# Supplementary material for: Crystal structure of (2,2′-bi­pyridine-κ2 N,N′)-trans-bis­(tert-butyl­dimethyl­sil­yloxy)-cis-dioxidomolybdenum(VI)
Source: Acta Crystallogr E Crystallogr Commun. 2018 Jun 15;74(Pt 7):970–2. doi: 10.1107/S2056989018008472 (PMC6038637; doi:10.1107/S2056989018008472)
Supplement: Supplementary file 1 [file e-74-00970-sup1.cif]

##############################################################################
#                                                                            #
# This CIF contains the data in a paper accepted for publication in          #
# Acta Crystallographica Section E. It conforms to the requirements of       #
# Notes for Authors for Acta Crystallographica Section E, and has been       #
# peer reviewed under the auspices of the IUCr Commission on Journals.       #
#                                                                            #
# Full details of the Crystallographic Information File format               #
# are given in the paper "The Crystallographic Information File (CIF):       #
# a New Standard Archive File for Crystallography" by S. R. Hall, F. H.      #
# Allen and I. D. Brown [Acta Cryst. (1991), A47, 655-685].                  #
#                                                                            #
# The current version of the core CIF dictionary is obtainable from          #
# ftp://ftp.iucr.org/pub/cif_core.dic.                                       #
#                                                                            #
# Software is freely available for graphical display of the structure(s)     #
# in this CIF. For information consult the CIF software page                 #
# http://www.iucr.org/resources/cif/software.                                #
#                                                                            #
# This file may be used for bona fide research purposes within the           #
# scientific community so long as proper attribution is given to the journal # 
# article from which it was obtained.                                        #
#                                                                            #
##############################################################################
data_I
_database_code_depnum_ccdc_archive 'CCDC 1833969'
_audit_creation_method     'SHELXL-2017/1'
_chemical_name_systematic
;
(2,2'-Bipyridine-\k^2^<i>N</i>,<i>N</i>')-<i>trans</i>-bis(<i>tert</i>-\
butyldimethylsilyloxy)-<i>cis</i>-dioxiomolybdenum(VI)
;
_chemical_name_common
;
Bis(tert-butyldimethylsilyloxy)dioxomolybdenum(2,2'-bipyridyl)
;
_chemical_formula_moiety     'C22 H38 Mo N2 O4 Si2'
_chemical_formula_sum     'C22 H38 Mo N2 O4 Si2'
_chemical_formula_iupac     '[Mo (C6 H15 O Si)2 O2 (C10 H8 N2)]'
_chemical_formula_weight     546.66
_chemical_melting_point     ?
_shelx_space_group_comment
;
The symmetry employed for this shelxl refinement is uniquely defined
by the following loop, which should always be used as a source of
symmetry information in preference to the above space-group names.
They are only intended as comments.
;
_space_group_crystal_system     triclinic
_space_group_name_H-M_alt     'P -1'
_space_group_name_Hall     '-P 1'
loop_
    _space_group_symop_operation_xyz
    'x, y, z'
    '-x, -y, -z'
_cell_length_a     8.4027(8)
_cell_length_b     12.8657(13)
_cell_length_c     14.4266(14)
_cell_angle_alpha     113.144(2)
_cell_angle_beta     91.133(2)
_cell_angle_gamma     105.501(2)
_cell_volume     1368.1(2)
_cell_formula_units_Z     2
_cell_measurement_reflns_used     4261
_cell_measurement_theta_min     2.541
_cell_measurement_theta_max     30.155
_cell_measurement_temperature     150(2)
_exptl_crystal_description     plate
_exptl_crystal_colour     colourless
_exptl_crystal_size_max     0.37
_exptl_crystal_size_mid     0.16
_exptl_crystal_size_min     0.01
_exptl_crystal_density_diffrn     1.327
_exptl_crystal_density_meas     ?
_exptl_crystal_density_method     'not measured'
_exptl_crystal_F_000     572
_exptl_absorpt_coefficient_mu     0.594
_exptl_absorpt_correction_type     multi-scan
_exptl_absorpt_process_details
;
(SADABS; Bruker, 2008)
;
_shelx_estimated_absorpt_T_min     0.810
_shelx_estimated_absorpt_T_max     0.994
_exptl_absorpt_correction_T_min     0.6122
_exptl_absorpt_correction_T_max     0.7971
_exptl_special_details
;
All synthetic manipulations were conducted under an argon atmosphere, using a
 dry box and standard Schlenk and vacuum line techniques. THF was predried over
 NaOH and distilled from potassium/benzophenoneketyl under argon. CH3CN was
 distilled from calcium hydride under argon. CD2Cl2 was carefully distilled from
 LiAlH4 and stored over 4?\%A molecular sieves. The Mo complex was synthesized
 by a modification of previously reported methods for an analogous complex
 (Huang & DeKock, 1993; Bruno et al., 2006). Elemental (C, H, N) analysis was
 performed with a PerkinElmer 2400 Series II elemental CHNS/O analyzer. NMR
 spectra were recorded with a Bruker AVANCE 400 spectrometer at 298K.
;
_diffrn_ambient_temperature     150(2)
_diffrn_radiation_type     MoK\a
_diffrn_radiation_wavelength     0.71073
_diffrn_radiation_source     'fine-focus sealed tube'
_diffrn_radiation_monochromator     graphite
_diffrn_measurement_device_type     'Bruker SMART APEXII'
_diffrn_measurement_method     \w
_diffrn_detector_area_resol_mean     ?
_diffrn_reflns_number     14073
_diffrn_reflns_av_R_equivalents     0.0300
_diffrn_reflns_theta_min     2.541
_diffrn_reflns_theta_max     27.997
_diffrn_reflns_theta_full     25.242
_diffrn_measured_fraction_theta_max     0.995
_diffrn_measured_fraction_theta_full     0.999
_diffrn_reflns_limit_h_min     -11
_diffrn_reflns_limit_h_max     11
_diffrn_reflns_limit_k_min     -16
_diffrn_reflns_limit_k_max     16
_diffrn_reflns_limit_l_min     -19
_diffrn_reflns_limit_l_max     19
_refine_special_details
;
 Refinement of F^2^ against ALL reflections.  The weighted R-factor wR and
 goodness of fit S are based on F^2^, conventional R-factors R are based
 on F, with F set to zero for negative F^2^. The threshold expression of
 F^2^ > 2sigma(F^2^) is used only for calculating R-factors(gt) etc. and is
 not relevant to the choice of reflections for refinement.  R-factors based
 on F^2^ are statistically about twice as large as those based on F, and R-
 factors based on ALL data will be even larger.
;
_reflns_number_total     6550
_reflns_number_gt     5158
_reflns_threshold_expression     'I > 2\s(I)'
_refine_ls_structure_factor_coef     Fsqd
_refine_ls_matrix_type     full
_refine_ls_R_factor_all     0.0543
_refine_ls_R_factor_gt     0.0343
_refine_ls_wR_factor_gt     0.0686
_refine_ls_wR_factor_ref     0.0747
_refine_ls_goodness_of_fit_ref     1.007
_refine_ls_restrained_S_all     1.007
_refine_ls_number_reflns     6550
_refine_ls_number_parameters     290
_refine_ls_number_restraints     0
_refine_ls_hydrogen_treatment     constr
_refine_ls_weighting_scheme     calc
_refine_ls_weighting_details
              'w=1/[\s^2^(Fo^2^)+(0.0328P)^2^+0.2626P] where P=(Fo^2^+2Fc^2^)/3'
_atom_sites_solution_hydrogens     geom
_atom_sites_solution_primary     direct
_atom_sites_solution_secondary     difmap
_refine_ls_shift/su_max     0.001
_refine_ls_shift/su_mean     0.000
_refine_diff_density_max     0.499
_refine_diff_density_min     -0.757
_refine_ls_extinction_method     none
_refine_ls_extinction_coef     .
loop_
    _atom_type_symbol
    _atom_type_description
    _atom_type_scat_dispersion_real
    _atom_type_scat_dispersion_imag
    _atom_type_scat_source
    'C' 'C' 0.0033 0.0016
                         'International Tables Vol C Tables 4.2.6.8 and 6.1.1.4'
    'H' 'H' 0.0000 0.0000
                         'International Tables Vol C Tables 4.2.6.8 and 6.1.1.4'
    'N' 'N' 0.0061 0.0033
                         'International Tables Vol C Tables 4.2.6.8 and 6.1.1.4'
    'O' 'O' 0.0106 0.0060
                         'International Tables Vol C Tables 4.2.6.8 and 6.1.1.4'
    'Si' 'Si' 0.0817 0.0704
                         'International Tables Vol C Tables 4.2.6.8 and 6.1.1.4'
    'Mo' 'Mo' -1.6832 0.6857
                         'International Tables Vol C Tables 4.2.6.8 and 6.1.1.4'
_computing_data_collection
;
APEX2 (Bruker, 2008)
;
_computing_cell_refinement
;
SAINT (Bruker, 2008)
;
_computing_data_reduction
;
SAINT (Bruker, 2008)
;
_computing_structure_solution
;
SHELXS (Sheldrick, 2008)
;
_computing_structure_refinement
;
<i>SHELXL2017/1</i> (Sheldrick, 2015)
;
_computing_molecular_graphics
;
SHELXTL (Sheldrick, 2008) and Mercury (Macrae <i>et al.</i>,
2008)
;
_computing_publication_material
;
<i>SHELXL2017/1</i> (Sheldrick, 2015) and publCIF (Westrip,
2010)
;
loop_
    _atom_site_type_symbol
    _atom_site_label
    _atom_site_fract_x
    _atom_site_fract_y
    _atom_site_fract_z
    _atom_site_U_iso_or_equiv
    _atom_site_adp_type
    _atom_site_calc_flag
    _atom_site_occupancy
    _atom_site_disorder_assembly
    _atom_site_disorder_group
    Mo Mo1 0.52976(2) 0.50708(2) 0.72617(2) 0.02159(6) Uani d 1 . .
    Si Si1 0.49782(9) 0.23030(6) 0.72652(5) 0.03018(16) Uani d 1 . .
    Si Si2 0.76259(8) 0.79213(6) 0.75979(5) 0.02501(15) Uani d 1 . .
    N N1 0.7113(2) 0.44628(16) 0.60828(14) 0.0215(4) Uani d 1 . .
    N N2 0.7921(2) 0.53749(17) 0.80986(14) 0.0212(4) Uani d 1 . .
    O O1 0.5091(2) 0.35145(15) 0.71423(14) 0.0351(4) Uani d 1 . .
    O O2 0.6496(2) 0.65577(14) 0.72517(12) 0.0294(4) Uani d 1 . .
    O O3 0.4593(2) 0.55966(17) 0.84064(13) 0.0349(4) Uani d 1 . .
    O O4 0.36694(19) 0.46985(16) 0.63499(13) 0.0329(4) Uani d 1 . .
    C C1 0.6609(3) 0.3972(2) 0.50836(18) 0.0292(5) Uani d 1 . .
    H H1 0.555036 0.397932 0.484733 0.035 Uiso calc 1 . .
    C C2 0.7559(3) 0.3452(3) 0.43764(19) 0.0398(7) Uani d 1 . .
    H H2 0.716631 0.310979 0.366791 0.048 Uiso calc 1 . .
    C C3 0.9084(3) 0.3443(3) 0.4724(2) 0.0458(8) Uani d 1 . .
    H H3 0.975418 0.307597 0.425645 0.055 Uiso calc 1 . .
    C C4 0.9640(3) 0.3968(2) 0.57561(19) 0.0350(6) Uani d 1 . .
    H H4 1.070137 0.397791 0.600557 0.042 Uiso calc 1 . .
    C C5 0.8626(3) 0.4483(2) 0.64229(17) 0.0220(5) Uani d 1 . .
    C C6 0.9120(3) 0.5063(2) 0.75423(17) 0.0213(5) Uani d 1 . .
    C C7 1.0721(3) 0.5303(2) 0.79989(18) 0.0302(6) Uani d 1 . .
    H H7 1.155480 0.508329 0.759516 0.036 Uiso calc 1 . .
    C C8 1.1091(3) 0.5865(3) 0.90479(19) 0.0365(7) Uani d 1 . .
    H H8 1.218304 0.604139 0.937403 0.044 Uiso calc 1 . .
    C C9 0.9851(3) 0.6166(2) 0.96145(19) 0.0335(6) Uani d 1 . .
    H H9 1.007172 0.654825 1.033667 0.040 Uiso calc 1 . .
    C C10 0.8284(3) 0.5901(2) 0.91123(17) 0.0266(5) Uani d 1 . .
    H H10 0.742823 0.609994 0.950338 0.032 Uiso calc 1 . .
    C C11 0.5902(4) 0.2679(3) 0.8581(3) 0.0663(10) Uani d 1 . .
    H H11A 0.540588 0.323552 0.907140 0.099 Uiso calc 1 . .
    H H11B 0.711021 0.304435 0.866646 0.099 Uiso calc 1 . .
    H H11C 0.567837 0.195617 0.869773 0.099 Uiso calc 1 . .
    C C12 0.6180(5) 0.1462(3) 0.6336(3) 0.0723(11) Uani d 1 . .
    H H12A 0.735789 0.193257 0.648619 0.108 Uiso calc 1 . .
    H H12B 0.573603 0.130178 0.564370 0.108 Uiso calc 1 . .
    H H12C 0.607803 0.071187 0.638913 0.108 Uiso calc 1 . .
    C C13 0.2713(4) 0.1436(3) 0.7013(2) 0.0406(7) Uani d 1 . .
    C C14 0.1814(4) 0.2076(4) 0.7858(3) 0.0682(11) Uani d 1 . .
    H H14A 0.062089 0.164346 0.770465 0.102 Uiso calc 1 . .
    H H14B 0.197187 0.287983 0.790677 0.102 Uiso calc 1 . .
    H H14C 0.227105 0.211773 0.850591 0.102 Uiso calc 1 . .
    C C15 0.2504(5) 0.0183(3) 0.6950(3) 0.0739(12) Uani d 1 . .
    H H15A 0.131507 -0.026089 0.680629 0.111 Uiso calc 1 . .
    H H15B 0.298124 0.024024 0.760015 0.111 Uiso calc 1 . .
    H H15C 0.308173 -0.022823 0.640459 0.111 Uiso calc 1 . .
    C C16 0.1928(4) 0.1339(3) 0.6008(3) 0.0663(11) Uani d 1 . .
    H H16A 0.073361 0.091631 0.589027 0.099 Uiso calc 1 . .
    H H16B 0.246525 0.090336 0.545051 0.099 Uiso calc 1 . .
    H H16C 0.208028 0.213434 0.603852 0.099 Uiso calc 1 . .
    C C17 0.7485(4) 0.8299(3) 0.6479(2) 0.0395(7) Uani d 1 . .
    H H17A 0.779816 0.771938 0.589129 0.059 Uiso calc 1 . .
    H H17B 0.824427 0.909248 0.664271 0.059 Uiso calc 1 . .
    H H17C 0.633928 0.828417 0.631510 0.059 Uiso calc 1 . .
    C C18 0.9844(3) 0.8106(2) 0.8014(2) 0.0341(6) Uani d 1 . .
    H H18A 1.028364 0.758651 0.745049 0.051 Uiso calc 1 . .
    H H18B 0.989910 0.789604 0.859472 0.051 Uiso calc 1 . .
    H H18C 1.051098 0.893156 0.821405 0.051 Uiso calc 1 . .
    C C19 0.6780(3) 0.8919(2) 0.86890(19) 0.0323(6) Uani d 1 . .
    C C20 0.7706(4) 1.0223(3) 0.8951(2) 0.0536(8) Uani d 1 . .
    H H20A 0.729747 1.073145 0.953875 0.080 Uiso calc 1 . .
    H H20B 0.750759 1.040231 0.836610 0.080 Uiso calc 1 . .
    H H20C 0.890478 1.036863 0.911493 0.080 Uiso calc 1 . .
    C C21 0.4918(4) 0.8679(3) 0.8387(2) 0.0483(8) Uani d 1 . .
    H H21A 0.447629 0.919161 0.895310 0.072 Uiso calc 1 . .
    H H21B 0.432569 0.784734 0.822421 0.072 Uiso calc 1 . .
    H H21C 0.475998 0.884299 0.778858 0.072 Uiso calc 1 . .
    C C22 0.6998(4) 0.8661(3) 0.96252(19) 0.0405(7) Uani d 1 . .
    H H22A 0.657102 0.918716 1.019096 0.061 Uiso calc 1 . .
    H H22B 0.818368 0.879441 0.981903 0.061 Uiso calc 1 . .
    H H22C 0.637747 0.783454 0.946496 0.061 Uiso calc 1 . .
loop_
    _atom_site_aniso_label
    _atom_site_aniso_U_11
    _atom_site_aniso_U_22
    _atom_site_aniso_U_33
    _atom_site_aniso_U_12
    _atom_site_aniso_U_13
    _atom_site_aniso_U_23
    Mo1 0.01231(9) 0.02799(12) 0.02539(11) 0.00788(7) 0.00225(7) 0.01080(9)
    Si1 0.0280(4) 0.0293(4) 0.0335(4) 0.0066(3) 0.0005(3) 0.0146(3)
    Si2 0.0272(3) 0.0270(4) 0.0230(3) 0.0095(3) 0.0036(3) 0.0115(3)
    N1 0.0166(9) 0.0228(10) 0.0218(10) 0.0062(8) 0.0006(7) 0.0058(8)
    N2 0.0171(9) 0.0242(10) 0.0222(10) 0.0083(8) 0.0025(7) 0.0081(8)
    O1 0.0257(9) 0.0324(10) 0.0488(12) 0.0036(8) 0.0011(8) 0.0218(9)
    O2 0.0305(9) 0.0267(9) 0.0312(10) 0.0125(8) 0.0051(7) 0.0096(8)
    O3 0.0221(9) 0.0522(12) 0.0308(10) 0.0149(8) 0.0078(7) 0.0148(9)
    O4 0.0193(8) 0.0445(11) 0.0343(10) 0.0114(8) -0.0014(7) 0.0147(9)
    C1 0.0229(12) 0.0337(14) 0.0254(13) 0.0094(11) -0.0037(10) 0.0062(11)
    C2 0.0383(15) 0.0523(18) 0.0196(13) 0.0182(14) 0.0001(11) 0.0027(12)
    C3 0.0340(15) 0.067(2) 0.0266(14) 0.0262(15) 0.0069(11) 0.0026(14)
    C4 0.0223(12) 0.0529(18) 0.0266(13) 0.0184(12) 0.0041(10) 0.0086(12)
    C5 0.0152(10) 0.0256(13) 0.0236(12) 0.0063(9) 0.0022(9) 0.0084(10)
    C6 0.0178(10) 0.0255(12) 0.0213(11) 0.0081(9) 0.0023(9) 0.0094(10)
    C7 0.0190(11) 0.0462(16) 0.0267(13) 0.0161(11) 0.0041(9) 0.0123(12)
    C8 0.0219(12) 0.0586(19) 0.0277(14) 0.0165(12) -0.0023(10) 0.0139(13)
    C9 0.0312(13) 0.0473(17) 0.0206(12) 0.0160(12) -0.0001(10) 0.0102(12)
    C10 0.0240(12) 0.0349(14) 0.0228(12) 0.0140(11) 0.0064(9) 0.0104(11)
    C11 0.064(2) 0.074(3) 0.059(2) 0.0102(19) -0.0221(18) 0.034(2)
    C12 0.068(2) 0.055(2) 0.093(3) 0.029(2) 0.037(2) 0.022(2)
    C13 0.0400(15) 0.0408(17) 0.0405(16) -0.0009(13) -0.0004(12) 0.0249(14)
    C14 0.0435(19) 0.092(3) 0.070(2) 0.0143(19) 0.0225(18) 0.038(2)
    C15 0.065(2) 0.053(2) 0.103(3) -0.0100(18) 0.003(2) 0.050(2)
    C16 0.054(2) 0.070(2) 0.057(2) -0.0134(18) -0.0222(17) 0.0308(19)
    C17 0.0412(15) 0.0485(18) 0.0363(16) 0.0132(14) 0.0044(12) 0.0252(14)
    C18 0.0304(13) 0.0425(16) 0.0315(14) 0.0087(12) 0.0056(11) 0.0188(12)
    C19 0.0362(14) 0.0296(14) 0.0300(14) 0.0148(12) 0.0033(11) 0.0080(11)
    C20 0.077(2) 0.0313(17) 0.0459(19) 0.0173(16) 0.0028(16) 0.0084(14)
    C21 0.0469(17) 0.054(2) 0.0408(17) 0.0332(16) 0.0069(13) 0.0051(15)
    C22 0.0516(17) 0.0431(17) 0.0249(14) 0.0232(14) 0.0093(12) 0.0062(12)
_geom_special_details
;
 All esds (except the esd in the dihedral angle between two l.s. planes)
 are estimated using the full covariance matrix.  The cell esds are taken
 into account individually in the estimation of esds in distances, angles
 and torsion angles; correlations between esds in cell parameters are only
 used when they are defined by crystal symmetry.  An approximate (isotropic)
 treatment of cell esds is used for estimating esds involving l.s. planes.
;
loop_
    _geom_bond_atom_site_label_1
    _geom_bond_atom_site_label_2
    _geom_bond_site_symmetry_2
    _geom_bond_distance
    _geom_bond_publ_flag
    Mo1 O1 . 1.9001(17) y
    Mo1 O2 . 1.9149(17) y
    Mo1 O3 . 1.7058(17) y
    Mo1 O4 . 1.7073(16) y
    Mo1 N1 . 2.3508(18) y
    Mo1 N2 . 2.3523(18) y
    Si1 O1 . 1.6152(18) ?
    Si1 C11 . 1.860(3) ?
    Si1 C12 . 1.867(3) ?
    Si1 C13 . 1.876(3) ?
    Si2 O2 . 1.6219(18) ?
    Si2 C18 . 1.870(3) ?
    Si2 C17 . 1.871(3) ?
    Si2 C19 . 1.891(3) ?
    N1 C1 . 1.332(3) ?
    N1 C5 . 1.344(3) ?
    N2 C10 . 1.335(3) ?
    N2 C6 . 1.347(3) ?
    C1 C2 . 1.381(3) ?
    C1 H1 . 0.9500 ?
    C2 C3 . 1.372(4) ?
    C2 H2 . 0.9500 ?
    C3 C4 . 1.380(3) ?
    C3 H3 . 0.9500 ?
    C4 C5 . 1.387(3) ?
    C4 H4 . 0.9500 ?
    C5 C6 . 1.482(3) ?
    C6 C7 . 1.387(3) ?
    C7 C8 . 1.382(3) ?
    C7 H7 . 0.9500 ?
    C8 C9 . 1.380(3) ?
    C8 H8 . 0.9500 ?
    C9 C10 . 1.379(3) ?
    C9 H9 . 0.9500 ?
    C10 H10 . 0.9500 ?
    C11 H11A . 0.9800 ?
    C11 H11B . 0.9800 ?
    C11 H11C . 0.9800 ?
    C12 H12A . 0.9800 ?
    C12 H12B . 0.9800 ?
    C12 H12C . 0.9800 ?
    C13 C14 . 1.521(5) ?
    C13 C16 . 1.525(4) ?
    C13 C15 . 1.540(4) ?
    C14 H14A . 0.9800 ?
    C14 H14B . 0.9800 ?
    C14 H14C . 0.9800 ?
    C15 H15A . 0.9800 ?
    C15 H15B . 0.9800 ?
    C15 H15C . 0.9800 ?
    C16 H16A . 0.9800 ?
    C16 H16B . 0.9800 ?
    C16 H16C . 0.9800 ?
    C17 H17A . 0.9800 ?
    C17 H17B . 0.9800 ?
    C17 H17C . 0.9800 ?
    C18 H18A . 0.9800 ?
    C18 H18B . 0.9800 ?
    C18 H18C . 0.9800 ?
    C19 C21 . 1.530(4) ?
    C19 C22 . 1.531(4) ?
    C19 C20 . 1.535(4) ?
    C20 H20A . 0.9800 ?
    C20 H20B . 0.9800 ?
    C20 H20C . 0.9800 ?
    C21 H21A . 0.9800 ?
    C21 H21B . 0.9800 ?
    C21 H21C . 0.9800 ?
    C22 H22A . 0.9800 ?
    C22 H22B . 0.9800 ?
    C22 H22C . 0.9800 ?
loop_
    _geom_angle_atom_site_label_1
    _geom_angle_atom_site_label_2
    _geom_angle_atom_site_label_3
    _geom_angle_site_symmetry_1
    _geom_angle_site_symmetry_3
    _geom_angle
    _geom_angle_publ_flag
    O1 Mo1 O2 . . 153.41(7) y
    O1 Mo1 O3 . . 98.38(9) y
    O1 Mo1 O4 . . 97.22(8) y
    O2 Mo1 O3 . . 98.38(8) y
    O2 Mo1 O4 . . 97.63(8) y
    O3 Mo1 O4 . . 106.46(8) y
    O1 Mo1 N1 . . 77.30(7) y
    O2 Mo1 N1 . . 79.72(7) y
    O3 Mo1 N1 . . 159.26(7) y
    O4 Mo1 N1 . . 94.24(7) y
    O1 Mo1 N2 . . 79.53(7) y
    O2 Mo1 N2 . . 79.91(7) y
    O3 Mo1 N2 . . 90.23(7) y
    O4 Mo1 N2 . . 163.31(7) y
    N1 Mo1 N2 . . 69.07(6) y
    O1 Si1 C11 . . 108.92(14) ?
    O1 Si1 C12 . . 109.23(15) ?
    C11 Si1 C12 . . 109.27(19) ?
    O1 Si1 C13 . . 107.15(11) ?
    C11 Si1 C13 . . 111.06(15) ?
    C12 Si1 C13 . . 111.14(16) ?
    O2 Si2 C18 . . 110.49(11) ?
    O2 Si2 C17 . . 107.57(11) ?
    C18 Si2 C17 . . 110.27(12) ?
    O2 Si2 C19 . . 109.25(11) ?
    C18 Si2 C19 . . 109.30(12) ?
    C17 Si2 C19 . . 109.94(13) ?
    C1 N1 C5 . . 119.01(19) ?
    C1 N1 Mo1 . . 121.42(15) ?
    C5 N1 Mo1 . . 119.10(14) ?
    C10 N2 C6 . . 118.84(19) ?
    C10 N2 Mo1 . . 121.80(14) ?
    C6 N2 Mo1 . . 119.28(14) ?
    Si1 O1 Mo1 . . 169.53(12) ?
    Si2 O2 Mo1 . . 163.13(11) ?
    N1 C1 C2 . . 122.8(2) ?
    N1 C1 H1 . . 118.6 ?
    C2 C1 H1 . . 118.6 ?
    C3 C2 C1 . . 118.2(2) ?
    C3 C2 H2 . . 120.9 ?
    C1 C2 H2 . . 120.9 ?
    C2 C3 C4 . . 119.8(2) ?
    C2 C3 H3 . . 120.1 ?
    C4 C3 H3 . . 120.1 ?
    C3 C4 C5 . . 118.9(2) ?
    C3 C4 H4 . . 120.5 ?
    C5 C4 H4 . . 120.5 ?
    N1 C5 C4 . . 121.3(2) ?
    N1 C5 C6 . . 116.11(19) ?
    C4 C5 C6 . . 122.6(2) ?
    N2 C6 C7 . . 121.4(2) ?
    N2 C6 C5 . . 115.85(18) ?
    C7 C6 C5 . . 122.7(2) ?
    C8 C7 C6 . . 119.3(2) ?
    C8 C7 H7 . . 120.4 ?
    C6 C7 H7 . . 120.4 ?
    C9 C8 C7 . . 119.0(2) ?
    C9 C8 H8 . . 120.5 ?
    C7 C8 H8 . . 120.5 ?
    C10 C9 C8 . . 118.7(2) ?
    C10 C9 H9 . . 120.6 ?
    C8 C9 H9 . . 120.6 ?
    N2 C10 C9 . . 122.7(2) ?
    N2 C10 H10 . . 118.6 ?
    C9 C10 H10 . . 118.6 ?
    Si1 C11 H11A . . 109.5 ?
    Si1 C11 H11B . . 109.5 ?
    H11A C11 H11B . . 109.5 ?
    Si1 C11 H11C . . 109.5 ?
    H11A C11 H11C . . 109.5 ?
    H11B C11 H11C . . 109.5 ?
    Si1 C12 H12A . . 109.5 ?
    Si1 C12 H12B . . 109.5 ?
    H12A C12 H12B . . 109.5 ?
    Si1 C12 H12C . . 109.5 ?
    H12A C12 H12C . . 109.5 ?
    H12B C12 H12C . . 109.5 ?
    C14 C13 C16 . . 108.3(3) ?
    C14 C13 C15 . . 109.6(3) ?
    C16 C13 C15 . . 109.2(3) ?
    C14 C13 Si1 . . 109.7(2) ?
    C16 C13 Si1 . . 109.4(2) ?
    C15 C13 Si1 . . 110.6(2) ?
    C13 C14 H14A . . 109.5 ?
    C13 C14 H14B . . 109.5 ?
    H14A C14 H14B . . 109.5 ?
    C13 C14 H14C . . 109.5 ?
    H14A C14 H14C . . 109.5 ?
    H14B C14 H14C . . 109.5 ?
    C13 C15 H15A . . 109.5 ?
    C13 C15 H15B . . 109.5 ?
    H15A C15 H15B . . 109.5 ?
    C13 C15 H15C . . 109.5 ?
    H15A C15 H15C . . 109.5 ?
    H15B C15 H15C . . 109.5 ?
    C13 C16 H16A . . 109.5 ?
    C13 C16 H16B . . 109.5 ?
    H16A C16 H16B . . 109.5 ?
    C13 C16 H16C . . 109.5 ?
    H16A C16 H16C . . 109.5 ?
    H16B C16 H16C . . 109.5 ?
    Si2 C17 H17A . . 109.5 ?
    Si2 C17 H17B . . 109.5 ?
    H17A C17 H17B . . 109.5 ?
    Si2 C17 H17C . . 109.5 ?
    H17A C17 H17C . . 109.5 ?
    H17B C17 H17C . . 109.5 ?
    Si2 C18 H18A . . 109.5 ?
    Si2 C18 H18B . . 109.5 ?
    H18A C18 H18B . . 109.5 ?
    Si2 C18 H18C . . 109.5 ?
    H18A C18 H18C . . 109.5 ?
    H18B C18 H18C . . 109.5 ?
    C21 C19 C22 . . 108.6(2) ?
    C21 C19 C20 . . 109.5(2) ?
    C22 C19 C20 . . 109.4(2) ?
    C21 C19 Si2 . . 109.38(18) ?
    C22 C19 Si2 . . 109.81(17) ?
    C20 C19 Si2 . . 110.15(19) ?
    C19 C20 H20A . . 109.5 ?
    C19 C20 H20B . . 109.5 ?
    H20A C20 H20B . . 109.5 ?
    C19 C20 H20C . . 109.5 ?
    H20A C20 H20C . . 109.5 ?
    H20B C20 H20C . . 109.5 ?
    C19 C21 H21A . . 109.5 ?
    C19 C21 H21B . . 109.5 ?
    H21A C21 H21B . . 109.5 ?
    C19 C21 H21C . . 109.5 ?
    H21A C21 H21C . . 109.5 ?
    H21B C21 H21C . . 109.5 ?
    C19 C22 H22A . . 109.5 ?
    C19 C22 H22B . . 109.5 ?
    H22A C22 H22B . . 109.5 ?
    C19 C22 H22C . . 109.5 ?
    H22A C22 H22C . . 109.5 ?
    H22B C22 H22C . . 109.5 ?
loop_
    _geom_torsion_atom_site_label_1
    _geom_torsion_atom_site_label_2
    _geom_torsion_atom_site_label_3
    _geom_torsion_atom_site_label_4
    _geom_torsion_site_symmetry_1
    _geom_torsion_site_symmetry_2
    _geom_torsion_site_symmetry_3
    _geom_torsion_site_symmetry_4
    _geom_torsion
    _geom_torsion_publ_flag
    C11 Si1 O1 Mo1 . . . . -16.0(7) ?
    C12 Si1 O1 Mo1 . . . . -135.2(6) ?
    C13 Si1 O1 Mo1 . . . . 104.3(6) ?
    C18 Si2 O2 Mo1 . . . . 68.6(4) ?
    C17 Si2 O2 Mo1 . . . . -171.0(3) ?
    C19 Si2 O2 Mo1 . . . . -51.7(4) ?
    C5 N1 C1 C2 . . . . 1.7(4) ?
    Mo1 N1 C1 C2 . . . . -170.4(2) ?
    N1 C1 C2 C3 . . . . 0.1(4) ?
    C1 C2 C3 C4 . . . . -1.4(5) ?
    C2 C3 C4 C5 . . . . 0.9(5) ?
    C1 N1 C5 C4 . . . . -2.2(4) ?
    Mo1 N1 C5 C4 . . . . 170.10(19) ?
    C1 N1 C5 C6 . . . . 178.9(2) ?
    Mo1 N1 C5 C6 . . . . -8.9(3) ?
    C3 C4 C5 N1 . . . . 0.9(4) ?
    C3 C4 C5 C6 . . . . 179.8(3) ?
    C10 N2 C6 C7 . . . . -1.6(4) ?
    Mo1 N2 C6 C7 . . . . 175.28(19) ?
    C10 N2 C6 C5 . . . . 179.9(2) ?
    Mo1 N2 C6 C5 . . . . -3.2(3) ?
    N1 C5 C6 N2 . . . . 7.9(3) ?
    C4 C5 C6 N2 . . . . -171.0(2) ?
    N1 C5 C6 C7 . . . . -170.6(2) ?
    C4 C5 C6 C7 . . . . 10.4(4) ?
    N2 C6 C7 C8 . . . . 0.5(4) ?
    C5 C6 C7 C8 . . . . 178.9(2) ?
    C6 C7 C8 C9 . . . . 0.5(4) ?
    C7 C8 C9 C10 . . . . -0.4(4) ?
    C6 N2 C10 C9 . . . . 1.7(4) ?
    Mo1 N2 C10 C9 . . . . -175.1(2) ?
    C8 C9 C10 N2 . . . . -0.7(4) ?
    O1 Si1 C13 C14 . . . . -67.7(2) ?
    C11 Si1 C13 C14 . . . . 51.2(3) ?
    C12 Si1 C13 C14 . . . . 173.0(2) ?
    O1 Si1 C13 C16 . . . . 51.0(3) ?
    C11 Si1 C13 C16 . . . . 169.8(2) ?
    C12 Si1 C13 C16 . . . . -68.3(3) ?
    O1 Si1 C13 C15 . . . . 171.3(2) ?
    C11 Si1 C13 C15 . . . . -69.9(3) ?
    C12 Si1 C13 C15 . . . . 52.0(3) ?
    O2 Si2 C19 C21 . . . . -53.3(2) ?
    C18 Si2 C19 C21 . . . . -174.34(19) ?
    C17 Si2 C19 C21 . . . . 64.5(2) ?
    O2 Si2 C19 C22 . . . . 65.7(2) ?
    C18 Si2 C19 C22 . . . . -55.3(2) ?
    C17 Si2 C19 C22 . . . . -176.46(19) ?
    O2 Si2 C19 C20 . . . . -173.69(18) ?
    C18 Si2 C19 C20 . . . . 65.3(2) ?
    C17 Si2 C19 C20 . . . . -55.9(2) ?
loop_
    _geom_hbond_atom_site_label_D
    _geom_hbond_atom_site_label_H
    _geom_hbond_atom_site_label_A
    _geom_hbond_site_symmetry_A
    _geom_hbond_distance_DH
    _geom_hbond_distance_HA
    _geom_hbond_distance_DA
    _geom_hbond_angle_DHA
    _geom_hbond_publ_flag
    C4 H4 O4 1_655 0.95 2.38 3.260(3) 153.4 yes
    C7 H7 O3 1_655 0.95 2.59 3.189(3) 121.5 yes
    C7 H7 O4 1_655 0.95 2.55 3.494(3) 170.0 yes
    C8 H8 O3 1_655 0.95 2.55 3.168(3) 123.2 yes
    C10 H10 O3 . 0.95 2.61 3.118(3) 113.8 .
_shelx_hkl_file
;
   1   0   0  187.65    2.06
   1   0   0  190.33    1.98
   1   0   0  194.16    2.32
   2   0   0   25.23    0.56
   2   0   0   25.50    0.51
   2   0   0   25.68    0.53
   3   0   0   79.07    1.15
   3   0   0   80.09    1.20
   3   0   0   78.61    1.15
   4   0   0  151.89    1.98
   4   0   0  154.06    2.07
   4   0   0  153.04    2.03
   5   0   0   36.86    0.97
   5   0   0   37.47    0.90
   5   0   0   36.47    0.86
  -6   0   0   13.28    0.77
   6   0   0   12.64    0.68
   6   0   0   13.43    0.67
  -7   0   0   21.26    1.01
   7   0   0   20.38    0.87
  -8   0   0   10.57    0.89
   8   0   0    7.43    0.68
  -9   0   0    0.26    0.57
   9   0   0    0.40    0.47
 -10   0   0   -1.01    0.63
  10   0   0   -0.01    0.48
 -11   0   0    0.55    0.76
  11   0   0    1.75    0.63
 -11   1   0    5.15    0.90
  10  -1   0    1.14    0.51
 -10   1   0    1.65    0.69
   9  -1   0   -0.71    0.39
  -9   1   0   -0.26    0.57
   8  -1   0   -0.24    0.39
  -8   1   0   -0.59    0.52
   7  -1   0    5.95    0.66
   7  -1   0    4.93    0.51
  -7   1   0    5.88    0.56
   6  -1   0    1.99    0.37
   6  -1   0    1.62    0.46
   5  -1   0   24.53    0.78
   5  -1   0   25.97    0.75
   5  -1   0   27.02    0.85
   4  -1   0    5.78    0.41
   4  -1   0    5.90    0.49
   4  -1   0    5.51    0.46
   3  -1   0    0.51    0.19
   3  -1   0    0.26    0.23
   3  -1   0    0.41    0.24
   2  -1   0  209.14    2.18
   2  -1   0  212.17    2.48
   2  -1   0  207.03    2.32
   1  -1   0  188.95    2.04
  -1   1   0  189.32    2.23
   0  -1   0    0.06    0.04
   0   1   0   -0.02    0.02
  -1  -1   0    1.66    0.21
   1   1   0    1.76    0.18
   1   1   0    0.99    0.17
  -2  -1   0  253.68    2.76
   2   1   0  252.53    2.90
   2   1   0  254.43    2.70
  -3  -1   0  192.34    2.30
   3   1   0  189.11    2.30
   3   1   0  190.71    2.25
  -4  -1   0    0.93    0.39
   4   1   0    1.15    0.30
   4   1   0    1.00    0.33
  -5  -1   0   19.69    0.77
   5   1   0   20.35    0.66
   5   1   0   19.82    0.73
  -6  -1   0   21.40    0.91
   6   1   0   21.91    0.76
   6   1   0   20.93    0.86
  -7  -1   0    4.16    0.64
   7   1   0    3.26    0.54
  -8  -1   0   -0.41    0.55
   8   1   0    0.11    0.46
  -9  -1   0    1.87    0.69
   9   1   0    1.82    0.55
 -10  -1   0   -0.32    0.68
  10   1   0    1.11    0.55
 -11  -1   0    1.95    0.84
  11   1   0    2.07    0.67
 -11   2   0    7.56    0.94
  10  -2   0    0.56    0.45
 -10   2   0    0.87    0.62
   9  -2   0    1.72    0.48
   8  -2   0    4.45    0.66
   8  -2   0    4.13    0.53
  -8   2   0    4.24    0.59
   7  -2   0    1.14    0.53
   7  -2   0    1.24    0.38
  -7   2   0    1.35    0.48
   6  -2   0    0.23    0.39
   6  -2   0    0.51    0.28
  -6   2   0    0.34    0.35
   5  -2   0    1.21    0.38
   5  -2   0    1.53    0.29
  -5   2   0    1.45    0.37
   4  -2   0   10.34    0.71
   4  -2   0    9.13    0.50
  -4   2   0    9.00    0.65
   3  -2   0   84.51    1.06
   3  -2   0   83.71    1.24
  -3   2   0   83.57    1.30
   2  -2   0   89.38    1.00
   2  -2   0   85.76    1.17
  -2   2   0   88.15    1.28
   1  -2   0   40.08    0.66
  -1   2   0   39.78    0.74
   0  -2   0  118.20    1.42
   0   2   0  116.35    1.51
   0   2   0  117.03    1.29
  -1  -2   0  201.05    2.25
   1   2   0  202.55    2.39
   1   2   0  203.21    2.17
  -2  -2   0    6.12    0.41
   2   2   0    6.74    0.38
   2   2   0    6.97    0.37
  -3  -2   0    4.45    0.48
   3   2   0    4.29    0.40
   3   2   0    2.88    0.34
  -4  -2   0    3.04    0.44
   4   2   0    3.33    0.33
   4   2   0    2.79    0.38
  -5  -2   0   39.85    1.04
   5   2   0   41.22    0.88
   5   2   0   41.64    1.06
  -6  -2   0    7.12    0.65
   6   2   0    7.78    0.62
   6   2   0    6.55    0.57
  -7  -2   0    0.22    0.55
   7   2   0    1.16    0.48
  -8  -2   0    2.45    0.66
   8   2   0    3.09    0.59
  -9  -2   0    0.53    0.65
   9   2   0    0.63    0.52
 -10  -2   0    2.67    0.79
  10   2   0    2.05    0.62
 -11   3   0    3.40    0.78
  10  -3   0    0.06    0.61
   9  -3   0    0.85    0.42
   9  -3   0    0.53    0.59
   8  -3   0    0.42    0.36
   8  -3   0   -0.13    0.51
  -8   3   0   -0.20    0.47
   7  -3   0    9.11    0.61
   7  -3   0    9.97    0.79
  -7   3   0    9.52    0.78
   6  -3   0    0.43    0.26
   6  -3   0    0.25    0.39
  -6   3   0    1.36    0.41
   5  -3   0    1.66    0.27
   5  -3   0    2.26    0.41
  -5   3   0    1.93    0.41
   4  -3   0   51.16    1.09
   4  -3   0   50.14    0.83
  -4   3   0   52.31    1.18
   3  -3   0   59.39    0.76
   3  -3   0   59.28    1.04
  -3   3   0   57.97    1.11
   2  -3   0   79.57    1.14
  -2   3   0   78.37    1.25
   1  -3   0   53.33    0.86
  -1   3   0   53.03    0.64
  -1   3   0   51.95    0.96
   0  -3   0  325.40    3.49
   0   3   0  321.95    3.24
   0   3   0  321.46    3.73
  -1  -3   0   99.91    1.36
   1   3   0  104.01    1.42
   1   3   0   99.70    1.29
  -2  -3   0    8.87    0.61
   2   3   0    7.82    0.49
   2   3   0    6.43    0.53
  -3  -3   0   53.94    1.12
   3   3   0   52.63    0.98
   3   3   0   52.00    1.07
  -4  -3   0   23.64    0.82
   4   3   0   22.44    0.65
   4   3   0   22.65    0.78
  -5  -3   0   22.06    0.90
   5   3   0   20.03    0.66
   5   3   0   20.71    0.85
  -6  -3   0    4.20    0.64
   6   3   0    3.61    0.55
  -7  -3   0    0.66    0.59
   7   3   0    0.40    0.47
  -8  -3   0    0.16    0.61
   8   3   0    0.64    0.50
  -9  -3   0   -0.29    0.66
   9   3   0    0.19    0.52
 -10  -3   0   -0.24    0.76
  10   3   0    1.48    0.65
  10  -4   0    0.10    0.59
   9  -4   0    0.84    0.59
  -9   4   0    1.39    0.61
   8  -4   0    5.13    0.47
   8  -4   0    5.83    0.70
  -8   4   0    5.21    0.70
   7  -4   0    4.73    0.41
   7  -4   0    4.38    0.61
  -7   4   0    4.57    0.63
   6  -4   0    4.10    0.34
   6  -4   0    3.03    0.49
  -6   4   0    4.02    0.53
   5  -4   0   39.60    1.02
   5  -4   0   38.31    0.71
  -5   4   0   39.09    1.09
   4  -4   0   91.30    1.52
   4  -4   0   91.20    1.11
  -4   4   0   92.67    1.66
   3  -4   0   36.86    0.91
  -3   4   0   38.00    1.02
   2  -4   0   21.68    0.63
  -2   4   0   22.11    0.71
   1  -4   0  161.24    1.97
  -1   4   0  154.97    2.14
  -1   4   0  153.21    1.64
   0  -4   0   26.96    0.71
   0   4   0   25.73    0.74
   0   4   0   26.82    0.53
  -1  -4   0   12.80    0.69
   1   4   0   13.00    0.53
   1   4   0   14.46    0.71
  -2  -4   0   63.98    1.25
   2   4   0   64.14    1.18
   2   4   0   60.71    1.14
  -3  -4   0  131.45    1.92
   3   4   0  129.05    1.87
   3   4   0  128.08    1.81
  -4  -4   0    4.33    0.52
   4   4   0    4.19    0.46
   4   4   0    4.98    0.47
  -5  -4   0    0.96    0.52
   5   4   0    0.22    0.37
   5   4   0    0.12    0.32
  -6  -4   0    4.50    0.68
   6   4   0    4.08    0.59
  -7  -4   0    5.61    0.76
   7   4   0    6.94    0.70
  -8  -4   0   -0.79    0.62
   8   4   0    0.08    0.49
  -9  -4   0   -0.84    0.70
   9   4   0    0.57    0.57
  10   4   0    1.22    0.66
  11  -5   0    2.16    0.75
  10  -5   0    0.33    0.64
   9  -5   0    0.38    0.59
  -9   5   0    1.10    0.62
   8  -5   0    0.41    0.54
  -8   5   0    0.73    0.58
   7  -5   0    2.49    0.56
  -7   5   0    1.48    0.56
   6  -5   0    0.58    0.43
   6  -5   0    0.62    0.22
  -6   5   0   -0.30    0.43
   5  -5   0   38.12    0.62
   5  -5   0   38.28    1.03
  -5   5   0   37.70    1.12
   4  -5   0    9.45    0.65
  -4   5   0    8.20    0.74
   3  -5   0   21.81    0.82
  -3   5   0   20.85    0.95
   2  -5   0   52.57    1.08
  -2   5   0   52.83    1.23
   1  -5   0   50.85    1.07
  -1   5   0   49.39    1.23
  -1   5   0   50.11    0.73
   0  -5   0    3.40    0.51
   0   5   0    3.06    0.30
   0   5   0    3.47    0.54
  -1  -5   0  100.18    1.66
   1   5   0   97.48    1.67
   1   5   0  101.25    1.44
  -2  -5   0   44.29    1.11
   2   5   0   43.29    0.96
   2   5   0   44.22    1.04
  -3  -5   0    8.01    0.73
   3   5   0    7.61    0.56
   3   5   0    7.46    0.57
  -4  -5   0    5.07    0.63
   4   5   0    4.56    0.44
   4   5   0    5.12    0.52
  -5  -5   0    5.74    0.71
   5   5   0    5.33    0.60
  -6  -5   0    3.37    0.70
   6   5   0    2.98    0.57
  -7  -5   0    1.61    0.70
   7   5   0    0.11    0.49
  -8  -5   0    6.31    0.89
   8   5   0    6.78    0.78
  -9  -5   0   -1.25    0.74
   9   5   0    0.63    0.60
  11  -6   0   -0.17    0.70
  10  -6   0    0.47    0.63
 -10   6   0   -0.98    0.64
   9  -6   0    0.19    0.57
  -9   6   0    0.98    0.68
   8  -6   0    7.05    0.75
  -8   6   0    6.10    0.79
   7  -6   0   19.76    1.00
  -7   6   0   18.78    1.09
   6  -6   0    0.84    0.47
  -6   6   0    0.39    0.51
   5  -6   0    3.15    0.48
  -5   6   0    2.96    0.54
   4  -6   0   19.17    0.78
  -4   6   0   20.48    0.93
   3  -6   0   15.18    0.74
  -3   6   0   14.95    0.88
   2  -6   0   25.69    0.90
   2  -6   0   25.51    0.45
  -2   6   0   25.41    1.07
   1  -6   0   26.72    0.93
  -1   6   0   27.79    0.59
  -1   6   0   26.62    1.07
   0  -6   0   62.91    1.31
   0   6   0   63.04    1.03
   0   6   0   63.74    1.43
  -1  -6   0   26.49    0.96
   1   6   0   27.69    0.98
   1   6   0   28.51    0.76
  -2  -6   0    2.74    0.52
   2   6   0    3.17    0.39
   2   6   0    2.79    0.45
  -3  -6   0    3.72    0.60
   3   6   0    3.73    0.46
   3   6   0    3.97    0.47
  -4  -6   0   10.13    0.92
   4   6   0    8.61    0.73
   4   6   0    9.74    0.66
  -5  -6   0    5.44    0.78
   5   6   0    5.58    0.63
  -6  -6   0   -0.27    0.66
   6   6   0   -0.18    0.48
  -7  -6   0    0.37    0.72
   7   6   0   -0.19    0.48
  -8  -6   0   -1.45    0.72
   8   6   0    0.22    0.54
   9   6   0   -0.66    0.57
  11  -7   0   -0.25    0.68
  10  -7   0   -0.25    0.63
 -10   7   0   -1.12    0.69
   9  -7   0    1.88    0.66
  -9   7   0    1.60    0.73
   8  -7   0   17.91    1.05
  -8   7   0   18.26    1.20
   7  -7   0   24.95    1.09
  -7   7   0   24.56    1.24
   6  -7   0    0.98    0.51
  -6   7   0    1.52    0.61
   5  -7   0   17.54    0.87
  -5   7   0   18.30    1.01
   4  -7   0   56.15    1.27
  -4   7   0   58.78    1.47
   3  -7   0   45.48    1.12
  -3   7   0   44.49    1.30
   2  -7   0   89.35    1.59
   2  -7   0   90.91    1.07
  -2   7   0   86.58    1.82
   1  -7   0   42.49    1.12
  -1   7   0   44.24    0.77
  -1   7   0   45.28    1.28
   0  -7   0   55.42    1.27
   0   7   0   52.84    1.31
   0   7   0   53.48    0.97
  -1  -7   0   19.91    0.91
   1   7   0   20.39    0.68
   1   7   0   20.08    0.94
  -2  -7   0   19.72    0.98
   2   7   0   18.62    0.76
   2   7   0   19.71    0.88
  -3  -7   0   17.00    1.04
   3   7   0   16.36    0.84
   3   7   0   14.86    0.80
  -4  -7   0   11.92    1.05
   4   7   0   11.92    0.80
  -5  -7   0    1.94    0.76
   5   7   0    2.59    0.57
  -6  -7   0    3.54    0.81
   6   7   0    4.24    0.65
  -7  -7   0    5.91    0.93
   7   7   0    6.06    0.76
   8   7   0   -0.39    0.54
  11  -8   0   -0.66    0.69
  10  -8   0   -0.38    0.62
 -10   8   0   -1.09    0.75
   9  -8   0    8.26    0.87
  -9   8   0    7.59    0.97
   8  -8   0   12.72    0.98
  -8   8   0   12.39    1.13
   7  -8   0   12.12    0.93
  -7   8   0   13.84    1.15
   6  -8   0    4.09    0.64
  -6   8   0    4.81    0.76
   5  -8   0   19.77    0.95
  -5   8   0   20.55    1.12
   4  -8   0   26.71    0.99
  -4   8   0   27.78    1.19
   3  -8   0   24.74    0.94
  -3   8   0   24.67    1.13
   2  -8   0   93.94    1.18
   2  -8   0   93.51    1.73
  -2   8   0   94.86    1.95
   1  -8   0   79.98    1.59
  -1   8   0   79.63    1.73
  -1   8   0   81.43    1.17
   0  -8   0   32.43    1.10
   0   8   0   32.04    1.18
   0   8   0   33.61    0.80
  -1  -8   0   12.01    0.90
   1   8   0   10.06    0.90
   1   8   0   10.74    0.61
  -2  -8   0   12.11    1.00
   2   8   0   11.13    0.91
   2   8   0   12.96    0.73
  -3  -8   0    6.16    0.81
   3   8   0    5.85    0.61
   3   8   0    5.94    0.64
  -4  -8   0    2.42    0.78
   4   8   0    2.29    0.55
  -5  -8   0    4.79    0.87
   5   8   0    4.74    0.66
  -6  -8   0    5.21    0.94
   6   8   0    6.41    0.75
  -7  -8   0    0.76    0.85
   7   8   0    0.84    0.60
   8   8   0    3.56    0.78
  11  -9   0   -0.38    0.71
 -11   9   0   -1.16    0.86
  10  -9   0    0.10    0.66
 -10   9   0   -1.22    0.77
   9  -9   0   -0.44    0.61
  -9   9   0   -0.85    0.73
   8  -9   0    0.68    0.61
  -8   9   0    0.58    0.72
   7  -9   0    4.39    0.69
  -7   9   0    3.14    0.79
   6  -9   0    7.74    0.76
  -6   9   0    7.90    0.93
   5  -9   0   -0.28    0.50
  -5   9   0   -0.27    0.65
   4  -9   0    0.29    0.52
  -4   9   0    0.57    0.67
   3  -9   0    7.95    0.71
  -3   9   0    8.64    0.86
   2  -9   0   47.12    1.31
  -2   9   0   50.64    1.52
   1  -9   0    2.61    0.59
  -1   9   0    2.88    0.32
  -1   9   0    2.26    0.67
   0  -9   0   -0.37    0.54
   0   9   0   -0.23    0.61
   0   9   0    0.02    0.30
  -1  -9   0    0.88    0.63
   1   9   0    1.97    0.41
   1   9   0    2.25    0.66
  -2  -9   0    7.88    0.85
   2   9   0    5.79    0.58
   2   9   0    5.87    0.71
  -3  -9   0    1.27    0.74
   3   9   0   -0.47    0.42
  -4  -9   0    1.06    0.75
   4   9   0   -0.04    0.46
  -5  -9   0   -0.40    0.75
   5   9   0   -0.01    0.50
  -6  -9   0   -0.09    0.85
   6   9   0    0.42    0.56
   7   9   0    0.88    0.65
  11 -10   0    1.67    0.82
 -11  10   0   -1.66    0.92
  10 -10   0   -0.82    0.64
 -10  10   0   -1.72    0.81
   9 -10   0   -0.45    0.61
  -9  10   0   -0.55    0.79
   8 -10   0    2.02    0.67
  -8  10   0    1.54    0.82
   7 -10   0    2.63    0.68
  -7  10   0    3.80    0.88
   6 -10   0    4.61    0.70
  -6  10   0    2.79    0.85
   5 -10   0    4.87    0.70
  -5  10   0    4.35    0.87
   4 -10   0   20.42    1.04
  -4  10   0   21.15    1.34
   3 -10   0   14.82    0.99
  -3  10   0   15.35    1.22
   2 -10   0    8.98    0.80
  -2  10   0    9.54    0.94
   1 -10   0    1.25    0.63
  -1  10   0    1.85    0.76
  -1  10   0    1.76    0.34
   0 -10   0    8.39    0.81
   0  10   0    7.78    0.59
   0  10   0    6.65    0.86
  -1 -10   0    2.08    0.70
   1  10   0    1.99    0.70
   1  10   0    1.74    0.45
  -2 -10   0    2.60    0.75
   2  10   0    2.33    0.51
   2  10   0    3.87    0.68
  -3 -10   0    0.94    0.73
   3  10   0   -0.76    0.42
  -4 -10   0    1.21    0.80
   4  10   0    0.72    0.54
  -5 -10   0    0.39    0.84
   5  10   0    0.79    0.59
   6  10   0   -0.14    0.59
   7  10   0   -0.04    0.66
  11 -11   0    0.40    0.80
 -11  11   0   -0.96    1.03
  10 -11   0   -0.03    0.69
 -10  11   0   -0.56    0.92
   9 -11   0    5.41    0.87
  -9  11   0    4.24    1.04
   8 -11   0    7.34    0.88
  -8  11   0    5.79    1.04
   7 -11   0    6.47    0.83
  -7  11   0    6.70    1.05
   6 -11   0   13.73    1.00
  -6  11   0    9.37    1.13
   5 -11   0   30.82    1.27
  -5  11   0   33.02    1.62
   4 -11   0   23.43    1.15
  -4  11   0   22.48    1.38
   3 -11   0   15.37    1.02
  -3  11   0   16.42    1.27
   2 -11   0   17.36    1.07
  -2  11   0   15.08    1.27
   1 -11   0   34.14    1.33
  -1  11   0   33.85    1.52
   0 -11   0   13.68    1.03
   0  11   0   15.28    0.73
   0  11   0   13.82    1.21
  -1 -11   0    3.01    0.74
   1  11   0    2.87    0.50
   1  11   0    2.17    0.72
  -2 -11   0    7.31    0.90
   2  11   0    6.92    0.66
  -3 -11   0    7.68    0.98
   3  11   0    8.88    0.78
  -4 -11   0    0.97    0.85
   4  11   0    0.20    0.55
   5  11   0    0.20    0.58
   6  11   0   -1.29    0.59
  10 -12   0    1.95    0.80
 -10  12   0   -0.05    1.06
   9 -12   0    1.26    0.74
  -9  12   0   -0.17    0.97
   8 -12   0    1.19    0.71
  -8  12   0    0.80    0.94
   7 -12   0    2.45    0.74
  -7  12   0    1.84    0.94
   6 -12   0   13.57    1.05
  -6  12   0   12.33    1.22
   5 -12   0   18.69    1.14
  -5  12   0   17.24    1.41
   4 -12   0    5.54    0.80
  -4  12   0    6.27    1.00
   3 -12   0    6.69    0.83
  -3  12   0    7.16    1.00
   2 -12   0   13.66    1.05
  -2  12   0   14.48    1.31
   1 -12   0   11.29    1.02
  -1  12   0   11.03    1.07
   0 -12   0    1.39    0.69
   0  12   0    0.64    0.75
  -1 -12   0    3.57    0.79
   1  12   0    3.08    0.75
   1  12   0    2.43    0.51
  -2 -12   0   10.03    0.98
   2  12   0    9.14    0.75
  -3 -12   0    2.61    0.82
   3  12   0    1.93    0.60
  -4 -12   0    0.63    0.83
   4  12   0    0.23    0.57
   5  12   0   -0.06    0.65
  10 -13   0    1.74    0.86
 -10  13   0   -0.93    1.11
   9 -13   0    0.14    0.72
  -9  13   0   -1.32    1.01
   8 -13   0    0.37    0.72
  -8  13   0   -1.40    0.93
   7 -13   0    4.95    0.86
  -7  13   0    4.95    1.10
   6 -13   0    6.25    0.88
  -6  13   0    4.70    1.05
   5 -13   0    2.50    0.75
  -5  13   0    1.79    0.90
   4 -13   0    4.60    0.81
  -4  13   0    3.32    0.97
   3 -13   0    9.09    0.93
  -3  13   0    8.76    1.10
   2 -13   0    5.65    0.83
  -2  13   0    3.14    0.93
   1 -13   0    1.39    0.69
  -1  13   0    0.44    0.84
   0 -13   0    4.97    0.80
   0  13   0    3.51    0.87
  -1 -13   0    2.29    0.76
  -2 -13   0    1.56    0.80
  -3 -13   0    0.79    0.82
   3  13   0   -0.68    0.53
   4  13   0   -0.34    0.61
   9 -14   0    2.15    0.89
  -9  14   0    0.96    1.16
   8 -14   0    5.07    0.92
  -8  14   0    2.21    1.13
   7 -14   0    4.31    0.87
  -7  14   0    2.42    1.06
   6 -14   0    3.40    0.82
  -6  14   0    1.40    1.00
   5 -14   0    5.35    0.87
  -5  14   0    4.01    1.05
   4 -14   0   10.44    0.98
  -4  14   0    9.71    1.19
   3 -14   0    8.60    0.93
  -3  14   0    5.06    1.07
   2 -14   0    4.02    0.78
  -2  14   0    3.43    0.98
   1 -14   0   11.45    1.01
  -1  14   0   10.29    1.15
   0 -14   0    5.58    0.90
   0  14   0    6.91    0.99
  -1 -14   0    0.83    0.76
  -2 -14   0    2.14    0.83
   8 -15   0    1.50    0.89
  -8  15   0    0.30    1.15
   7 -15   0    0.75    0.80
  -7  15   0   -0.77    1.03
   6 -15   0    6.15    0.96
  -6  15   0    6.72    1.27
   5 -15   0    8.04    0.97
  -5  15   0    6.53    1.21
   4 -15   0    4.72    0.87
  -4  15   0    3.08    1.08
   3 -15   0    5.68    0.91
  -3  15   0    4.22    1.10
   2 -15   0    8.23    0.92
  -2  15   0    7.45    1.16
   1 -15   0    7.26    0.94
  -1  15   0    7.16    1.12
   0 -15   0    0.89    0.76
  -1 -15   0    1.46    0.83
   7 -16   0    0.50    0.86
   6 -16   0    3.97    0.95
  -6  16   0    3.35    1.21
   5 -16   0    1.34    0.80
  -5  16   0    0.42    1.09
   4 -16   0    1.63    0.79
  -4  16   0    0.66    1.07
   3 -16   0    4.96    0.91
  -3  16   0    4.68    1.16
   2 -16   0    4.89    0.90
  -2  16   0    5.11    1.14
   1 -16   0    1.35    0.79
   0 -16   0   -0.36    0.77
  -2  17  -1    2.70    1.12
   2 -17   1    1.36    0.80
  -3  17  -1    0.28    1.11
   3 -17   1    0.96    0.82
  -4  17  -1   -2.38    1.04
   4 -17   1    0.55    0.82
  -5  17  -1   -0.18    1.09
   5 -17   1   -0.07    0.81
   0 -16   1    2.19    0.86
   1 -16   1    2.34    0.81
  -2  16  -1   -0.78    0.94
   2 -16   1    0.09    0.71
  -3  16  -1   -1.85    0.94
   3 -16   1    0.84    0.78
  -4  16  -1   -1.72    0.95
   4 -16   1    0.40    0.76
  -5  16  -1   -1.06    0.97
   5 -16   1   -0.10    0.75
  -6  16  -1   -0.34    1.08
   6 -16   1    1.71    0.86
  -7  16  -1    0.57    1.13
   7 -16   1    4.05    0.94
  -2 -15   1    1.44    0.89
  -1 -15   1    0.83    0.80
   0 -15   1    2.24    0.82
  -1  15  -1    2.36    0.94
   1 -15   1    1.03    0.74
  -2  15  -1   -1.33    0.88
   2 -15   1    0.15    0.71
  -3  15  -1   -1.32    0.88
   3 -15   1    0.30    0.71
  -4  15  -1   -0.37    0.91
   4 -15   1   -0.30    0.69
  -5  15  -1   -0.10    0.97
   5 -15   1    0.35    0.72
  -6  15  -1    0.35    1.01
   6 -15   1    2.39    0.82
  -7  15  -1   -0.54    1.00
   7 -15   1    1.16    0.79
  -8  15  -1    0.47    1.10
   8 -15   1    1.53    0.85
  -3 -14   1    4.87    1.01
  -2 -14   1    2.60    0.86
  -1 -14   1    5.82    0.92
   0 -14   1   11.21    1.03
  -1  14  -1    0.42    0.85
   1 -14   1    2.52    0.78
  -2  14  -1   -1.55    0.84
   2 -14   1    0.79    0.71
  -3  14  -1    1.51    0.93
   3 -14   1    3.42    0.79
  -4  14  -1    1.62    0.95
   4 -14   1    0.35    0.70
  -5  14  -1   -0.88    0.85
   5 -14   1    0.19    0.68
  -6  14  -1   -1.51    0.86
   6 -14   1   -0.92    0.64
  -7  14  -1   -1.48    0.92
   7 -14   1    0.75    0.72
  -8  14  -1    2.66    1.11
   8 -14   1    2.15    0.82
  -9  14  -1    1.81    1.17
   9 -14   1    3.38    0.90
   4  13  -1    1.11    0.65
  -4 -13   1    2.25    0.92
   3  13  -1    6.32    0.77
  -3 -13   1    6.24    1.00
   2  13  -1    7.63    0.75
  -2 -13   1    9.92    1.04
  -1 -13   1    3.54    0.84
   0  13  -1    0.61    0.77
   0 -13   1    1.10    0.70
  -1  13  -1    0.34    0.80
   1 -13   1    0.62    0.69
  -2  13  -1    0.59    0.84
   2 -13   1    1.47    0.71
  -3  13  -1   -0.72    0.79
   3 -13   1   -0.76    0.61
  -4  13  -1   -0.17    0.82
   4 -13   1   -0.72    0.60
  -5  13  -1    0.06    0.86
   5 -13   1   -0.56    0.61
  -6  13  -1    0.16    0.88
   6 -13   1    0.01    0.63
  -7  13  -1    6.60    1.16
   7 -13   1    5.98    0.88
  -8  13  -1    9.50    1.26
   8 -13   1   11.17    1.04
  -9  13  -1    1.94    1.08
   9 -13   1    3.60    0.86
 -10  13  -1    0.52    1.11
  10 -13   1    1.65    0.84
   5  12  -1    1.54    0.67
  -5 -12   1    1.98    0.99
   4  12  -1    5.00    0.73
  -4 -12   1    5.28    1.02
   3  12  -1   10.65    0.87
  -3 -12   1   10.63    1.09
   2  12  -1    4.84    0.62
  -2 -12   1    4.47    0.87
   1  12  -1    0.73    0.70
   1  12  -1   -0.08    0.42
  -1 -12   1    0.33    0.68
   0  12  -1    1.26    0.79
   0 -12   1    3.63    0.75
  -1  12  -1    0.78    0.80
   1 -12   1    2.96    0.74
  -2  12  -1   -0.36    0.76
   2 -12   1    0.08    0.63
  -3  12  -1    1.73    0.84
   3 -12   1    1.40    0.65
  -4  12  -1   -0.68    0.78
   4 -12   1    0.27    0.62
  -5  12  -1   -0.34    0.81
   5 -12   1    0.21    0.62
  -6  12  -1    5.77    1.01
   6 -12   1    3.75    0.77
  -7  12  -1   10.29    1.16
   7 -12   1   10.42    0.94
  -8  12  -1    6.57    1.12
   8 -12   1    8.90    0.93
  -9  12  -1    5.42    1.12
   9 -12   1    5.90    0.88
 -10  12  -1    7.15    1.27
  10 -12   1    7.64    1.01
   6  11  -1    1.34    0.68
  -6 -11   1    2.70    1.01
   5  11  -1    3.64    0.71
  -5 -11   1    5.29    1.05
   4  11  -1   10.17    0.88
  -4 -11   1   10.71    1.13
   3  11  -1   12.04    0.86
  -3 -11   1   12.20    1.09
   2  11  -1    9.45    0.77
  -2 -11   1   10.67    1.00
   1  11  -1    3.55    0.77
   1  11  -1    3.59    0.51
  -1 -11   1    3.03    0.76
   0  11  -1    9.88    0.95
   0  11  -1   10.55    0.67
   0 -11   1    9.39    0.89
  -1  11  -1    3.94    0.84
   1 -11   1    4.37    0.75
  -2  11  -1    1.66    0.78
   2 -11   1    1.65    0.67
  -3  11  -1   -0.44    0.74
   3 -11   1    0.42    0.60
  -4  11  -1    3.03    0.86
   4 -11   1    2.88    0.70
  -5  11  -1    2.78    0.84
   5 -11   1    2.37    0.68
  -6  11  -1    2.55    0.85
   6 -11   1    2.37    0.67
  -7  11  -1    2.40    0.85
   7 -11   1    3.26    0.71
  -8  11  -1    4.95    0.97
   8 -11   1    5.52    0.80
  -9  11  -1    8.21    1.11
   9 -11   1    7.75    0.93
 -10  11  -1    1.20    0.98
  10 -11   1    3.83    0.85
 -11  11  -1   -0.94    0.98
  11 -11   1    0.76    0.78
   7  10  -1    4.76    0.84
   6  10  -1    4.80    0.75
  -6 -10   1    4.91    1.02
   5  10  -1   18.90    1.07
  -5 -10   1   22.34    1.44
   4  10  -1   17.29    0.97
  -4 -10   1   16.92    1.30
   3  10  -1    9.22    0.78
  -3 -10   1   10.01    1.01
   2  10  -1   10.19    0.97
   2  10  -1   10.28    0.76
  -2 -10   1   10.40    0.96
   1  10  -1   10.58    0.68
   1  10  -1    9.84    0.88
  -1 -10   1    9.50    0.89
   0  10  -1    3.25    0.77
   0  10  -1    3.20    0.42
   0 -10   1    2.94    0.68
  -1  10  -1    2.31    0.72
  -1  10  -1    2.78    0.35
   1 -10   1    2.04    0.64
  -2  10  -1   14.72    1.11
   2 -10   1   14.09    0.96
  -3  10  -1    3.11    0.78
   3 -10   1    3.89    0.64
  -4  10  -1    0.40    0.68
   4 -10   1    0.52    0.57
  -5  10  -1   12.63    1.13
   5 -10   1   11.11    0.91
  -6  10  -1    0.37    0.70
   6 -10   1    0.90    0.59
  -7  10  -1    1.51    0.77
   7 -10   1    2.13    0.65
  -8  10  -1   17.68    1.30
   8 -10   1   17.00    1.10
  -9  10  -1    8.30    1.07
   9 -10   1    8.49    0.92
 -10  10  -1    0.80    0.85
  10 -10   1    2.51    0.75
 -11  10  -1    1.41    0.99
  11 -10   1    6.23    0.95
   8   9  -1    0.35    0.67
   7   9  -1    5.88    0.82
  -7  -9   1    5.57    1.04
   6   9  -1    8.88    0.84
  -6  -9   1    9.11    1.09
   5   9  -1   10.35    0.86
  -5  -9   1    9.06    1.03
   4   9  -1    2.09    0.55
  -4  -9   1    2.73    0.84
   3   9  -1   11.78    0.78
  -3  -9   1   12.44    1.03
   2   9  -1    9.02    0.70
   2   9  -1    9.46    0.89
  -2  -9   1    9.14    0.88
   1   9  -1    0.83    0.36
   1   9  -1   -0.37    0.58
  -1  -9   1    0.43    0.60
   0   9  -1    1.02    0.32
   0   9  -1    0.78    0.59
   0  -9   1   -0.78    0.52
  -1   9  -1    9.71    0.47
  -1   9  -1    9.74    0.94
   1  -9   1    8.68    0.71
  -2   9  -1    3.27    0.68
  -2   9  -1    3.99    0.33
   2  -9   1    3.66    0.59
  -3   9  -1   11.94    1.00
   3  -9   1   13.80    0.84
  -4   9  -1    8.41    0.82
   4  -9   1    8.38    0.72
  -5   9  -1    9.45    0.88
   5  -9   1    9.20    0.82
  -6   9  -1   11.24    1.06
   6  -9   1   10.07    0.87
  -7   9  -1    4.64    0.81
   7  -9   1    3.58    0.67
  -8   9  -1   30.66    1.46
   8  -9   1   29.72    1.25
  -9   9  -1    9.08    1.02
   9  -9   1    8.87    0.89
 -10   9  -1   13.97    1.21
  10  -9   1   14.60    1.14
 -11   9  -1    8.91    1.17
  11  -9   1   12.21    1.10
   8   8  -1    3.09    0.74
  -8  -8   1    1.45    0.92
   7   8  -1    8.18    0.85
  -7  -8   1    7.51    1.02
   6   8  -1    3.06    0.63
  -6  -8   1    3.04    0.85
   5   8  -1    1.88    0.56
  -5  -8   1    1.30    0.79
   4   8  -1   12.88    0.86
  -4  -8   1   14.12    1.15
   3   8  -1   11.34    0.78
   3   8  -1   10.81    0.75
  -3  -8   1   10.99    0.94
   2   8  -1    0.20    0.35
   2   8  -1    0.64    0.49
  -2  -8   1    0.75    0.61
   1   8  -1    0.97    0.32
   1   8  -1    0.11    0.50
  -1  -8   1    0.60    0.54
   0   8  -1   14.39    0.56
   0   8  -1   14.05    0.88
   0  -8   1   14.69    0.86
  -1   8  -1    0.32    0.50
  -1   8  -1    0.26    0.20
   1  -8   1    0.56    0.46
  -2   8  -1    2.88    0.58
  -2   8  -1    2.89    0.21
   2  -8   1    3.12    0.51
  -3   8  -1    9.02    0.82
   3  -8   1    9.85    0.72
  -4   8  -1    3.96    0.60
   4  -8   1    4.11    0.54
  -5   8  -1   34.17    1.29
   5  -8   1   33.07    1.10
  -6   8  -1   57.90    1.67
   6  -8   1   55.03    1.44
  -7   8  -1    1.32    0.68
   7  -8   1    2.49    0.61
  -8   8  -1   31.30    1.43
   8  -8   1   30.62    1.25
  -9   8  -1   15.47    1.20
   9  -8   1   16.02    1.06
 -10   8  -1   21.64    1.39
  10  -8   1   24.34    1.27
 -11   8  -1   10.10    1.14
  11  -8   1   13.28    1.15
   9   7  -1    3.71    0.79
   8   7  -1   10.56    0.94
  -8  -7   1    9.38    1.10
   7   7  -1   10.57    0.91
  -7  -7   1    9.89    1.03
   6   7  -1   12.59    0.89
  -6  -7   1   12.89    1.13
   5   7  -1   31.87    1.14
  -5  -7   1   31.22    1.32
   4   7  -1   33.35    1.11
  -4  -7   1   34.98    1.32
   3   7  -1   22.64    0.84
   3   7  -1   21.27    0.87
  -3  -7   1   21.52    1.09
   2   7  -1   23.14    0.80
   2   7  -1   22.49    0.88
  -2  -7   1   21.98    0.99
   1   7  -1   28.14    0.98
   1   7  -1   28.32    0.77
  -1  -7   1   28.01    1.01
   0   7  -1   28.08    1.02
   0   7  -1   28.54    0.70
   0  -7   1   27.74    0.97
  -1   7  -1    3.42    0.28
  -1   7  -1    3.69    0.59
   1  -7   1    2.76    0.53
  -2   7  -1   19.61    0.39
  -2   7  -1   20.00    0.95
   2  -7   1   18.70    0.83
  -3   7  -1    9.45    0.77
   3  -7   1    9.73    0.68
  -4   7  -1    0.16    0.43
   4  -7   1    0.41    0.38
  -5   7  -1   17.83    0.95
   5  -7   1   17.08    0.82
  -6   7  -1   23.94    1.12
   6  -7   1   24.07    1.00
  -7   7  -1    1.47    0.62
   7  -7   1    0.01    0.52
  -8   7  -1   28.60    1.32
   8  -7   1   27.75    1.20
  -9   7  -1   17.58    1.20
   9  -7   1   18.72    1.10
 -10   7  -1    5.84    0.92
  10  -7   1    7.31    0.88
  11  -7   1    9.24    1.00
   9   6  -1    5.54    0.82
  -9  -6   1    4.34    0.98
   8   6  -1    6.57    0.80
  -8  -6   1    5.88    0.94
   7   6  -1   15.74    0.98
  -7  -6   1   15.03    1.15
   6   6  -1   30.72    1.16
  -6  -6   1   28.65    1.30
   5   6  -1   30.70    1.11
  -5  -6   1   31.05    1.25
   4   6  -1   21.43    0.89
  -4  -6   1   20.35    1.06
   3   6  -1   56.31    1.23
   3   6  -1   58.25    1.13
  -3  -6   1   58.06    1.37
   2   6  -1   60.27    1.17
   2   6  -1   56.96    1.13
  -2  -6   1   57.41    1.31
   1   6  -1   38.98    1.07
   1   6  -1   39.47    0.88
  -1  -6   1   38.09    1.11
   0   6  -1   30.49    1.03
   0   6  -1   29.70    0.70
   0  -6   1   29.17    1.02
  -1   6  -1   11.87    0.43
  -1   6  -1   13.69    0.89
   1  -6   1   10.29    0.80
  -2   6  -1   14.04    0.87
   2  -6   1   13.23    0.77
  -3   6  -1   22.75    0.95
   3  -6   1   23.79    0.85
  -4   6  -1    0.67    0.42
   4  -6   1    0.51    0.38
  -5   6  -1   -0.14    0.40
  -5   6  -1    0.28    0.14
   5  -6   1   -0.09    0.37
  -6   6  -1   13.35    0.92
   6  -6   1   13.32    0.83
  -7   6  -1    2.02    0.61
   7  -6   1    1.94    0.56
  -8   6  -1   35.35    1.36
   8  -6   1   36.81    1.29
  -9   6  -1    5.72    0.82
   9  -6   1    7.48    0.79
 -10   6  -1    3.40    0.79
  10  -6   1    3.08    0.72
  11  -6   1   16.34    1.20
  10   5  -1    5.43    0.84
 -10  -5   1    3.17    1.00
   9   5  -1    1.44    0.62
  -9  -5   1   -1.43    0.76
   8   5  -1    4.24    0.70
  -8  -5   1    3.39    0.81
   7   5  -1   14.27    0.95
  -7  -5   1   15.72    1.08
   6   5  -1   15.70    0.90
  -6  -5   1   14.31    1.01
   5   5  -1    0.10    0.40
  -5  -5   1    0.54    0.58
   4   5  -1   26.53    0.70
   4   5  -1   25.62    0.89
  -4  -5   1   24.99    1.00
   3   5  -1   57.54    1.02
   3   5  -1   53.76    1.14
  -3  -5   1   55.77    1.26
   2   5  -1   16.61    0.65
   2   5  -1   16.39    0.71
  -2  -5   1   17.47    0.83
   1   5  -1    5.92    0.42
   1   5  -1    6.02    0.55
  -1  -5   1    6.14    0.61
   0   5  -1    0.49    0.23
   0   5  -1    0.66    0.41
   0  -5   1   -0.34    0.41
  -1   5  -1    0.72    0.37
  -1   5  -1    0.18    0.15
   1  -5   1    0.69    0.36
  -2   5  -1    3.94    0.46
   2  -5   1    3.35    0.43
  -3   5  -1    6.94    0.59
   3  -5   1    5.94    0.52
  -4   5  -1    7.92    0.74
   4  -5   1    7.57    0.55
  -5   5  -1    9.78    0.71
   5  -5   1   10.42    0.65
   5  -5   1   10.37    0.37
  -6   5  -1   71.70    1.59
   6  -5   1   68.37    1.46
   6  -5   1   69.70    1.06
  -7   5  -1   37.75    1.27
   7  -5   1   35.99    1.19
   7  -5   1   36.24    0.83
  -8   5  -1   21.67    1.10
   8  -5   1   21.69    1.03
  -9   5  -1    9.95    0.96
   9  -5   1   10.63    0.89
  10  -5   1   15.05    1.07
  11  -5   1   23.37    1.27
  10   4  -1    2.21    0.69
 -10  -4   1    0.61    0.84
   9   4  -1    2.06    0.63
  -9  -4   1    1.00    0.75
   8   4  -1    8.49    0.79
  -8  -4   1    7.87    0.87
   7   4  -1   10.99    0.83
  -7  -4   1    8.67    0.83
   6   4  -1   11.06    0.81
  -6  -4   1   10.50    0.90
   5   4  -1   28.64    0.99
  -5  -4   1   27.21    1.01
   4   4  -1   81.34    1.21
   4   4  -1   82.38    1.49
  -4  -4   1   79.74    1.50
   3   4  -1   13.79    0.54
   3   4  -1   13.39    0.64
  -3  -4   1   14.00    0.76
   2   4  -1    3.32    0.39
   2   4  -1    3.77    0.41
  -2  -4   1    3.85    0.52
   1   4  -1   13.78    0.50
   1   4  -1   14.57    0.61
  -1  -4   1   13.15    0.63
   0   4  -1   19.90    0.45
   0   4  -1   18.14    0.63
   0  -4   1   20.17    0.66
  -1   4  -1    4.70    0.43
  -1   4  -1    4.42    0.21
   1  -4   1    4.75    0.41
  -2   4  -1   19.01    0.65
   2  -4   1   18.66    0.58
  -3   4  -1   16.54    0.75
   3  -4   1   16.18    0.67
  -4   4  -1   -0.12    0.40
   4  -4   1    0.34    0.38
   4  -4   1   -0.04    0.19
  -5   4  -1   34.36    1.03
   5  -4   1   35.93    0.69
   5  -4   1   35.13    0.96
  -6   4  -1   28.99    1.01
   6  -4   1   27.79    0.70
   6  -4   1   28.50    0.95
  -7   4  -1   16.87    0.94
   7  -4   1   17.18    0.89
   7  -4   1   16.27    0.65
  -8   4  -1    7.91    0.76
   8  -4   1    9.48    0.76
   8  -4   1    8.33    0.62
  -9   4  -1   20.43    1.08
   9  -4   1   22.73    1.12
  10  -4   1    4.68    0.76
  10   3  -1    4.31    0.74
 -10  -3   1    2.42    0.83
   9   3  -1   12.86    0.97
  -9  -3   1   13.22    1.09
   8   3  -1    6.37    0.72
  -8  -3   1    8.31    0.85
   7   3  -1   17.29    0.94
  -7  -3   1   17.09    1.02
   6   3  -1   44.93    1.26
  -6  -3   1   45.69    1.30
   5   3  -1   47.18    1.17
   5   3  -1   46.99    0.88
  -5  -3   1   46.48    1.19
   4   3  -1   11.30    0.45
   4   3  -1   11.74    0.63
  -4  -3   1   10.89    0.67
   3   3  -1   26.94    0.81
   3   3  -1   26.61    0.61
  -3  -3   1   28.73    0.90
   2   3  -1   51.63    0.82
   2   3  -1   50.01    0.92
  -2  -3   1   52.18    0.99
   1   3  -1  183.82    2.02
   1   3  -1  183.24    2.17
  -1  -3   1  173.82    2.12
   0   3  -1   26.15    0.48
   0   3  -1   26.75    0.63
   0  -3   1   25.32    0.67
  -1   3  -1   -0.09    0.09
  -1   3  -1   -0.11    0.23
   1  -3   1   -0.32    0.22
  -2   3  -1   15.30    0.25
  -2   3  -1   14.99    0.53
   2  -3   1   14.84    0.48
  -3   3  -1   54.26    1.07
   3  -3   1   54.08    0.72
   3  -3   1   53.82    0.97
  -4   3  -1    4.76    0.53
   4  -3   1    4.93    0.42
   4  -3   1    5.47    0.49
  -5   3  -1   26.90    0.88
   5  -3   1   26.72    0.85
   5  -3   1   26.55    0.66
  -6   3  -1    2.54    0.46
   6  -3   1    3.55    0.36
   6  -3   1    3.09    0.48
  -7   3  -1    8.07    0.77
   7  -3   1    8.93    0.76
   7  -3   1    8.98    0.59
  -8   3  -1   11.63    0.87
   8  -3   1   10.99    0.88
   8  -3   1   10.83    0.69
  -9   3  -1    7.65    0.75
   9  -3   1    5.92    0.58
   9  -3   1    8.48    0.80
 -11   3  -1   13.61    1.10
  11   2  -1    2.39    0.69
 -11  -2   1    1.18    0.85
  10   2  -1    7.11    0.80
 -10  -2   1    5.87    0.92
   9   2  -1    7.10    0.75
  -9  -2   1    5.78    0.83
   8   2  -1    5.23    0.64
  -8  -2   1    5.15    0.74
   7   2  -1   31.77    1.12
  -7  -2   1   30.65    1.15
   6   2  -1   30.53    1.03
  -6  -2   1   29.73    1.07
   5   2  -1   14.03    0.53
   5   2  -1   14.58    0.70
  -5  -2   1   12.55    0.72
   4   2  -1    5.34    0.45
   4   2  -1    5.81    0.40
  -4  -2   1    6.36    0.52
   3   2  -1    0.09    0.31
   3   2  -1    0.25    0.23
  -3  -2   1    0.69    0.40
   2   2  -1   33.07    0.67
   2   2  -1   32.52    0.53
  -2  -2   1   33.94    0.71
   1   2  -1   38.71    0.62
   1   2  -1   37.98    0.65
  -1  -2   1   37.73    0.71
   0   2  -1    7.74    0.32
   0   2  -1    6.94    0.26
   0  -2   1    7.29    0.41
  -1   2  -1    1.70    0.24
  -1   2  -1    2.23    0.14
   1  -2   1    2.00    0.22
   2  -2   1   39.09    0.75
   2  -2   1   38.92    0.68
   2  -2   1   39.00    0.54
   3  -2   1    5.25    0.33
   3  -2   1    5.61    0.44
   3  -2   1    5.48    0.46
   4  -2   1   82.58    1.37
   4  -2   1   80.73    1.19
   4  -2   1   81.06    1.42
   5  -2   1   30.11    0.89
   5  -2   1   30.72    0.86
   5  -2   1   31.17    0.76
   6  -2   1   19.77    0.71
   6  -2   1   19.91    0.83
   6  -2   1   20.88    0.85
  -7   2  -1   45.83    1.25
   7  -2   1   45.37    1.25
   7  -2   1   46.98    1.13
  -8   2  -1   14.86    0.90
   8  -2   1   13.00    0.77
   8  -2   1   14.91    0.90
  -9   2  -1    6.39    0.76
   9  -2   1    7.37    0.65
 -10   2  -1   14.68    1.04
  10  -2   1   13.22    0.88
 -11   2  -1   19.84    1.21
  11   1  -1    7.50    0.85
 -11  -1   1    6.38    1.00
  10   1  -1    1.37    0.57
 -10  -1   1    0.84    0.70
   9   1  -1    0.87    0.52
  -9  -1   1    1.23    0.67
   8   1  -1   11.95    0.83
  -8  -1   1   11.86    0.92
   7   1  -1   32.54    1.09
  -7  -1   1   31.78    1.16
   6   1  -1   13.31    0.74
  -6  -1   1   12.25    0.79
   5   1  -1   19.17    0.73
   5   1  -1   19.96    0.63
  -5  -1   1   18.87    0.80
   4   1  -1   11.83    0.51
   4   1  -1   11.66    0.64
  -4  -1   1   11.27    0.69
   3   1  -1   22.98    0.51
   3   1  -1   21.94    0.63
  -3  -1   1   22.89    0.69
   2   1  -1   20.85    0.50
   2   1  -1   20.44    0.38
  -2  -1   1   20.21    0.53
   1   1  -1   32.99    0.54
  -1  -1   1   33.22    0.58
   0   1  -1   -0.03    0.03
   0  -1   1    0.35    0.06
   0  -1   1    0.01    0.03
   1  -1   1   74.80    0.90
   1  -1   1   73.98    0.99
   1  -1   1   75.26    0.85
   2  -1   1   26.18    0.54
   2  -1   1   25.35    0.57
   2  -1   1   25.48    0.48
   3  -1   1   91.55    1.20
   3  -1   1   91.13    1.35
   3  -1   1   90.45    1.27
   4  -1   1    5.19    0.45
   4  -1   1    5.64    0.47
   4  -1   1    4.91    0.40
   5  -1   1   16.15    0.68
   5  -1   1   17.26    0.73
   5  -1   1   16.36    0.64
   6  -1   1   44.55    1.05
   6  -1   1   45.21    1.11
   6  -1   1   45.06    1.13
   7  -1   1   35.10    1.15
   7  -1   1   35.41    1.05
   7  -1   1   36.42    1.10
  -8   1  -1   11.64    0.78
  -8   1  -1   10.18    0.87
   8  -1   1    9.13    0.74
  -9   1  -1   31.82    1.24
   9  -1   1   28.52    1.09
 -10   1  -1   22.80    1.20
  10  -1   1   21.50    1.06
 -11   1  -1   11.40    1.04
  11  -1   1    9.38    0.84
  11   0  -1    7.38    0.81
 -11   0   1    5.45    0.94
  10   0  -1    1.15    0.54
 -10   0   1    0.90    0.67
   9   0  -1   23.47    1.05
  -9   0   1   22.08    1.14
   8   0  -1   28.57    1.06
  -8   0   1   28.61    1.18
   7   0  -1   26.11    0.97
  -7   0   1   26.06    0.90
  -7   0   1   26.13    1.08
   6   0  -1   12.29    0.69
  -6   0   1   12.40    0.80
  -6   0   1   12.48    0.64
   5   0  -1   49.39    1.12
   5   0  -1   47.23    1.02
  -5   0   1   47.93    0.97
   4   0  -1   14.09    0.73
   4   0  -1   14.16    0.65
   3   0  -1    0.02    0.21
   3   0  -1    0.24    0.26
  -3   0   1    0.29    0.19
   2   0  -1   15.68    0.48
   2   0  -1   15.90    0.43
  -2   0   1   15.52    0.39
   1   0  -1  126.89    1.36
   1   0  -1  126.07    1.43
   0   0  -1   -0.03    0.02
   0   0   1    0.07    0.03
   1   0   1   31.61    0.56
   1   0   1   33.21    0.49
   1   0   1   32.02    0.48
   2   0   1   48.05    0.74
   2   0   1   47.44    0.75
   2   0   1   47.95    0.80
   3   0   1    5.79    0.45
   3   0   1    6.27    0.43
   3   0   1    6.53    0.46
   4   0   1   20.08    0.73
   4   0   1   20.22    0.70
   4   0   1   20.02    0.70
  -5   0  -1   13.79    0.69
   5   0   1   13.68    0.64
   5   0   1   14.02    0.62
  -6   0  -1   13.92    0.76
   6   0   1   14.96    0.71
   6   0   1   14.67    0.73
  -7   0  -1    7.72    0.70
   7   0   1    7.17    0.70
   7   0   1    7.77    0.62
  -8   0  -1   11.48    0.88
   8   0   1   12.68    0.82
  -9   0  -1   11.01    0.95
   9   0   1   11.73    0.85
 -10   0  -1    5.15    0.83
  10   0   1    5.45    0.71
 -11   0  -1    5.23    0.93
  11   0   1    6.83    0.82
 -11   1   1   14.67    1.17
  10  -1  -1   19.10    1.01
 -10   1   1   19.76    1.17
   9  -1  -1   34.13    1.17
  -9   1   1   33.44    1.31
   8  -1  -1   20.15    0.92
  -8   1   1   21.23    1.06
   7  -1  -1   32.42    1.13
   7  -1  -1   32.89    1.01
  -7   1   1   32.48    1.02
   6  -1  -1   84.25    1.46
   6  -1  -1   84.62    1.62
  -6   1   1   84.53    1.50
   5  -1  -1   90.16    1.55
   5  -1  -1   85.81    1.37
  -5   1   1   87.73    1.45
   4  -1  -1   52.97    1.12
   4  -1  -1   53.48    1.00
  -4   1   1   53.51    1.05
   3  -1  -1   18.57    0.48
   3  -1  -1   19.03    0.59
  -3   1   1   18.46    0.54
   2  -1  -1   16.47    0.49
   2  -1  -1   16.86    0.39
  -2   1   1   17.20    0.49
   1  -1  -1  101.22    1.12
   1  -1  -1  102.02    1.20
  -1   1   1  100.54    1.34
   0  -1  -1   18.30    0.33
   0  -1  -1   18.90    0.33
   0   1   1   19.39    0.46
  -1  -1  -1   55.23    0.74
   1   1   1   54.29    0.77
   1   1   1   53.97    0.86
  -2  -1  -1    8.68    0.36
   2   1   1    8.50    0.38
   2   1   1    8.78    0.39
  -3  -1  -1    1.06    0.34
   3   1   1    0.93    0.30
   3   1   1    1.10    0.32
  -4  -1  -1   45.21    0.99
   4   1   1   44.79    0.98
   4   1   1   44.33    0.95
  -5  -1  -1    0.30    0.36
   5   1   1    0.20    0.30
   5   1   1    0.16    0.28
  -6  -1  -1    4.90    0.57
   6   1   1    5.24    0.49
   6   1   1    4.82    0.53
  -7  -1  -1   12.49    0.88
   7   1   1   14.15    0.82
  -8  -1  -1   10.87    0.91
   8   1   1    9.64    0.81
  -9  -1  -1    0.07    0.60
   9   1   1    1.21    0.53
 -10  -1  -1    4.78    0.85
  10   1   1    5.94    0.75
  11   1   1    4.61    0.78
 -11   2   1   20.72    1.25
 -10   2   1   11.82    0.99
   9  -2  -1    4.58    0.58
   9  -2  -1    5.15    0.74
   8  -2  -1   28.58    0.98
   8  -2  -1   29.79    1.17
   7  -2  -1   22.11    0.83
   7  -2  -1   21.56    1.02
  -7   2   1   22.16    0.92
   6  -2  -1   62.76    1.37
   6  -2  -1   62.20    1.17
  -6   2   1   61.58    1.31
   5  -2  -1    8.04    0.48
   5  -2  -1    8.29    0.64
  -5   2   1    8.46    0.59
   4  -2  -1   52.06    0.91
   4  -2  -1   51.91    1.11
  -4   2   1   52.31    1.11
   3  -2  -1    5.46    0.38
   3  -2  -1    5.83    0.33
  -3   2   1    5.69    0.46
   2  -2  -1   34.50    0.68
   2  -2  -1   36.01    0.50
  -2   2   1   33.78    0.75
   1  -2  -1    0.73    0.22
   1  -2  -1    0.89    0.12
  -1   2   1    1.30    0.31
   0  -2  -1    1.25    0.25
   0   2   1    1.69    0.32
   0   2   1    1.39    0.16
  -1  -2  -1   37.98    0.65
   1   2   1   38.05    0.74
  -2  -2  -1    0.37    0.26
   2   2   1    0.38    0.21
   2   2   1    0.08    0.26
  -3  -2  -1   54.71    1.07
   3   2   1   53.36    1.04
   3   2   1   53.73    1.08
  -4  -2  -1   11.83    0.65
   4   2   1   10.81    0.62
   4   2   1   11.55    0.57
  -5  -2  -1    1.78    0.45
   5   2   1    1.57    0.38
   5   2   1    2.05    0.36
  -6  -2  -1   28.72    1.03
   6   2   1   27.88    0.87
   6   2   1   29.06    1.02
  -7  -2  -1   32.74    1.20
   7   2   1   32.15    1.15
  -8  -2  -1    6.57    0.77
   8   2   1    6.77    0.71
  -9  -2  -1    2.23    0.71
   9   2   1    2.93    0.63
  10   2   1    9.78    0.91
 -11   3   1    8.06    0.92
  10  -3  -1    1.42    0.68
   9  -3  -1   13.81    0.99
   9  -3  -1   14.62    0.79
   8  -3  -1   51.38    1.48
   8  -3  -1   52.10    1.20
  -8   3   1   53.47    1.45
   7  -3  -1    0.09    0.32
   7  -3  -1    0.03    0.48
  -7   3   1    0.39    0.47
   6  -3  -1    8.90    0.52
   6  -3  -1    9.08    0.70
  -6   3   1    8.62    0.71
   5  -3  -1   19.16    0.57
   5  -3  -1   19.27    0.78
  -5   3   1   18.78    0.80
   4  -3  -1   30.30    0.64
   4  -3  -1   29.07    0.90
  -4   3   1   29.70    0.96
   3  -3  -1   17.11    0.66
   3  -3  -1   17.17    0.41
  -3   3   1   17.23    0.74
   2  -3  -1   61.25    0.98
   2  -3  -1   63.62    0.74
  -2   3   1   59.75    1.11
   1  -3  -1    5.44    0.24
   1  -3  -1    4.82    0.37
  -1   3   1    5.51    0.51
   0  -3  -1   11.33    0.46
   0   3   1   10.96    0.35
   0   3   1   10.85    0.56
  -1  -3  -1   15.57    0.55
   1   3   1   15.90    0.62
   1   3   1   16.72    0.50
  -2  -3  -1   21.65    0.75
   2   3   1   20.52    0.68
   2   3   1   19.47    0.77
  -3  -3  -1   20.21    0.76
   3   3   1   18.59    0.71
   3   3   1   19.02    0.71
  -4  -3  -1   29.56    0.87
   4   3   1   28.56    0.86
   4   3   1   28.15    0.77
  -5  -3  -1   78.36    1.52
   5   3   1   80.61    1.42
   5   3   1   80.16    1.57
  -6  -3  -1   32.36    1.11
   6   3   1   33.56    1.11
  -7  -3  -1    9.91    0.89
   7   3   1    9.61    0.79
  -8  -3  -1   10.71    0.95
   8   3   1   12.68    0.91
  -9  -3  -1    7.82    0.90
   9   3   1    7.20    0.80
  10   3   1    6.51    0.86
  11  -4  -1    5.81    0.89
  10  -4  -1   15.49    1.09
   9  -4  -1   28.07    1.22
  -9   4   1   28.85    1.28
   8  -4  -1   41.95    1.36
  -8   4   1   44.80    1.42
   7  -4  -1    0.87    0.33
   7  -4  -1    1.12    0.51
  -7   4   1    0.70    0.52
   6  -4  -1  113.30    1.93
   6  -4  -1  110.75    1.52
  -6   4   1  112.20    2.03
   5  -4  -1  116.93    1.47
   5  -4  -1  119.06    1.89
  -5   4   1  120.43    2.02
   4  -4  -1    3.54    0.46
   4  -4  -1    3.24    0.25
  -4   4   1    5.32    0.57
   3  -4  -1   -0.07    0.39
   3  -4  -1    0.13    0.16
  -3   4   1    0.90    0.47
   2  -4  -1    0.13    0.30
   2  -4  -1    0.15    0.12
  -2   4   1    0.32    0.39
   1  -4  -1    4.58    0.29
   1  -4  -1    4.65    0.37
  -1   4   1    5.10    0.47
   0  -4  -1   15.46    0.64
   0   4   1   16.67    0.47
   0   4   1   17.33    0.80
  -1  -4  -1    1.90    0.47
   1   4   1    1.97    0.32
   1   4   1    1.83    0.49
  -2  -4  -1    1.09    0.45
   2   4   1    0.04    0.41
   2   4   1    0.69    0.32
  -3  -4  -1   22.87    0.84
   3   4   1   22.71    0.76
   3   4   1   22.59    0.76
  -4  -4  -1   54.28    1.25
   4   4   1   55.36    1.25
   4   4   1   55.31    1.15
  -5  -4  -1   14.09    0.89
   5   4   1   14.26    0.81
   5   4   1   14.35    0.71
  -6  -4  -1    2.88    0.63
   6   4   1    1.03    0.48
  -7  -4  -1    8.42    0.83
   7   4   1    7.35    0.73
  -8  -4  -1   14.29    1.07
   8   4   1   14.94    0.98
   9   4   1    1.39    0.63
  10   4   1    2.28    0.70
  11  -5  -1    8.51    0.99
  10  -5  -1   16.84    1.12
   9  -5  -1   11.00    0.91
  -9   5   1   10.38    0.91
   8  -5  -1   63.94    1.63
  -8   5   1   64.26    1.73
   7  -5  -1   22.50    1.04
  -7   5   1   23.33    1.14
   6  -5  -1   61.22    0.97
   6  -5  -1   60.89    1.40
  -6   5   1   62.48    1.55
   5  -5  -1   11.31    0.71
   5  -5  -1   11.88    0.39
  -5   5   1   12.04    0.81
   4  -5  -1    5.41    0.51
   4  -5  -1    5.30    0.27
  -4   5   1    5.08    0.58
   3  -5  -1   57.60    1.18
  -3   5   1   57.78    1.40
   2  -5  -1    9.46    0.70
   2  -5  -1   11.32    0.35
  -2   5   1   11.77    0.92
   1  -5  -1    0.09    0.25
   1  -5  -1    0.44    0.44
  -1   5   1    1.38    0.56
   0  -5  -1    2.58    0.52
   0   5   1    4.01    0.62
   0   5   1    2.56    0.32
  -1  -5  -1    0.93    0.48
   1   5   1    1.14    0.51
   1   5   1    0.89    0.31
  -2  -5  -1   15.43    0.77
   2   5   1   15.35    0.73
   2   5   1   14.47    0.63
  -3  -5  -1   40.60    1.08
   3   5   1   41.61    1.04
   3   5   1   40.62    1.02
  -4  -5  -1   10.34    0.86
   4   5   1   11.71    0.69
   4   5   1   11.66    0.72
  -5  -5  -1    9.34    0.80
   5   5   1    8.86    0.77
  -6  -5  -1   10.10    0.87
   6   5   1    9.90    0.82
  -7  -5  -1   12.34    1.04
   7   5   1   13.90    0.93
  -8  -5  -1    3.71    0.84
   8   5   1    5.19    0.74
   9   5   1    1.68    0.67
  11  -6  -1    4.27    0.88
  10  -6  -1    5.76    0.84
 -10   6   1    3.75    0.87
   9  -6  -1   16.02    1.06
  -9   6   1   12.39    1.12
   8  -6  -1   62.11    1.65
  -8   6   1   62.33    1.76
   7  -6  -1   11.11    0.89
  -7   6   1   10.34    0.87
   6  -6  -1    0.59    0.47
  -6   6   1    0.11    0.55
   5  -6  -1    6.23    0.57
  -5   6   1    5.89    0.66
   4  -6  -1    1.50    0.41
  -4   6   1    1.64    0.52
   3  -6  -1   10.39    0.69
  -3   6   1    9.90    0.89
   2  -6  -1    8.09    0.35
   2  -6  -1    7.58    0.67
  -2   6   1    8.18    0.72
   1  -6  -1    3.31    0.52
  -1   6   1    3.17    0.59
   0  -6  -1    1.35    0.45
   0   6   1    1.53    0.54
   0   6   1    1.62    0.29
  -1  -6  -1    7.71    0.58
   1   6   1    8.16    0.51
   1   6   1    8.09    0.78
  -2  -6  -1   46.14    1.17
   2   6   1   47.74    1.07
   2   6   1   44.98    1.14
  -3  -6  -1   47.43    1.28
   3   6   1   47.58    1.18
   3   6   1   50.76    1.19
  -4  -6  -1   22.40    1.11
   4   6   1   23.27    0.96
   4   6   1   22.55    0.91
  -5  -6  -1   31.93    1.24
   5   6   1   31.77    1.14
  -6  -6  -1   16.75    1.15
   6   6   1   18.38    1.00
  -7  -6  -1   19.96    1.26
   7   6   1   17.09    1.02
   8   6   1    8.74    0.88
   9   6   1    8.12    0.93
  11  -7  -1    3.84    0.86
  10  -7  -1    9.48    0.96
 -10   7   1    6.42    0.98
   9  -7  -1   28.43    1.28
  -9   7   1   27.47    1.42
   8  -7  -1   33.01    1.31
  -8   7   1   32.38    1.44
   7  -7  -1   15.62    0.99
  -7   7   1   14.79    1.12
   6  -7  -1   10.99    0.83
  -6   7   1   11.02    1.02
   5  -7  -1   45.37    1.24
  -5   7   1   46.15    1.45
   4  -7  -1   -0.12    0.39
  -4   7   1   -0.39    0.51
   3  -7  -1    5.69    0.55
  -3   7   1    5.71    0.69
   2  -7  -1    4.00    0.49
   2  -7  -1    3.58    0.27
  -2   7   1    3.78    0.61
   1  -7  -1   12.65    0.75
  -1   7   1   13.95    0.91
   0  -7  -1    2.29    0.49
   0   7   1    3.18    0.33
   0   7   1    2.17    0.57
  -1  -7  -1   12.98    0.81
   1   7   1   11.18    0.86
   1   7   1   13.21    0.61
  -2  -7  -1   17.16    0.95
   2   7   1   17.66    0.76
   2   7   1   16.11    0.92
  -3  -7  -1    5.50    0.74
   3   7   1    5.61    0.57
   3   7   1    4.55    0.60
  -4  -7  -1   14.30    1.07
   4   7   1   14.75    0.87
  -5  -7  -1   12.41    1.12
   5   7   1   13.98    0.91
  -6  -7  -1    5.63    0.88
   6   7   1    4.15    0.67
   7   7   1    9.49    0.89
   8   7   1   10.54    0.97
  11  -8  -1    5.57    0.94
  10  -8  -1   19.25    1.21
 -10   8   1   16.82    1.40
   9  -8  -1   19.48    1.15
  -9   8   1   20.43    1.37
   8  -8  -1   19.64    1.11
  -8   8   1   20.57    1.30
   7  -8  -1   35.21    1.27
  -7   8   1   37.89    1.54
   6  -8  -1   32.45    1.20
  -6   8   1   32.21    1.45
   5  -8  -1    8.76    0.72
  -5   8   1    9.91    0.92
   4  -8  -1    2.93    0.55
  -4   8   1    3.05    0.73
   3  -8  -1   73.22    1.53
  -3   8   1   74.46    1.81
   2  -8  -1   51.46    1.26
   2  -8  -1   53.40    0.85
  -2   8   1   49.33    1.48
   1  -8  -1   -0.14    0.46
  -1   8   1   -0.26    0.56
   0  -8  -1    7.65    0.67
   0   8   1    7.17    0.49
   0   8   1    8.41    0.78
  -1  -8  -1    5.26    0.65
   1   8   1    4.96    0.71
   1   8   1    4.54    0.47
  -2  -8  -1   -0.06    0.59
   2   8   1    0.29    0.39
   2   8   1   -0.15    0.55
  -3  -8  -1    7.80    0.86
   3   8   1    8.77    0.69
   3   8   1    9.14    0.88
  -4  -8  -1    6.56    0.86
   4   8   1    5.68    0.66
  -5  -8  -1   -0.16    0.72
   5   8   1    0.05    0.49
  -6  -8  -1    0.12    0.79
   6   8   1    0.21    0.56
   7   8   1    8.21    0.89
   8   8   1    2.61    0.76
  11  -9  -1    6.45    0.99
 -11   9   1    6.30    1.19
  10  -9  -1   13.26    1.11
 -10   9   1   10.24    1.22
   9  -9  -1    9.53    0.94
  -9   9   1    8.26    1.09
   8  -9  -1   18.57    1.12
  -8   9   1   18.07    1.37
   7  -9  -1   21.71    1.14
  -7   9   1   22.26    1.42
   6  -9  -1    7.20    0.77
  -6   9   1    7.49    0.98
   5  -9  -1    7.54    0.75
  -5   9   1    8.13    0.98
   4  -9  -1   19.44    1.00
  -4   9   1   19.60    1.26
   3  -9  -1   10.82    0.85
  -3   9   1   11.04    0.95
   2  -9  -1   -0.47    0.50
  -2   9   1   -0.95    0.63
   1  -9  -1    0.03    0.53
   1  -9  -1    0.37    0.33
  -1   9   1    0.46    0.69
   0  -9  -1    1.59    0.59
   0   9   1    2.04    0.72
   0   9   1    1.14    0.35
  -1  -9  -1    0.48    0.60
   1   9   1    0.66    0.38
   1   9   1   -0.01    0.62
  -2  -9  -1    6.43    0.81
   2   9   1    6.08    0.73
   2   9   1    5.86    0.59
  -3  -9  -1   13.35    1.08
   3   9   1   10.75    0.81
  -4  -9  -1    1.62    0.77
   4   9   1    1.82    0.57
  -5  -9  -1    7.96    1.02
   5   9   1    6.48    0.78
   6   9   1    4.66    0.75
   7   9   1    3.69    0.78
  11 -10  -1    2.40    0.85
 -11  10   1    0.15    1.07
  10 -10  -1    2.74    0.82
 -10  10   1    2.93    1.03
   9 -10  -1    4.17    0.81
  -9  10   1    3.40    0.99
   8 -10  -1    7.79    0.87
  -8  10   1    7.65    1.09
   7 -10  -1    4.40    0.75
  -7  10   1    4.52    0.96
   6 -10  -1    5.87    0.78
  -6  10   1    5.63    1.00
   5 -10  -1    7.11    0.78
  -5  10   1    8.09    1.01
   4 -10  -1   -0.44    0.55
  -4  10   1    0.02    0.74
   3 -10  -1    0.79    0.60
  -3  10   1    1.66    0.79
   2 -10  -1   -0.57    0.56
  -2  10   1   -0.40    0.73
   1 -10  -1    0.44    0.59
  -1  10   1    1.82    0.79
   0 -10  -1    9.37    0.82
   0  10   1    8.11    0.92
   0  10   1    8.73    0.63
  -1 -10  -1    4.74    0.75
   1  10   1    5.48    0.80
   1  10   1    4.51    0.52
  -2 -10  -1    6.17    0.80
   2  10   1    4.65    0.72
   2  10   1    4.72    0.58
  -3 -10  -1    8.27    0.90
   3  10   1    8.16    0.73
  -4 -10  -1    8.44    0.99
   4  10   1   10.05    0.83
   5  10   1   13.98    1.01
   6  10   1    4.62    0.80
  10 -11  -1    7.45    0.99
 -10  11   1    8.53    1.33
   9 -11  -1    3.26    0.81
  -9  11   1    2.44    1.03
   8 -11  -1    6.47    0.86
  -8  11   1    5.07    1.10
   7 -11  -1    1.77    0.70
  -7  11   1    1.29    0.91
   6 -11  -1    6.66    0.83
  -6  11   1    7.16    1.05
   5 -11  -1    1.90    0.67
  -5  11   1    1.12    0.84
   4 -11  -1    0.42    0.61
  -4  11   1   -1.41    0.73
   3 -11  -1   -0.20    0.62
  -3  11   1   -0.28    0.77
   2 -11  -1    0.82    0.64
  -2  11   1    0.85    0.80
   1 -11  -1    0.49    0.64
  -1  11   1   -0.34    0.75
   0 -11  -1    6.18    0.80
   0  11   1    5.54    0.89
   0  11   1    7.25    0.62
  -1 -11  -1    0.85    0.65
   1  11   1    0.40    0.44
   1  11   1    1.81    0.74
  -2 -11  -1    0.86    0.68
   2  11   1    0.76    0.48
  -3 -11  -1    8.83    0.95
   3  11   1    7.40    0.75
   4  11   1    7.63    0.80
   5  11   1    6.73    0.84
   6  11   1    1.93    0.75
  10 -12  -1   10.62    1.13
 -10  12   1    9.89    1.40
   9 -12  -1    2.44    0.84
  -9  12   1    1.51    1.05
   8 -12  -1   11.16    1.03
  -8  12   1    9.61    1.25
   7 -12  -1    9.26    0.96
  -7  12   1   11.51    1.27
   6 -12  -1   11.94    1.01
  -6  12   1   12.14    1.22
   5 -12  -1    0.68    0.66
  -5  12   1   -0.20    0.83
   4 -12  -1    1.36    0.68
  -4  12   1    1.42    0.88
   3 -12  -1    2.25    0.71
  -3  12   1    1.59    0.89
   2 -12  -1    0.63    0.62
  -2  12   1    1.04    0.85
   1 -12  -1   -0.26    0.63
  -1  12   1   -1.31    0.74
   0 -12  -1   -0.45    0.64
   0  12   1   -0.46    0.71
  -1 -12  -1    0.38    0.64
   1  12   1    1.43    0.69
   1  12   1   -0.02    0.43
  -2 -12  -1    1.58    0.75
   2  12   1    0.66    0.51
  -3 -12  -1    9.58    1.04
   3  12   1    7.65    0.79
   4  12   1   -0.40    0.56
   5  12   1    1.22    0.70
   9 -13  -1    3.00    0.87
  -9  13   1    0.79    1.07
   8 -13  -1    6.99    0.94
  -8  13   1    7.65    1.25
   7 -13  -1    3.63    0.82
  -7  13   1    2.81    1.04
   6 -13  -1    0.72    0.69
  -6  13   1   -0.65    0.88
   5 -13  -1    0.15    0.66
  -5  13   1   -0.17    0.87
   4 -13  -1    1.69    0.73
  -4  13   1    0.93    0.90
   3 -13  -1    0.10    0.67
  -3  13   1   -0.66    0.85
   2 -13  -1   -0.15    0.61
  -2  13   1   -0.06    0.86
   1 -13  -1    0.27    0.67
  -1  13   1   -0.31    0.80
   0 -13  -1    1.25    0.72
   0  13   1    2.83    0.86
  -1 -13  -1    4.01    0.83
  -2 -13  -1    4.38    0.86
   3  13   1    0.88    0.62
   4  13   1    0.19    0.68
   9 -14  -1    3.34    0.96
  -9  14   1    1.61    1.19
   8 -14  -1    1.13    0.81
  -8  14   1   -0.82    1.05
   7 -14  -1   -1.09    0.72
  -7  14   1   -2.17    0.91
   6 -14  -1    0.67    0.75
  -6  14   1   -0.50    0.94
   5 -14  -1   -0.08    0.68
  -5  14   1   -1.17    0.87
   4 -14  -1    0.54    0.70
  -4  14   1   -1.24    0.90
   3 -14  -1   -0.03    0.68
  -3  14   1    0.66    0.95
   2 -14  -1   -0.56    0.67
  -2  14   1   -1.12    0.84
   1 -14  -1    1.38    0.71
  -1  14   1    2.34    0.92
   0 -14  -1    6.52    0.90
   0  14   1    7.31    1.01
  -1 -14  -1    3.67    0.83
   8 -15  -1    1.64    0.90
   7 -15  -1    0.54    0.83
  -7  15   1    1.49    1.12
   6 -15  -1    4.82    0.93
  -6  15   1    4.09    1.16
   5 -15  -1    0.88    0.76
  -5  15   1   -0.72    1.00
   4 -15  -1    0.23    0.71
  -4  15   1   -0.51    0.97
   3 -15  -1    1.66    0.77
  -3  15   1    1.18    0.97
   2 -15  -1    0.09    0.71
  -2  15   1    1.85    1.00
   1 -15  -1    0.49    0.70
  -1  15   1    2.11    0.94
   0 -15  -1    1.17    0.76
   6 -16  -1    1.51    0.88
  -6  16   1   -0.33    1.12
   5 -16  -1    0.98    0.82
  -5  16   1   -2.59    1.02
   4 -16  -1    0.62    0.79
  -4  16   1   -1.80    0.98
   3 -16  -1    1.36    0.82
  -3  16   1    1.99    1.11
   2 -16  -1    0.05    0.76
  -2  16   1   -0.57    0.97
   1 -16  -1    1.06    0.75
   1 -17   2    1.80    0.85
   2 -17   2    1.43    0.81
  -3  17  -2    0.73    1.11
   3 -17   2    3.13    0.90
  -4  17  -2    2.04    1.13
   4 -17   2    3.70    0.91
  -5  17  -2    0.52    1.11
   5 -17   2    1.15    0.84
  -6  17  -2   -1.08    1.12
   6 -17   2    0.50    0.85
  -1 -16   2    0.36    0.83
   0 -16   2    1.01    0.83
   1 -16   2    1.43    0.81
  -2  16  -2    3.11    1.05
   2 -16   2    3.87    0.86
  -3  16  -2    2.93    1.10
   3 -16   2    5.70    0.91
  -4  16  -2    0.64    1.01
   4 -16   2    1.00    0.77
  -5  16  -2    1.74    1.07
   5 -16   2    3.65    0.87
  -6  16  -2    3.63    1.19
   6 -16   2    6.80    0.99
  -7  16  -2    2.01    1.17
   7 -16   2    1.90    0.87
  -3 -15   2    1.50    0.97
  -2 -15   2    5.06    1.02
  -1 -15   2   -0.70    0.78
   0 -15   2    0.56    0.75
  -1  15  -2   10.10    1.17
   1 -15   2   13.61    1.17
  -2  15  -2   10.96    1.22
   2 -15   2   10.01    1.01
  -3  15  -2    1.89    0.97
   3 -15   2    4.18    0.83
  -4  15  -2    4.67    1.08
   4 -15   2    5.08    0.88
  -5  15  -2   13.19    1.35
   5 -15   2   13.30    1.16
  -6  15  -2    6.27    1.20
   6 -15   2    6.16    0.94
  -7  15  -2    1.73    1.09
   7 -15   2    4.51    0.91
  -8  15  -2    3.50    1.23
   8 -15   2    4.02    0.92
   4  14  -2    0.21    0.66
  -4 -14   2    0.70    0.98
  -3 -14   2    0.24    0.85
  -2 -14   2    0.43    0.81
  -1 -14   2    1.15    0.77
   0 -14   2    6.59    0.91
  -1  14  -2    4.34    0.96
   1 -14   2    7.26    0.93
  -2  14  -2    4.00    0.96
   2 -14   2    4.90    0.84
  -3  14  -2    7.73    1.10
   3 -14   2    7.17    0.87
  -4  14  -2   11.12    1.19
   4 -14   2   10.82    0.99
  -5  14  -2    3.76    1.04
   5 -14   2    3.94    0.81
  -6  14  -2    2.29    1.01
   6 -14   2    1.98    0.76
  -7  14  -2    7.64    1.22
   7 -14   2    8.91    1.00
  -8  14  -2   12.74    1.41
   8 -14   2   10.56    1.06
  -9  14  -2    2.83    1.15
   9 -14   2    3.20    0.88
   5  13  -2    0.84    0.68
  -5 -13   2    1.33    1.01
   4  13  -2    0.80    0.63
  -4 -13   2    2.12    0.95
   3  13  -2    2.57    0.63
  -3 -13   2    3.76    0.96
   2  13  -2   -0.79    0.45
  -2 -13   2    0.66    0.81
  -1 -13   2    0.61    0.75
   0  13  -2   -0.09    0.74
   0 -13   2    1.30    0.75
  -1  13  -2    0.09    0.78
   1 -13   2   -0.02    0.66
  -2  13  -2    9.21    1.03
   2 -13   2   10.12    0.94
  -3  13  -2    2.68    0.89
   3 -13   2    2.84    0.73
  -4  13  -2    1.02    0.85
   4 -13   2    1.14    0.70
  -5  13  -2    0.43    0.87
   5 -13   2    0.89    0.68
  -6  13  -2   11.16    1.18
   6 -13   2   10.76    0.97
  -7  13  -2    8.58    1.15
   7 -13   2   10.03    0.95
  -8  13  -2    3.18    1.01
   8 -13   2    3.69    0.82
  -9  13  -2   -0.37    0.93
   9 -13   2    0.06    0.72
 -10  13  -2    0.04    1.02
  10 -13   2    0.59    0.79
   6  12  -2    0.08    0.64
  -6 -12   2    0.45    1.05
   5  12  -2    0.10    0.58
  -5 -12   2    0.49    0.93
   4  12  -2    1.00    0.58
  -4 -12   2    1.70    0.92
   3  12  -2    0.01    0.48
  -3 -12   2   -0.10    0.79
   2  12  -2    2.89    0.55
  -2 -12   2    2.98    0.82
   1  12  -2    3.44    0.51
  -1 -12   2    3.92    0.83
   0  12  -2    3.89    0.84
   0 -12   2    4.12    0.81
  -1  12  -2   10.36    1.00
   1 -12   2    9.23    0.90
  -2  12  -2   22.85    1.35
   2 -12   2   22.52    1.20
  -3  12  -2    5.81    0.95
   3 -12   2    5.70    0.79
  -4  12  -2    7.10    1.00
   4 -12   2    6.28    0.81
  -5  12  -2   12.35    1.13
   5 -12   2   11.73    1.01
  -6  12  -2   13.27    1.24
   6 -12   2   11.34    0.97
  -7  12  -2   10.33    1.11
   7 -12   2   10.86    0.95
  -8  12  -2   11.80    1.21
   8 -12   2   12.09    1.04
  -9  12  -2    9.63    1.20
   9 -12   2    8.76    0.97
 -10  12  -2    0.09    0.96
  10 -12   2    2.32    0.80
   6  11  -2    0.12    0.59
  -6 -11   2    1.68    0.95
   5  11  -2    0.17    0.54
  -5 -11   2    0.28    0.89
   4  11  -2    0.18    0.51
  -4 -11   2    1.85    0.90
   3  11  -2    1.14    0.53
  -3 -11   2    0.42    0.81
   2  11  -2    2.20    0.52
  -2 -11   2    2.90    0.82
   1  11  -2    4.38    0.77
   1  11  -2    3.78    0.52
  -1 -11   2    3.45    0.78
   0  11  -2   12.20    0.69
   0  11  -2   12.13    1.11
   0 -11   2   11.25    0.93
  -1  11  -2   15.40    1.18
   1 -11   2   16.38    1.06
  -2  11  -2   18.95    1.24
   2 -11   2   17.68    1.08
  -3  11  -2    9.73    0.98
   3 -11   2    8.33    0.82
  -4  11  -2   36.88    1.52
   4 -11   2   34.40    1.29
  -5  11  -2   29.91    1.42
   5 -11   2   29.78    1.21
  -6  11  -2    1.44    0.74
   6 -11   2    2.60    0.66
  -7  11  -2   14.52    1.23
   7 -11   2   12.83    1.00
  -8  11  -2   22.08    1.42
   8 -11   2   23.31    1.20
  -9  11  -2    7.70    1.10
   9 -11   2   10.70    0.97
 -10  11  -2   -0.45    0.84
  10 -11   2    0.75    0.72
 -11  11  -2    0.79    1.01
  11 -11   2    2.27    0.84
   7  10  -2    0.85    0.66
  -7 -10   2    1.62    0.99
   6  10  -2    2.77    0.67
  -6 -10   2    1.44    0.91
   5  10  -2    1.08    0.56
  -5 -10   2    0.94    0.85
   4  10  -2    0.22    0.49
  -4 -10   2    0.99    0.80
   3  10  -2    0.15    0.45
  -3 -10   2    0.20    0.77
   2  10  -2    0.80    0.43
  -2 -10   2    1.28    0.74
   1  10  -2    1.61    0.42
   1  10  -2    0.54    0.63
  -1 -10   2    2.04    0.72
   0  10  -2    3.66    0.72
   0  10  -2    3.90    0.43
   0 -10   2    3.54    0.73
  -1  10  -2    0.47    0.28
  -1  10  -2   -0.12    0.61
   1 -10   2    0.78    0.59
  -2  10  -2    2.51    0.71
   2 -10   2    3.19    0.64
  -3  10  -2   11.29    1.06
   3 -10   2   10.98    0.88
  -4  10  -2   22.22    1.20
   4 -10   2   20.48    1.05
  -5  10  -2    3.61    0.75
   5 -10   2    3.61    0.66
  -6  10  -2   -0.36    0.61
   6 -10   2   -0.25    0.54
  -7  10  -2   11.58    1.03
   7 -10   2   11.04    0.94
  -8  10  -2    6.62    0.93
   8 -10   2    6.39    0.80
  -9  10  -2   -0.91    0.70
   9 -10   2   -0.48    0.61
 -10  10  -2   -1.34    0.75
  10 -10   2    0.67    0.70
 -11  10  -2   -0.39    0.91
  11 -10   2    0.62    0.73
   8   9  -2    3.96    0.82
  -8  -9   2    4.48    1.08
   7   9  -2    1.98    0.67
  -7  -9   2    0.39    0.88
   6   9  -2    0.67    0.56
  -6  -9   2   -0.01    0.82
   5   9  -2    0.25    0.50
  -5  -9   2   -0.09    0.75
   4   9  -2    0.65    0.48
  -4  -9   2    1.47    0.78
   3   9  -2    0.72    0.45
  -3  -9   2    1.39    0.75
   2   9  -2    0.93    0.55
   2   9  -2    0.07    0.41
  -2  -9   2    0.29    0.69
   1   9  -2    5.41    0.48
   1   9  -2    4.46    0.66
  -1  -9   2    4.66    0.72
   0   9  -2    1.16    0.33
   0   9  -2    1.31    0.56
   0  -9   2    0.94    0.56
  -1   9  -2   12.43    0.97
  -1   9  -2   12.34    0.50
   1  -9   2   13.52    0.89
  -2   9  -2   22.17    1.09
  -2   9  -2   21.44    0.50
   2  -9   2   21.80    0.98
  -3   9  -2    8.57    0.74
   3  -9   2    8.66    0.77
  -4   9  -2    5.15    0.69
   4  -9   2    5.31    0.63
  -5   9  -2   17.06    1.07
   5  -9   2   17.48    0.95
  -6   9  -2    1.46    0.66
   6  -9   2    1.83    0.58
  -7   9  -2    4.98    0.81
   7  -9   2    5.26    0.71
  -8   9  -2    6.45    0.89
   8  -9   2    5.83    0.75
  -9   9  -2    6.31    0.94
   9  -9   2    4.53    0.76
 -10   9  -2    1.38    0.81
  10  -9   2    2.96    0.76
 -11   9  -2   -1.80    0.80
  11  -9   2    0.98    0.73
   8   8  -2    3.08    0.72
  -8  -8   2    2.53    0.94
   7   8  -2    0.85    0.58
  -7  -8   2    0.64    0.79
   6   8  -2    1.21    0.54
  -6  -8   2   -0.31    0.72
   5   8  -2    2.92    0.59
  -5  -8   2    2.90    0.81
   4   8  -2   -0.39    0.42
  -4  -8   2   -0.22    0.70
   3   8  -2   11.59    0.77
  -3  -8   2   11.47    1.04
   2   8  -2   21.41    0.81
   2   8  -2   20.27    0.89
  -2  -8   2   21.20    1.09
   1   8  -2   40.64    0.96
   1   8  -2   40.17    1.14
  -1  -8   2   40.59    1.26
   0   8  -2   29.24    0.74
   0   8  -2   26.46    0.99
   0  -8   2   28.61    1.03
  -1   8  -2   65.82    1.00
  -1   8  -2   66.54    1.52
   1  -8   2   65.90    1.44
  -2   8  -2   45.38    0.67
  -2   8  -2   43.11    1.22
   2  -8   2   43.42    1.19
  -3   8  -2   37.46    1.18
   3  -8   2   37.51    1.06
  -4   8  -2   44.75    1.31
   4  -8   2   42.91    1.16
  -5   8  -2   60.07    1.58
   5  -8   2   57.70    1.38
  -6   8  -2    4.28    0.71
   6  -8   2    4.73    0.63
  -7   8  -2   19.62    1.19
   7  -8   2   19.71    1.02
  -8   8  -2   17.80    1.19
   8  -8   2   17.56    1.05
  -9   8  -2   11.57    1.05
   9  -8   2   10.64    0.90
 -10   8  -2    3.22    0.87
  10  -8   2    2.66    0.72
 -11   8  -2    0.03    0.81
  11  -8   2   -0.01    0.64
   9   7  -2    0.49    0.62
  -9  -7   2    0.11    0.91
   8   7  -2    0.32    0.56
  -8  -7   2   -1.12    0.76
   7   7  -2    0.38    0.54
  -7  -7   2   -0.93    0.70
   6   7  -2    1.34    0.53
  -6  -7   2    0.03    0.69
   5   7  -2   -0.29    0.44
  -5  -7   2   -0.70    0.65
   4   7  -2    0.06    0.41
  -4  -7   2    0.48    0.65
   3   7  -2   31.22    0.85
   3   7  -2   27.17    0.93
  -3  -7   2   29.28    1.15
   2   7  -2   14.97    0.72
   2   7  -2   15.25    0.66
  -2  -7   2   16.79    0.93
   1   7  -2   14.82    0.81
   1   7  -2   15.51    0.64
  -1  -7   2   16.05    0.88
   0   7  -2   82.74    1.26
   0   7  -2   86.41    1.61
   0  -7   2   89.52    1.66
  -1   7  -2  116.59    1.95
  -1   7  -2  114.10    1.42
   1  -7   2  114.17    1.89
  -2   7  -2   36.01    1.09
  -2   7  -2   36.22    0.55
   2  -7   2   37.11    1.06
  -3   7  -2   20.86    0.92
   3  -7   2   19.89    0.81
  -4   7  -2   54.27    1.37
   4  -7   2   54.75    1.22
  -5   7  -2   31.48    1.14
   5  -7   2   31.63    1.00
  -6   7  -2    9.38    0.91
   6  -7   2    9.29    0.77
  -7   7  -2   31.13    1.29
   7  -7   2   33.92    1.19
  -8   7  -2   10.75    1.03
   8  -7   2   12.34    0.93
  -9   7  -2    1.16    0.67
   9  -7   2    1.78    0.61
 -10   7  -2   -0.08    0.69
  10  -7   2    1.29    0.65
  11  -7   2   -0.30    0.66
   9   6  -2    1.39    0.63
  -9  -6   2    0.30    0.84
   8   6  -2    1.29    0.62
  -8  -6   2    0.41    0.75
   7   6  -2    2.48    0.58
  -7  -6   2    1.41    0.73
   6   6  -2    0.53    0.50
  -6  -6   2    0.67    0.66
   5   6  -2    3.54    0.55
  -5  -6   2    3.74    0.72
   4   6  -2    1.12    0.40
  -4  -6   2   -0.46    0.54
   3   6  -2    0.75    0.30
   3   6  -2    0.62    0.33
  -3  -6   2    0.42    0.50
   2   6  -2    2.37    0.39
   2   6  -2    2.53    0.37
  -2  -6   2    2.30    0.53
   1   6  -2   84.87    1.46
   1   6  -2   85.35    1.33
  -1  -6   2   86.08    1.59
   0   6  -2  215.78    2.90
   0   6  -2  222.23    2.46
   0  -6   2  217.16    2.86
  -1   6  -2    3.21    0.28
  -1   6  -2    4.20    0.51
   1  -6   2    2.56    0.53
  -2   6  -2   12.44    0.33
  -2   6  -2   13.60    0.81
   2  -6   2   12.38    0.78
  -3   6  -2   32.10    1.04
   3  -6   2   32.58    0.95
  -4   6  -2   21.67    0.90
   4  -6   2   20.88    0.78
  -5   6  -2   11.97    0.35
  -5   6  -2   10.72    0.78
   5  -6   2   11.23    0.68
  -6   6  -2   22.90    0.56
  -6   6  -2   21.55    1.05
   6  -6   2   21.51    0.93
  -7   6  -2   28.52    1.22
   7  -6   2   27.12    1.09
  -8   6  -2    0.44    0.57
   8  -6   2    0.70    0.54
  -9   6  -2   -0.37    0.57
   9  -6   2   -0.65    0.52
 -10   6  -2    1.08    0.68
  10  -6   2    1.23    0.64
  11  -6   2    0.74    0.69
  10   5  -2    3.12    0.74
 -10  -5   2    2.00    0.95
   9   5  -2    3.07    0.70
  -9  -5   2    1.26    0.80
   8   5  -2    4.43    0.70
  -8  -5   2    3.51    0.80
   7   5  -2    1.86    0.57
  -7  -5   2    1.15    0.69
   6   5  -2   -0.40    0.43
  -6  -5   2    0.32    0.61
   5   5  -2    0.42    0.41
  -5  -5   2    0.05    0.55
   4   5  -2   13.53    0.72
  -4  -5   2   11.18    0.81
   3   5  -2   11.22    0.61
   3   5  -2   11.63    0.47
  -3  -5   2   11.50    0.75
   2   5  -2   47.66    0.93
   2   5  -2   47.33    1.02
  -2  -5   2   47.73    1.20
   1   5  -2   29.75    0.87
   1   5  -2   28.33    0.74
  -1  -5   2   26.95    0.97
   0   5  -2   72.68    1.23
   0   5  -2   70.06    1.00
   0  -5   2   72.56    1.32
  -1   5  -2    5.60    0.42
  -1   5  -2    5.49    0.31
   1  -5   2    5.59    0.45
  -2   5  -2   40.20    0.99
   2  -5   2   39.80    0.93
  -3   5  -2    5.11    0.54
   3  -5   2    5.14    0.49
  -4   5  -2   23.63    0.46
  -4   5  -2   22.74    0.92
   4  -5   2   23.33    0.80
  -5   5  -2   66.21    1.46
   5  -5   2   67.70    1.33
  -6   5  -2   20.56    0.95
   6  -5   2   19.23    0.58
   6  -5   2   20.07    0.87
  -7   5  -2   15.44    0.98
   7  -5   2   14.71    0.87
   7  -5   2   14.55    0.60
  -8   5  -2    0.69    0.54
   8  -5   2    1.53    0.56
  -9   5  -2    0.22    0.57
   9  -5   2    0.24    0.55
 -10   5  -2   -0.26    0.59
  10  -5   2    0.18    0.60
  11  -5   2   -0.58    0.63
  10   4  -2    1.20    0.62
 -10  -4   2   -1.11    0.79
   9   4  -2    3.24    0.67
  -9  -4   2    3.04    0.80
   8   4  -2    0.28    0.50
  -8  -4   2   -0.11    0.62
   7   4  -2   -0.40    0.44
  -7  -4   2   -0.60    0.57
   6   4  -2   -0.15    0.42
  -6  -4   2   -0.84    0.52
   5   4  -2    0.62    0.38
  -5  -4   2   -0.08    0.47
   4   4  -2   11.09    0.38
   4   4  -2   10.47    0.62
  -4  -4   2   10.08    0.73
   3   4  -2   76.53    1.05
   3   4  -2   75.51    1.34
  -3  -4   2   76.72    1.44
   2   4  -2   57.17    1.07
   2   4  -2   57.64    0.93
  -2  -4   2   58.10    1.20
   1   4  -2    1.60    0.28
   1   4  -2    1.85    0.25
  -1  -4   2    1.70    0.35
   0   4  -2  827.67    9.13
   0   4  -2  835.37    8.16
   0  -4   2  829.30    8.76
  -1   4  -2   27.53    0.43
  -1   4  -2   25.35    0.66
   1  -4   2   25.92    0.66
  -2   4  -2   18.84    0.64
  -2   4  -2   19.70    0.32
   2  -4   2   19.58    0.57
  -3   4  -2   13.50    0.36
  -3   4  -2   11.84    0.71
   3  -4   2   13.02    0.65
  -4   4  -2   76.34    1.50
   4  -4   2   77.75    1.04
   4  -4   2   77.51    1.35
  -5   4  -2   59.16    1.34
   5  -4   2   58.19    1.18
   5  -4   2   59.06    0.94
  -6   4  -2   25.10    0.99
   6  -4   2   26.11    0.91
   6  -4   2   24.45    0.69
  -7   4  -2   26.53    1.10
   7  -4   2   24.02    0.77
   7  -4   2   25.72    1.00
  -8   4  -2    9.20    0.87
   8  -4   2    8.80    0.75
   8  -4   2    8.05    0.62
  -9   4  -2    0.41    0.56
   9  -4   2    0.38    0.56
  10  -4   2    0.05    0.58
 -11   4  -2    1.82    0.69
  10   3  -2    2.90    0.68
 -10  -3   2    1.39    0.80
   9   3  -2    3.48    0.67
  -9  -3   2    1.72    0.74
   8   3  -2    1.36    0.53
  -8  -3   2    1.20    0.65
   7   3  -2    0.07    0.45
  -7  -3   2    0.04    0.59
   6   3  -2    4.45    0.56
  -6  -3   2    5.14    0.67
   5   3  -2    0.37    0.36
  -5  -3   2    0.66    0.44
   4   3  -2   25.23    0.51
   4   3  -2   24.49    0.80
  -4  -3   2   25.79    0.86
   3   3  -2   21.31    0.74
  -3  -3   2   23.38    0.85
   2   3  -2   23.68    0.64
  -2  -3   2   22.77    0.69
   1   3  -2    0.43    0.17
   1   3  -2    0.08    0.17
  -1  -3   2    0.16    0.24
   0   3  -2  990.59   10.00
   0   3  -2 1000.00   11.46
  -1   3  -2   31.34    0.46
   1  -3   2   31.19    0.66
   1  -3   2   31.43    0.67
  -2   3  -2  102.56    1.13
   2  -3   2  100.85    1.32
   2  -3   2   99.72    1.46
   3  -3   2  107.52    1.26
   3  -3   2  106.52    1.47
   3  -3   2  105.33    1.63
   4  -3   2   57.24    0.92
   4  -3   2   57.25    1.24
   4  -3   2   56.89    1.11
   5  -3   2   40.27    0.82
   5  -3   2   39.74    0.97
   5  -3   2   39.74    1.07
   6  -3   2   17.10    0.79
   6  -3   2   17.58    0.65
   6  -3   2   17.91    0.84
   7  -3   2    7.96    0.69
   7  -3   2    8.12    0.61
   7  -3   2    8.41    0.67
  -8   3  -2    4.14    0.61
   8  -3   2    3.89    0.50
   8  -3   2    4.94    0.67
  -9   3  -2    0.19    0.50
   9  -3   2   -0.28    0.51
   9  -3   2    0.00    0.38
 -10   3  -2    1.69    0.64
 -11   3  -2    0.23    0.65
  11   2  -2   10.12    0.95
 -11  -2   2    9.16    1.09
  10   2  -2    3.53    0.67
 -10  -2   2    2.00    0.79
   9   2  -2    2.40    0.59
  -9  -2   2    0.84    0.71
   8   2  -2    9.30    0.77
  -8  -2   2   10.25    0.87
   7   2  -2    6.36    0.63
  -7  -2   2    6.87    0.75
   6   2  -2    8.75    0.72
  -6  -2   2    9.16    0.83
   5   2  -2    5.52    0.49
  -5  -2   2    7.09    0.64
   4   2  -2    3.34    0.40
  -4  -2   2    2.83    0.45
   3   2  -2    0.76    0.33
  -3  -2   2    0.54    0.39
   2   2  -2   29.24    0.62
  -2  -2   2   27.86    0.67
   1   2  -2    0.03    0.17
  -1  -2   2    0.23    0.24
   0   2  -2   24.46    0.44
   0  -2   2   24.37    0.47
   0  -2   2   24.74    0.56
  -1   2  -2    0.92    0.14
   1  -2   2    1.03    0.23
   1  -2   2    1.07    0.21
  -2   2  -2  132.95    1.46
   2  -2   2  130.38    1.75
   2  -2   2  134.17    1.57
   3  -2   2  216.16    2.69
   3  -2   2  209.19    2.42
   3  -2   2  207.72    2.27
   4  -2   2    1.51    0.30
   4  -2   2    1.27    0.37
   4  -2   2    1.39    0.39
   5  -2   2   21.83    0.80
   5  -2   2   21.92    0.66
   5  -2   2   21.68    0.75
   6  -2   2   19.20    0.81
   6  -2   2   18.48    0.82
   6  -2   2   18.90    0.71
   7  -2   2    5.34    0.62
   7  -2   2    5.20    0.61
   7  -2   2    5.46    0.52
   8  -2   2   -0.40    0.48
   8  -2   2    0.10    0.40
   8  -2   2   -0.26    0.48
  -9   2  -2    0.33    0.54
   9  -2   2   -0.70    0.39
 -10   2  -2    0.49    0.62
  10  -2   2    0.34    0.46
 -11   2  -2    1.29    0.74
  11   1  -2    3.18    0.72
 -11  -1   2    3.46    0.91
  10   1  -2   -0.90    0.48
 -10  -1   2   -0.20    0.66
   9   1  -2    5.59    0.69
  -9  -1   2    4.78    0.77
   8   1  -2    6.52    0.67
  -8  -1   2    6.67    0.77
   7   1  -2    1.96    0.48
  -7  -1   2    1.15    0.56
   6   1  -2    1.37    0.41
  -6  -1   2    1.21    0.49
  -6  -1   2    1.81    0.35
   5   1  -2    0.94    0.33
  -5  -1   2    0.67    0.39
  -5  -1   2    0.84    0.26
   4   1  -2   25.36    0.78
  -4  -1   2   25.66    0.87
  -4  -1   2   25.45    0.61
   3   1  -2  117.69    1.56
  -3  -1   2  120.72    1.49
  -3  -1   2  118.24    1.65
   2   1  -2  227.34    2.40
  -2  -1   2  217.02    2.50
   1   1  -2    0.21    0.16
  -1  -1   2    0.49    0.21
  -1  -1   2   -0.11    0.13
   0   1  -2  269.19    2.88
   0  -1   2  260.91    3.09
   0  -1   2  272.55    3.15
  -1   1  -2  560.73    6.03
   1  -1   2  578.48    6.37
   1  -1   2  576.70    6.29
   2  -1   2  112.92    1.33
   2  -1   2  113.31    1.35
   2  -1   2  114.31    1.54
   3  -1   2   58.22    0.93
   3  -1   2   59.15    1.08
   3  -1   2   57.98    0.95
   4  -1   2   11.25    0.62
   4  -1   2    9.56    0.63
   4  -1   2    9.92    0.54
   5  -1   2  106.94    1.64
   5  -1   2  104.74    1.72
   5  -1   2  105.48    1.60
   6  -1   2   51.48    1.21
   6  -1   2   52.11    1.20
   6  -1   2   51.82    1.15
  -7   1  -2   11.67    0.84
   7  -1   2   13.12    0.82
   7  -1   2   11.76    0.73
  -8   1  -2    4.53    0.66
   8  -1   2    3.69    0.55
   8  -1   2    4.61    0.63
  -9   1  -2    5.11    0.71
   9  -1   2    2.98    0.58
 -10   1  -2   -0.32    0.61
  10  -1   2    0.74    0.51
  11  -1   2    0.74    0.56
  11   0  -2    3.57    0.68
 -11   0   2    2.26    0.83
  10   0  -2    3.19    0.62
 -10   0   2    3.41    0.76
   9   0  -2    2.26    0.55
  -9   0   2    1.80    0.66
   8   0  -2    2.85    0.53
  -8   0   2    1.66    0.62
   7   0  -2    7.20    0.61
  -7   0   2    7.67    0.73
   6   0  -2    1.76    0.40
  -6   0   2    1.80    0.38
   5   0  -2    8.32    0.56
   5   0  -2    9.42    0.68
  -5   0   2    8.63    0.53
   4   0  -2   84.10    1.46
   4   0  -2   83.82    1.31
  -4   0   2   85.46    1.31
   3   0  -2   49.40    0.96
   3   0  -2   50.35    0.86
  -3   0   2   51.62    0.85
   2   0  -2  102.39    1.22
   2   0  -2   98.69    1.31
  -2   0   2   97.76    1.30
   1   0  -2  403.61    4.18
   1   0  -2  410.68    4.23
  -1   0   2  404.98    5.05
   0   0  -2  498.13    5.31
   0   0   2  512.24    5.90
  -1   0  -2  122.46    1.45
  -1   0  -2  122.58    1.38
   1   0   2  119.03    1.57
   2   0   2   96.04    1.22
   2   0   2   92.51    1.34
   2   0   2   92.91    1.14
   3   0   2  301.86    3.23
   3   0   2  295.28    3.24
   3   0   2  298.34    3.57
   4   0   2   99.90    1.59
   4   0   2  101.92    1.53
  -5   0  -2   52.24    1.09
   5   0   2   50.06    1.08
   5   0   2   48.39    1.09
  -6   0  -2   40.33    1.09
   6   0   2   40.56    1.08
   6   0   2   40.98    1.08
  -7   0  -2   32.71    1.11
   7   0   2   33.59    1.06
   7   0   2   31.98    1.06
  -8   0  -2   11.99    0.88
   8   0   2   10.85    0.80
  -9   0  -2    3.31    0.69
   9   0   2    3.26    0.60
 -10   0  -2   -0.19    0.63
  10   0   2    0.03    0.50
  11   0   2   -0.72    0.52
 -11   1   2   10.54    1.03
  10  -1  -2    4.26    0.64
 -10   1   2    4.78    0.80
   9  -1  -2   -0.04    0.44
  -9   1   2    0.34    0.58
   8  -1  -2    0.65    0.45
  -8   1   2    0.95    0.58
   7  -1  -2    1.45    0.43
   7  -1  -2    0.58    0.53
  -7   1   2    1.23    0.47
   6  -1  -2   28.81    0.87
   6  -1  -2   27.47    1.00
  -6   1   2   28.75    0.88
   5  -1  -2    2.39    0.34
   5  -1  -2    2.51    0.43
  -5   1   2    2.73    0.39
   4  -1  -2    3.60    0.36
   4  -1  -2    4.65    0.50
  -4   1   2    4.24    0.43
   3  -1  -2   23.12    0.56
   3  -1  -2   22.90    0.67
  -3   1   2   23.42    0.65
   2  -1  -2   41.95    0.75
   2  -1  -2   43.54    0.64
  -2   1   2   43.63    0.83
   1  -1  -2  190.16    2.08
   1  -1  -2  185.16    1.96
  -1   1   2  193.45    2.33
   0  -1  -2    0.43    0.16
   0  -1  -2    0.35    0.15
   0   1   2    0.29    0.27
  -1  -1  -2   53.32    0.72
   1   1   2   53.87    0.93
   1   1   2   53.97    0.79
  -2  -1  -2   30.16    0.58
   2   1   2   29.45    0.64
   2   1   2   29.49    0.71
  -3  -1  -2  102.39    1.42
   3   1   2   97.96    1.55
   3   1   2  101.55    1.48
  -4  -1  -2    2.30    0.38
   4   1   2    1.70    0.36
   4   1   2    2.04    0.35
  -5  -1  -2   17.63    0.74
   5   1   2   18.64    0.75
   5   1   2   17.90    0.72
  -6  -1  -2   22.94    0.90
   6   1   2   23.02    0.90
   6   1   2   22.95    0.85
  -7  -1  -2   20.31    0.98
   7   1   2   19.28    0.92
   7   1   2   19.82    0.87
  -8  -1  -2    1.09    0.58
   8   1   2    1.67    0.51
  -9  -1  -2    0.06    0.61
   9   1   2   -0.37    0.45
  10   1   2   -0.73    0.49
 -11   2   2    8.43    0.96
 -10   2   2    1.93    0.68
   9  -2  -2    6.52    0.80
   9  -2  -2    7.13    0.64
   8  -2  -2    2.18    0.63
   8  -2  -2    2.14    0.46
  -8   2   2    1.89    0.57
   7  -2  -2   -0.16    0.34
   7  -2  -2    0.25    0.51
  -7   2   2   -0.28    0.44
   6  -2  -2   11.94    0.76
   6  -2  -2   11.76    0.61
  -6   2   2   11.23    0.74
   5  -2  -2    1.49    0.40
   5  -2  -2    1.94    0.31
  -5   2   2    2.07    0.40
   4  -2  -2    1.82    0.30
   4  -2  -2    1.15    0.42
  -4   2   2    2.77    0.46
   3  -2  -2    0.48    0.31
   3  -2  -2    0.35    0.20
  -3   2   2    0.63    0.35
   2  -2  -2   81.97    1.17
   2  -2  -2   86.14    1.00
  -2   2   2   83.27    1.34
   1  -2  -2  150.31    1.71
   1  -2  -2  144.17    1.57
  -1   2   2  147.03    1.97
   0  -2  -2   12.52    0.38
   0  -2  -2   13.99    0.40
   0   2   2   12.66    0.57
  -1  -2  -2   19.42    0.48
   1   2   2   18.81    0.60
   1   2   2   18.16    0.48
  -2  -2  -2   16.93    0.59
   2   2   2   15.03    0.70
   2   2   2   15.83    0.60
  -3  -2  -2   19.94    0.70
   3   2   2   19.14    0.70
   3   2   2   17.45    0.72
  -4  -2  -2   11.19    0.62
   4   2   2   11.22    0.60
   4   2   2   11.68    0.62
  -5  -2  -2   44.09    1.08
   5   2   2   42.36    1.05
   5   2   2   42.03    1.10
  -6  -2  -2   10.92    0.79
   6   2   2   11.01    0.78
   6   2   2   11.52    0.72
  -7  -2  -2    1.66    0.59
   7   2   2    1.94    0.52
  -8  -2  -2    2.98    0.67
   8   2   2    3.27    0.61
  -9  -2  -2   -0.71    0.61
   9   2   2   -0.61    0.47
  10   2   2   -0.33    0.55
 -11   3   2    2.48    0.75
  10  -3  -2    3.03    0.76
   9  -3  -2    5.74    0.77
   8  -3  -2    1.73    0.42
   8  -3  -2    2.99    0.65
  -8   3   2    1.55    0.60
   7  -3  -2    9.51    0.82
   7  -3  -2    9.07    0.62
  -7   3   2    9.11    0.85
   6  -3  -2    6.85    0.60
   6  -3  -2    7.21    0.52
  -6   3   2    6.98    0.61
   5  -3  -2    2.93    0.44
   5  -3  -2    3.00    0.30
  -5   3   2    3.55    0.49
   4  -3  -2   34.60    0.95
   4  -3  -2   33.72    0.69
  -4   3   2   35.00    1.05
   3  -3  -2   71.56    1.26
   3  -3  -2   74.30    0.97
  -3   3   2   73.95    1.45
   2  -3  -2  119.70    1.33
   2  -3  -2  121.40    1.59
  -2   3   2  121.19    1.84
   1  -3  -2    1.45    0.18
   1  -3  -2    1.58    0.25
  -1   3   2    1.34    0.34
   0  -3  -2   19.08    0.50
   0  -3  -2   19.84    0.54
   0   3   2   19.99    0.74
  -1  -3  -2   26.35    0.74
   1   3   2   26.81    0.87
   1   3   2   26.79    0.66
  -2  -3  -2   24.16    0.76
   2   3   2   24.06    0.87
   2   3   2   24.28    0.76
  -3  -3  -2   36.56    0.90
   3   3   2   35.47    0.90
   3   3   2   34.65    0.94
  -4  -3  -2   84.16    1.45
   4   3   2   83.61    1.52
   4   3   2   85.58    1.50
  -5  -3  -2   32.24    1.03
   5   3   2   31.34    0.95
   5   3   2   31.41    1.02
  -6  -3  -2    2.49    0.60
   6   3   2    4.24    0.53
   6   3   2    3.48    0.55
  -7  -3  -2    4.57    0.70
   7   3   2    5.10    0.64
  -8  -3  -2    1.28    0.66
   8   3   2    2.18    0.59
   9   3   2   -0.55    0.50
  10   3   2    0.05    0.58
  11  -4  -2   -0.28    0.68
  10  -4  -2    4.36    0.78
   9  -4  -2    0.06    0.59
  -9   4   2   -0.79    0.62
   8  -4  -2   -0.56    0.52
  -8   4   2   -0.08    0.57
   7  -4  -2    0.16    0.30
   7  -4  -2    0.86    0.51
  -7   4   2    0.63    0.56
   6  -4  -2    2.35    0.32
   6  -4  -2    2.45    0.49
  -6   4   2    2.18    0.56
   5  -4  -2   26.33    0.89
  -5   4   2   24.72    0.98
   4  -4  -2   73.64    1.37
   4  -4  -2   74.12    0.99
  -4   4   2   71.74    1.54
   3  -4  -2   28.19    0.90
   3  -4  -2   28.29    0.55
  -3   4   2   28.37    1.13
   2  -4  -2   65.32    1.16
   2  -4  -2   64.95    0.86
  -2   4   2   65.54    1.43
   1  -4  -2   53.52    1.00
   1  -4  -2   54.88    0.83
  -1   4   2   52.72    1.27
   0  -4  -2   35.47    0.88
   0   4   2   34.07    1.09
   0   4   2   34.32    0.72
  -1  -4  -2    8.01    0.56
   1   4   2    7.72    0.51
   1   4   2    7.88    0.64
  -2  -4  -2   28.76    0.86
   2   4   2   28.18    0.93
   2   4   2   29.71    0.82
  -3  -4  -2   45.74    1.05
   3   4   2   48.10    1.08
   3   4   2   46.07    1.11
  -4  -4  -2   24.07    0.92
   4   4   2   22.75    0.86
   4   4   2   21.99    0.87
  -5  -4  -2    4.93    0.65
   5   4   2    5.00    0.56
   5   4   2    5.65    0.57
  -6  -4  -2    9.41    0.81
   6   4   2   10.60    0.81
  -7  -4  -2   12.59    0.98
   7   4   2   13.00    0.90
   8   4   2   -1.11    0.44
   9   4   2    0.65    0.58
  11  -5  -2    0.34    0.71
  10  -5  -2    1.85    0.74
   9  -5  -2   -0.27    0.58
  -9   5   2   -0.83    0.64
   8  -5  -2    2.79    0.66
  -8   5   2    2.11    0.73
   7  -5  -2    0.46    0.52
  -7   5   2    1.27    0.65
   6  -5  -2   11.66    0.49
   6  -5  -2   10.65    0.81
  -6   5   2   10.08    0.94
   5  -5  -2    6.60    0.57
   5  -5  -2    6.24    0.36
  -5   5   2    6.92    0.68
   4  -5  -2    2.61    0.21
   4  -5  -2    2.28    0.44
  -4   5   2    2.22    0.55
   3  -5  -2    1.79    0.20
   3  -5  -2    2.18    0.44
  -3   5   2    1.87    0.58
   2  -5  -2   99.54    1.56
   2  -5  -2  100.75    1.21
  -2   5   2   99.66    1.86
   1  -5  -2   40.71    0.76
   1  -5  -2   38.94    0.98
  -1   5   2   39.97    1.25
   0  -5  -2    7.52    0.67
   0   5   2    8.23    0.51
   0   5   2    8.46    0.70
  -1  -5  -2   15.83    0.74
   1   5   2   14.15    0.88
   1   5   2   14.78    0.60
  -2  -5  -2   49.38    1.12
   2   5   2   48.73    1.18
   2   5   2   50.14    1.08
  -3  -5  -2   10.61    0.78
   3   5   2    9.80    0.64
   3   5   2   11.50    0.74
  -4  -5  -2    0.31    0.54
   4   5   2    0.82    0.42
   4   5   2    1.03    0.46
  -5  -5  -2    4.88    0.72
   5   5   2    5.23    0.57
   5   5   2    3.81    0.57
  -6  -5  -2    5.16    0.76
   6   5   2    4.40    0.62
  -7  -5  -2   -0.30    0.66
   7   5   2   -0.71    0.46
   8   5   2    1.28    0.61
   9   5   2   -0.78    0.53
  11  -6  -2   -0.39    0.73
  10  -6  -2    2.78    0.76
   9  -6  -2    2.45    0.69
  -9   6   2    2.12    0.79
   8  -6  -2    0.36    0.56
  -8   6   2    0.27    0.70
   7  -6  -2    0.86    0.54
  -7   6   2    0.08    0.64
   6  -6  -2    9.39    0.74
  -6   6   2   10.64    1.02
   5  -6  -2    3.31    0.53
  -5   6   2    3.01    0.65
   4  -6  -2   15.03    0.36
   4  -6  -2   13.19    0.74
  -4   6   2   14.75    0.98
   3  -6  -2   10.43    0.35
   3  -6  -2   10.78    0.68
  -3   6   2   10.37    0.89
   2  -6  -2   41.44    0.70
   2  -6  -2   42.04    1.03
  -2   6   2   42.80    1.30
   1  -6  -2    1.62    0.28
   1  -6  -2    1.00    0.43
  -1   6   2    1.47    0.56
   0  -6  -2   18.51    0.78
   0   6   2   17.91    0.60
   0   6   2   18.09    0.94
  -1  -6  -2   28.86    0.92
   1   6   2   28.46    1.06
   1   6   2   28.44    0.78
  -2  -6  -2   41.79    1.15
   2   6   2   43.88    1.05
   2   6   2   42.84    1.20
  -3  -6  -2    3.45    0.62
   3   6   2    2.84    0.55
   3   6   2    2.84    0.47
  -4  -6  -2   10.49    0.84
   4   6   2    9.96    0.76
   4   6   2   11.56    0.83
  -5  -6  -2    4.08    0.76
   5   6   2    4.52    0.63
  -6  -6  -2    0.08    0.67
   6   6   2   -0.22    0.48
   7   6   2    0.52    0.55
   8   6   2    1.12    0.62
  11  -7  -2   -0.60    0.71
  10  -7  -2    0.02    0.66
 -10   7   2   -1.11    0.82
   9  -7  -2    0.26    0.61
  -9   7   2   -1.28    0.75
   8  -7  -2    2.87    0.67
  -8   7   2    1.75    0.80
   7  -7  -2    6.27    0.74
  -7   7   2    4.80    0.86
   6  -7  -2   12.78    0.90
  -6   7   2   13.04    1.13
   5  -7  -2   31.99    1.09
  -5   7   2   32.34    1.37
   4  -7  -2   45.36    1.20
  -4   7   2   45.26    1.47
   3  -7  -2   32.18    0.56
   3  -7  -2   30.48    0.97
  -3   7   2   29.44    1.18
   2  -7  -2   21.39    0.55
   2  -7  -2   20.42    0.82
  -2   7   2   22.70    1.07
   1  -7  -2   66.32    1.36
   1  -7  -2   66.57    1.08
  -1   7   2   67.10    1.62
   0  -7  -2   94.30    1.65
   0   7   2   93.37    1.90
   0   7   2   91.46    1.42
  -1  -7  -2   14.20    0.84
   1   7   2   14.04    0.65
   1   7   2   14.29    0.97
  -2  -7  -2   17.97    0.96
   2   7   2   19.22    0.99
   2   7   2   18.62    0.80
  -3  -7  -2   29.18    1.18
   3   7   2   27.97    1.11
   3   7   2   27.19    1.01
  -4  -7  -2   18.97    1.13
   4   7   2   21.12    1.02
   4   7   2   19.54    0.96
  -5  -7  -2    5.60    0.85
   5   7   2    4.59    0.65
   6   7   2    5.26    0.72
   7   7   2    5.74    0.78
   8   7   2   -0.24    0.60
  11  -8  -2    2.09    0.84
  10  -8  -2    0.89    0.70
 -10   8   2   -0.86    0.84
   9  -8  -2    1.51    0.68
  -9   8   2    0.29    0.82
   8  -8  -2    2.62    0.68
  -8   8   2    1.09    0.83
   7  -8  -2    0.07    0.57
  -7   8   2   -0.33    0.74
   6  -8  -2    8.97    0.78
  -6   8   2    9.89    1.03
   5  -8  -2   26.16    1.08
  -5   8   2   27.96    1.41
   4  -8  -2   10.31    0.79
  -4   8   2    8.95    0.90
   3  -8  -2   13.23    0.83
  -3   8   2   12.81    1.08
   2  -8  -2   45.48    0.85
   2  -8  -2   43.02    1.19
  -2   8   2   45.03    1.48
   1  -8  -2   71.28    1.52
   1  -8  -2   71.84    1.19
  -1   8   2   74.21    1.79
   0  -8  -2    9.50    0.79
   0   8   2    8.27    0.82
   0   8   2    7.57    0.54
  -1  -8  -2    0.35    0.54
   1   8   2    0.84    0.63
   1   8   2    1.14    0.39
  -2  -8  -2   23.41    1.07
   2   8   2   25.24    0.93
   2   8   2   21.85    1.13
  -3  -8  -2   24.51    1.18
   3   8   2   23.53    0.99
   3   8   2   24.13    1.10
  -4  -8  -2    1.74    0.75
   4   8   2    1.60    0.54
   5   8   2    5.43    0.70
   6   8   2    1.59    0.60
   7   8   2   -0.48    0.56
  11  -9  -2    1.74    0.84
  10  -9  -2    0.76    0.72
 -10   9   2   -2.72    0.82
   9  -9  -2    1.78    0.70
  -9   9   2   -0.67    0.86
   8  -9  -2    1.66    0.67
  -8   9   2    0.55    0.84
   7  -9  -2    0.58    0.62
  -7   9   2    0.23    0.82
   6  -9  -2    1.26    0.61
  -6   9   2    1.25    0.83
   5  -9  -2    2.06    0.62
  -5   9   2    1.41    0.79
   4  -9  -2    4.47    0.69
  -4   9   2    3.91    0.85
   3  -9  -2   16.52    0.95
  -3   9   2   16.99    1.22
   2  -9  -2   10.63    0.86
  -2   9   2   12.23    1.14
   1  -9  -2    0.35    0.34
   1  -9  -2   -0.24    0.54
  -1   9   2    0.17    0.71
   0  -9  -2   -0.14    0.40
   0  -9  -2   -0.11    0.57
   0   9   2    0.67    0.72
  -1  -9  -2    2.40    0.65
   1   9   2    2.65    0.73
   1   9   2    3.11    0.48
  -2  -9  -2    6.27    0.75
   2   9   2    6.32    0.77
   2   9   2    6.28    0.62
  -3  -9  -2    1.18    0.68
   3   9   2    0.58    0.47
   3   9   2    0.75    0.57
  -4  -9  -2   -0.05    0.69
   4   9   2    0.16    0.50
   5   9   2    2.80    0.65
   6   9   2    0.50    0.60
   7   9   2   -0.66    0.61
  11 -10  -2   -0.10    0.78
 -11  10   2   -2.42    0.98
  10 -10  -2   -0.06    0.71
 -10  10   2   -1.82    0.90
   9 -10  -2    0.23    0.67
  -9  10   2   -0.73    0.90
   8 -10  -2   -0.42    0.61
  -8  10   2   -1.27    0.82
   7 -10  -2    2.11    0.69
  -7  10   2    1.68    0.91
   6 -10  -2    0.65    0.62
  -6  10   2    1.30    0.85
   5 -10  -2    5.76    0.76
  -5  10   2    6.99    0.98
   4 -10  -2   17.04    1.02
  -4  10   2   19.02    1.34
   3 -10  -2   22.53    1.10
  -3  10   2   20.98    1.35
   2 -10  -2    8.08    0.78
  -2  10   2    8.23    1.00
   1 -10  -2   10.70    0.92
  -1  10   2    8.53    0.98
   0 -10  -2   13.88    0.77
   0 -10  -2   14.08    1.01
   0  10   2   14.01    1.22
  -1 -10  -2    6.07    0.76
   1  10   2    5.39    0.82
   1  10   2    5.33    0.57
  -2 -10  -2    1.36    0.67
   2  10   2    1.33    0.49
   2  10   2    2.41    0.69
  -3 -10  -2    5.27    0.81
   3  10   2    4.82    0.65
   4  10   2    4.74    0.70
   5  10   2    2.53    0.67
   6  10   2    1.49    0.69
  10 -11  -2   -0.30    0.73
 -10  11   2   -0.65    1.00
   9 -11  -2    0.90    0.75
  -9  11   2    1.22    0.99
   8 -11  -2    2.42    0.75
  -8  11   2    1.97    0.96
   7 -11  -2    2.22    0.73
  -7  11   2    0.83    0.88
   6 -11  -2    4.72    0.79
  -6  11   2    4.03    0.98
   5 -11  -2   18.85    1.12
  -5  11   2   18.82    1.42
   4 -11  -2   21.02    1.14
  -4  11   2   21.39    1.44
   3 -11  -2   11.26    0.97
  -3  11   2   12.47    1.13
   2 -11  -2   10.69    0.96
  -2  11   2   11.55    1.11
   1 -11  -2   28.26    1.22
  -1  11   2   28.17    1.46
   0 -11  -2    7.50    0.82
   0  11   2    8.25    0.96
  -1 -11  -2    5.30    0.75
   1  11   2    4.22    0.81
  -2 -11  -2   12.81    1.04
   2  11   2   12.48    0.85
   2  11   2   13.04    1.07
   3  11   2   15.56    0.98
   4  11   2    1.88    0.63
   5  11   2    1.05    0.65
  10 -12  -2   -0.43    0.78
 -10  12   2   -1.62    1.02
   9 -12  -2    0.31    0.74
  -9  12   2   -0.21    0.97
   8 -12  -2    0.33    0.71
  -8  12   2   -1.64    0.88
   7 -12  -2    0.51    0.67
  -7  12   2   -0.76    0.87
   6 -12  -2   12.24    1.05
  -6  12   2   11.74    1.25
   5 -12  -2   11.90    1.02
  -5  12   2   11.24    1.19
   4 -12  -2    2.94    0.75
  -4  12   2    3.79    0.97
   3 -12  -2    4.66    0.79
  -3  12   2    3.22    0.97
   2 -12  -2   12.20    1.01
  -2  12   2   10.66    1.13
   1 -12  -2    5.31    0.78
  -1  12   2    4.89    0.95
   0 -12  -2    1.28    0.68
   0  12   2    1.96    0.79
  -1 -12  -2    8.74    0.89
   1  12   2    9.06    0.95
   3  12   2    0.24    0.57
   4  12   2   -0.09    0.61
   9 -13  -2   -1.11    0.77
  -9  13   2   -3.47    0.94
   8 -13  -2    1.26    0.79
  -8  13   2   -0.82    0.99
   7 -13  -2    1.38    0.78
  -7  13   2    0.31    0.98
   6 -13  -2    1.23    0.75
  -6  13   2    3.93    1.05
   5 -13  -2    1.66    0.74
  -5  13   2   -0.10    0.90
   4 -13  -2    2.37    0.74
  -4  13   2    2.20    0.99
   3 -13  -2    5.94    0.86
  -3  13   2    6.90    1.11
   2 -13  -2    3.48    0.77
  -2  13   2    3.90    1.00
   1 -13  -2    5.54    0.81
  -1  13   2    5.92    1.01
   0 -13  -2    6.13    0.85
   0  13   2    7.68    1.02
  -1 -13  -2    3.19    0.80
   8 -14  -2    2.28    0.88
  -8  14   2   -0.66    1.05
   7 -14  -2    0.03    0.74
  -7  14   2   -0.40    1.02
   6 -14  -2    0.97    0.76
  -6  14   2    0.30    1.02
   5 -14  -2    6.80    0.93
  -5  14   2    6.11    1.20
   4 -14  -2    3.68    0.83
  -4  14   2    3.44    1.09
   3 -14  -2    3.62    0.81
  -3  14   2    3.74    1.08
   2 -14  -2    3.09    0.80
  -2  14   2    2.45    0.99
   1 -14  -2    6.32    0.86
  -1  14   2    7.05    1.06
   0 -14  -2    6.28    0.88
   0  14   2    9.03    1.05
   7 -15  -2    0.39    0.84
  -7  15   2   -1.96    1.08
   6 -15  -2    3.09    0.88
  -6  15   2    2.32    1.16
   5 -15  -2    7.42    0.98
  -5  15   2    5.97    1.27
   4 -15  -2    2.92    0.83
  -4  15   2    1.14    1.05
   3 -15  -2    1.82    0.78
  -3  15   2    3.34    1.10
   2 -15  -2    4.13    0.85
  -2  15   2    3.39    1.07
   1 -15  -2    5.01    0.88
  -1  15   2    5.65    1.04
   5 -16  -2    0.16    0.80
   4 -16  -2   -0.15    0.78
  -4  16   2   -1.71    1.04
   3 -16  -2    5.38    0.94
  -3  16   2    4.70    1.20
   0 -17   3    2.61    0.95
   1 -17   3    2.63    0.93
   2 -17   3    2.54    0.88
  -3  17  -3   -0.28    1.05
   3 -17   3    2.70    0.86
  -4  17  -3   -0.70    1.01
   4 -17   3    0.48    0.80
  -5  17  -3   -1.74    1.01
   5 -17   3    0.35    0.78
  -6  17  -3   -2.32    0.99
   6 -17   3   -0.26    0.82
  -1 -16   3   -0.30    0.84
   0 -16   3    1.64    0.86
   1 -16   3    0.85    0.80
  -2  16  -3   -0.86    0.94
   2 -16   3    1.40    0.78
  -3  16  -3   -1.31    0.89
   3 -16   3   -0.01    0.72
  -4  16  -3   -0.73    0.95
   4 -16   3    0.15    0.73
  -5  16  -3   -2.23    0.89
   5 -16   3    0.05    0.75
  -6  16  -3   -1.08    0.97
   6 -16   3    0.72    0.77
  -7  16  -3    1.90    1.16
   7 -16   3    1.90    0.87
  -8  16  -3   -1.77    1.09
   8 -16   3    1.34    0.84
  -3 -15   3    6.96    1.15
  -2 -15   3    2.94    0.95
  -1 -15   3    0.91    0.80
   0 -15   3    5.59    0.94
  -1  15  -3    6.72    1.07
   1 -15   3    7.59    1.00
  -2  15  -3    0.71    0.91
   2 -15   3    1.61    0.78
  -3  15  -3   -1.18    0.86
   3 -15   3   -0.46    0.66
  -4  15  -3    0.85    0.93
   4 -15   3    2.41    0.79
  -5  15  -3   -1.00    0.89
   5 -15   3   -0.45    0.69
  -6  15  -3    0.02    0.95
   6 -15   3    0.81    0.75
  -7  15  -3   -0.97    0.96
   7 -15   3    0.75    0.73
  -8  15  -3   -1.37    0.98
   8 -15   3   -0.41    0.72
  -9  15  -3    1.34    1.20
   9 -15   3    1.47    0.87
   4  14  -3    5.91    0.83
  -4 -14   3    5.39    1.14
   3  14  -3    1.76    0.63
  -3 -14   3    2.91    0.97
  -2 -14   3    5.02    1.00
  -1 -14   3   12.32    1.13
   0 -14   3   11.74    1.07
  -1  14  -3    3.27    0.91
   1 -14   3    2.85    0.80
  -2  14  -3    7.57    1.03
   2 -14   3    7.73    0.92
  -3  14  -3    2.97    0.90
   3 -14   3    3.84    0.79
  -4  14  -3    1.48    0.91
   4 -14   3    1.69    0.74
  -5  14  -3    1.10    0.89
   5 -14   3    1.06    0.71
  -6  14  -3    0.07    0.86
   6 -14   3    0.56    0.70
  -7  14  -3    0.65    0.91
   7 -14   3    1.74    0.73
  -8  14  -3    0.56    0.96
   8 -14   3    0.95    0.72
  -9  14  -3    3.18    1.14
   9 -14   3    4.71    0.91
   5  13  -3    5.03    0.82
  -5 -13   3    4.41    1.13
   4  13  -3    1.52    0.62
  -4 -13   3    1.97    0.98
   3  13  -3    6.42    0.76
  -3 -13   3    6.12    1.06
   2  13  -3   12.51    0.87
  -2 -13   3   12.87    1.15
  -1 -13   3    6.61    0.95
   0  13  -3    0.45    0.75
   0 -13   3    0.87    0.72
  -1  13  -3    3.53    0.86
   1 -13   3    4.24    0.81
  -2  13  -3    6.89    0.98
   2 -13   3    7.11    0.88
  -3  13  -3    0.18    0.80
   3 -13   3   -0.41    0.62
  -4  13  -3   -0.23    0.79
   4 -13   3    0.35    0.66
  -5  13  -3    0.15    0.77
   5 -13   3   -0.51    0.59
  -6  13  -3   -0.16    0.77
   6 -13   3   -0.07    0.64
  -7  13  -3   -0.66    0.76
   7 -13   3   -0.43    0.63
  -8  13  -3    7.58    1.14
   8 -13   3    8.27    0.94
  -9  13  -3    1.12    0.97
   9 -13   3    1.40    0.75
 -10  13  -3    2.84    1.11
  10 -13   3    3.54    0.87
   6  12  -3    1.72    0.70
  -6 -12   3    3.25    1.09
   5  12  -3    1.85    0.63
  -5 -12   3    2.65    1.03
   4  12  -3    4.31    0.69
  -4 -12   3    5.35    1.06
   3  12  -3   12.83    0.90
  -3 -12   3   10.58    1.13
   2  12  -3    5.64    0.63
  -2 -12   3    5.18    0.94
   1  12  -3    1.99    0.48
  -1 -12   3    2.19    0.79
   0  12  -3    3.74    0.81
   0  12  -3    5.69    0.53
   0 -12   3    5.23    0.82
  -1  12  -3    8.54    0.96
   1 -12   3    9.08    0.90
  -2  12  -3    1.73    0.80
   2 -12   3    2.32    0.74
  -3  12  -3    0.09    0.73
   3 -12   3   -0.36    0.60
  -4  12  -3    0.04    0.72
   4 -12   3    0.35    0.62
  -5  12  -3   -0.10    0.71
   5 -12   3   -0.72    0.57
  -6  12  -3    5.03    0.90
   6 -12   3    5.21    0.78
  -7  12  -3   -0.63    0.72
   7 -12   3   -0.26    0.60
  -8  12  -3    5.12    0.98
   8 -12   3    6.68    0.87
  -9  12  -3    2.58    0.93
   9 -12   3    1.57    0.71
 -10  12  -3    6.24    1.16
  10 -12   3    9.02    1.02
   7  11  -3    4.05    0.81
  -7 -11   3    2.82    1.09
   6  11  -3    2.68    0.69
  -6 -11   3    0.37    0.92
   5  11  -3    5.01    0.74
  -5 -11   3    4.80    1.03
   4  11  -3   18.52    1.01
  -4 -11   3   18.90    1.41
   3  11  -3   13.19    0.86
  -3 -11   3   15.89    1.31
   2  11  -3    6.51    0.64
  -2 -11   3    5.83    0.92
   1  11  -3   12.17    1.06
   1  11  -3   13.26    0.78
  -1 -11   3   13.53    1.12
   0  11  -3   26.29    1.26
   0  11  -3   27.48    0.88
   0 -11   3   25.17    1.27
  -1  11  -3    5.20    0.42
  -1  11  -3    4.28    0.77
   1 -11   3    4.48    0.77
  -2  11  -3    8.48    0.91
   2 -11   3    7.37    0.83
  -3  11  -3   13.49    1.10
   3 -11   3   13.01    0.98
  -4  11  -3   12.88    1.09
   4 -11   3   11.35    0.97
  -5  11  -3    2.61    0.75
   5 -11   3    2.50    0.66
  -6  11  -3   11.45    1.12
   6 -11   3   11.49    0.94
  -7  11  -3    2.10    0.78
   7 -11   3    2.86    0.68
  -8  11  -3    4.11    0.89
   8 -11   3    4.22    0.75
  -9  11  -3    3.43    0.92
   9 -11   3    3.27    0.75
 -10  11  -3    1.05    0.90
  10 -11   3    2.65    0.77
 -11  11  -3    0.60    1.00
  11 -11   3    3.75    0.88
   7  10  -3    1.78    0.68
  -7 -10   3    1.23    0.96
   6  10  -3    7.05    0.82
  -6 -10   3    7.02    1.07
   5  10  -3   19.30    1.05
  -5 -10   3   20.72    1.39
   4  10  -3   10.07    0.84
  -4 -10   3   10.72    1.08
   3  10  -3   11.07    0.81
  -3 -10   3   12.95    1.10
   2  10  -3   22.89    0.93
  -2 -10   3   22.49    1.30
   1  10  -3   22.31    1.10
   1  10  -3   22.91    0.86
  -1 -10   3   22.31    1.22
   0  10  -3    7.86    0.57
   0  10  -3    7.16    0.77
   0 -10   3    7.88    0.81
  -1  10  -3    6.61    0.50
  -1  10  -3    5.34    0.75
   1 -10   3    6.42    0.75
  -2  10  -3   35.34    0.68
  -2  10  -3   34.14    1.28
   2 -10   3   33.46    1.23
  -3  10  -3   23.42    1.16
   3 -10   3   23.41    1.08
  -4  10  -3    0.72    0.59
   4 -10   3   -0.17    0.51
  -5  10  -3    1.48    0.64
   5 -10   3    1.26    0.58
  -6  10  -3    4.65    0.80
   6 -10   3    5.96    0.72
  -7  10  -3    0.45    0.69
   7 -10   3    0.03    0.55
  -8  10  -3   10.09    1.05
   8 -10   3    9.17    0.87
  -9  10  -3    0.05    0.75
   9 -10   3    2.19    0.68
 -10  10  -3    0.02    0.79
  10 -10   3    1.49    0.70
 -11  10  -3   10.18    1.24
  11 -10   3   12.61    1.10
   8   9  -3   -0.24    0.61
  -8  -9   3   -0.18    0.90
   7   9  -3    4.93    0.78
  -7  -9   3    5.96    1.00
   6   9  -3    9.21    0.84
  -6  -9   3   10.03    1.07
   5   9  -3    0.87    0.54
  -5  -9   3   -0.29    0.77
   4   9  -3    2.19    0.54
  -4  -9   3    1.32    0.80
   3   9  -3   19.72    0.91
  -3  -9   3   18.97    1.22
   2   9  -3    6.27    0.57
   2   9  -3    7.76    0.66
  -2  -9   3    7.26    0.87
   1   9  -3   -0.50    0.52
   1   9  -3   -0.01    0.33
  -1  -9   3    0.44    0.61
   0   9  -3    8.97    0.54
   0   9  -3    8.89    0.71
   0  -9   3    9.40    0.77
  -1   9  -3   14.49    0.89
  -1   9  -3   13.62    0.51
   1  -9   3   15.00    0.90
  -2   9  -3    3.87    0.58
  -2   9  -3    3.66    0.31
   2  -9   3    4.00    0.58
  -3   9  -3   -0.18    0.45
   3  -9   3    0.02    0.44
  -4   9  -3    6.80    0.71
   4  -9   3    6.40    0.65
  -5   9  -3   -0.06    0.53
   5  -9   3    1.21    0.52
  -6   9  -3   18.88    1.14
   6  -9   3   18.58    0.97
  -7   9  -3    7.96    0.88
   7  -9   3    7.26    0.76
  -8   9  -3   14.75    1.18
   8  -9   3   14.53    0.98
  -9   9  -3    2.25    0.80
   9  -9   3    3.90    0.72
 -10   9  -3    7.13    1.01
  10  -9   3    8.18    0.90
 -11   9  -3   19.34    1.47
  11  -9   3   23.42    1.33
   8   8  -3    3.04    0.72
  -8  -8   3    1.33    0.90
   7   8  -3    3.69    0.70
  -7  -8   3    5.40    0.96
   6   8  -3    7.03    0.75
  -6  -8   3    6.25    0.90
   5   8  -3    3.64    0.60
  -5  -8   3    3.19    0.80
   4   8  -3   23.61    1.00
  -4  -8   3   22.76    1.23
   3   8  -3    5.04    0.56
  -3  -8   3    5.07    0.79
   2   8  -3    1.52    0.40
   2   8  -3    0.89    0.44
  -2  -8   3    1.74    0.63
   1   8  -3   14.08    0.63
   1   8  -3   13.71    0.78
  -1  -8   3   14.85    0.93
   0   8  -3   44.50    1.21
   0   8  -3   45.59    0.91
   0  -8   3   44.88    1.24
  -1   8  -3    0.06    0.22
  -1   8  -3    0.00    0.39
   1  -8   3    0.63    0.46
  -2   8  -3    0.12    0.41
  -2   8  -3    0.57    0.18
   2  -8   3    0.18    0.42
  -3   8  -3    3.22    0.51
   3  -8   3    2.93    0.48
  -4   8  -3   -0.13    0.41
   4  -8   3    0.15    0.40
  -5   8  -3    6.52    0.71
   5  -8   3    6.60    0.62
  -6   8  -3   22.61    1.15
   6  -8   3   20.34    0.99
  -7   8  -3    8.99    0.86
   7  -8   3    9.54    0.84
  -8   8  -3    5.14    0.81
   8  -8   3    5.14    0.70
  -9   8  -3   11.28    1.08
   9  -8   3   12.06    0.95
 -10   8  -3   11.27    1.08
  10  -8   3   13.26    1.05
 -11   8  -3   16.26    1.34
  11  -8   3   22.27    1.28
   9   7  -3    4.34    0.80
  -9  -7   3    2.70    0.98
   8   7  -3    5.86    0.78
  -8  -7   3    6.65    1.00
   7   7  -3   11.65    0.93
  -7  -7   3   11.32    1.03
   6   7  -3   22.73    1.07
  -6  -7   3   21.56    1.22
   5   7  -3   32.42    1.18
  -5  -7   3   32.80    1.35
   4   7  -3   23.74    0.99
  -4  -7   3   23.95    1.21
   3   7  -3   23.95    0.89
  -3  -7   3   23.24    1.05
   2   7  -3   59.23    1.19
   2   7  -3   58.24    1.13
  -2  -7   3   57.39    1.40
   1   7  -3  162.12    2.25
   1   7  -3  163.09    2.10
  -1  -7   3  157.91    2.40
   0   7  -3   79.23    1.21
   0   7  -3   78.95    1.48
   0  -7   3   79.55    1.58
  -1   7  -3    7.29    0.71
  -1   7  -3    6.31    0.42
   1  -7   3    6.68    0.63
  -2   7  -3   34.86    1.05
  -2   7  -3   35.34    0.59
   2  -7   3   33.85    1.04
  -3   7  -3   29.79    1.00
   3  -7   3   30.00    0.91
  -4   7  -3    1.55    0.45
   4  -7   3    1.65    0.41
  -5   7  -3    0.13    0.44
  -5   7  -3    1.04    0.17
   5  -7   3    0.60    0.42
  -6   7  -3    3.20    0.62
   6  -7   3    4.35    0.59
  -7   7  -3    0.40    0.56
   7  -7   3   -0.21    0.49
  -8   7  -3    2.72    0.69
   8  -7   3    2.91    0.63
  -9   7  -3   13.48    1.09
   9  -7   3   12.03    0.92
 -10   7  -3    0.90    0.69
  10  -7   3    0.39    0.61
 -11   7  -3    8.16    1.04
  11  -7   3    9.95    0.99
   9   6  -3    5.62    0.82
  -9  -6   3    5.61    0.98
   8   6  -3    4.70    0.74
  -8  -6   3    4.52    0.90
   7   6  -3   15.80    1.00
  -7  -6   3   14.47    1.15
   6   6  -3   20.99    1.01
  -6  -6   3   22.35    1.21
   5   6  -3   16.08    0.89
  -5  -6   3   16.23    1.04
   4   6  -3   11.36    0.73
  -4  -6   3    9.92    0.79
   3   6  -3   38.60    0.72
   3   6  -3   34.81    0.96
  -3  -6   3   37.56    1.14
   2   6  -3   39.01    0.93
   2   6  -3   39.21    0.86
  -2  -6   3   41.38    1.11
   1   6  -3  137.63    1.82
   1   6  -3  140.61    1.95
  -1  -6   3  134.99    2.10
   0   6  -3   92.14    1.52
   0   6  -3   90.34    1.28
   0  -6   3   91.46    1.66
  -1   6  -3   36.79    0.98
  -1   6  -3   35.11    0.68
   1  -6   3   34.11    1.06
  -2   6  -3   18.95    0.44
  -2   6  -3   18.94    0.85
   2  -6   3   18.83    0.85
  -3   6  -3    6.76    0.59
  -3   6  -3    7.27    0.30
   3  -6   3    7.41    0.54
  -4   6  -3    0.15    0.15
  -4   6  -3    0.12    0.39
   4  -6   3    0.68    0.36
  -5   6  -3    2.18    0.23
  -5   6  -3    2.24    0.49
   5  -6   3    2.98    0.45
  -6   6  -3    1.51    0.52
  -6   6  -3    0.65    0.25
   6  -6   3    1.18    0.46
  -7   6  -3   11.43    0.94
   7  -6   3   10.01    0.83
  -8   6  -3    9.79    0.88
   8  -6   3   10.20    0.80
  -9   6  -3    3.84    0.72
   9  -6   3    4.31    0.67
 -10   6  -3    4.00    0.78
  10  -6   3    3.92    0.74
  11  -6   3   14.33    1.11
  10   5  -3    1.37    0.67
 -10  -5   3    0.89    0.87
   9   5  -3    0.73    0.57
  -9  -5   3    1.36    0.80
   8   5  -3    3.45    0.65
  -8  -5   3    2.21    0.79
   7   5  -3   10.30    0.87
  -7  -5   3    9.74    0.91
   6   5  -3    7.36    0.70
  -6  -5   3    6.82    0.79
   5   5  -3    8.59    0.67
  -5  -5   3    7.76    0.74
   4   5  -3   20.65    0.83
  -4  -5   3   20.01    0.91
   3   5  -3    6.41    0.53
  -3  -5   3    7.58    0.61
   2   5  -3    0.34    0.31
   2   5  -3    0.21    0.31
  -2  -5   3    0.39    0.47
   1   5  -3   48.09    0.95
   1   5  -3   49.95    1.00
  -1  -5   3   47.31    1.16
   0   5  -3   60.25    0.93
   0   5  -3   58.31    1.04
   0  -5   3   59.32    1.21
  -1   5  -3    3.77    0.24
  -1   5  -3    4.69    0.39
   1  -5   3    4.18    0.45
  -2   5  -3    5.43    0.31
  -2   5  -3    4.48    0.47
   2  -5   3    5.84    0.46
  -3   5  -3    0.25    0.18
  -3   5  -3   -0.64    0.42
   3  -5   3   -0.08    0.37
  -4   5  -3    0.52    0.20
   4  -5   3    0.31    0.36
  -5   5  -3    0.84    0.23
   5  -5   3    0.55    0.35
  -6   5  -3   16.23    0.91
   6  -5   3   16.47    0.79
  -7   5  -3   30.03    1.20
   7  -5   3   28.93    0.80
   7  -5   3   29.28    1.06
  -8   5  -3    5.61    0.73
   8  -5   3    4.66    0.62
  -9   5  -3   13.23    1.02
   9  -5   3   12.90    0.93
 -10   5  -3   20.34    1.21
  10  -5   3   21.18    1.14
  11  -5   3   15.47    1.13
  10   4  -3   -0.29    0.57
 -10  -4   3   -1.64    0.74
   9   4  -3    4.98    0.73
  -9  -4   3    1.96    0.76
   8   4  -3   10.56    0.88
  -8  -4   3    8.99    0.89
   7   4  -3   13.11    0.90
  -7  -4   3   13.18    1.02
   6   4  -3    6.03    0.64
  -6  -4   3    7.49    0.75
   5   4  -3   37.09    1.08
  -5  -4   3   37.56    1.17
   4   4  -3   39.82    1.00
  -4  -4   3   40.12    1.07
   3   4  -3   11.96    0.62
  -3  -4   3   12.51    0.74
   2   4  -3    8.90    0.61
  -2  -4   3   10.18    0.78
   1   4  -3   55.43    0.91
   1   4  -3   58.05    0.87
  -1  -4   3   56.07    1.06
   0   4  -3   37.58    0.64
   0   4  -3   35.97    0.71
   0  -4   3   36.97    0.82
  -1   4  -3    5.92    0.27
   1  -4   3    6.29    0.46
   1  -4   3    5.51    0.41
  -2   4  -3   15.39    0.36
   2  -4   3   16.36    0.54
   2  -4   3   16.21    0.61
  -3   4  -3    1.35    0.23
   3  -4   3    1.27    0.36
   3  -4   3    1.35    0.42
  -4   4  -3    2.84    0.28
   4  -4   3    2.26    0.46
   4  -4   3    2.08    0.39
   5  -4   3   -0.37    0.30
   5  -4   3   -0.35    0.36
   5  -4   3    0.15    0.22
   6  -4   3    4.84    0.52
   6  -4   3    3.99    0.56
   6  -4   3    4.54    0.39
   7  -4   3    2.76    0.40
   7  -4   3    2.76    0.59
   7  -4   3    2.92    0.54
  -8   4  -3    1.34    0.55
   8  -4   3    1.03    0.39
   8  -4   3    1.92    0.55
  -9   4  -3   14.41    0.99
   9  -4   3   14.34    0.95
  10  -4   3    8.61    0.85
 -11   4  -3    8.00    0.87
  10   3  -3    1.51    0.61
 -10  -3   3    1.72    0.80
   9   3  -3   14.43    1.00
  -9  -3   3   14.10    1.12
   8   3  -3   12.55    0.91
  -8  -3   3   12.83    1.04
   7   3  -3   13.31    0.88
  -7  -3   3   11.72    0.96
   6   3  -3   22.56    0.94
  -6  -3   3   20.03    1.00
   5   3  -3   59.04    1.29
  -5  -3   3   59.15    1.35
   4   3  -3   36.49    0.92
  -4  -3   3   36.21    1.01
   3   3  -3   12.72    0.64
  -3  -3   3   14.54    0.77
   2   3  -3    4.24    0.34
  -2  -3   3    4.65    0.41
   1   3  -3   47.45    0.68
   1   3  -3   47.52    0.77
  -1  -3   3   45.66    0.85
   0   3  -3   34.73    0.59
   0  -3   3   34.13    0.72
   0  -3   3   35.50    0.63
  -1   3  -3   71.71    0.90
   1  -3   3   71.95    1.11
   1  -3   3   74.78    1.04
  -2   3  -3   10.68    0.33
   2  -3   3   10.63    0.42
   2  -3   3   10.14    0.49
  -3   3  -3    0.80    0.23
   3  -3   3    0.51    0.36
   3  -3   3    0.61    0.30
   4  -3   3   44.24    1.10
   4  -3   3   45.06    0.95
   4  -3   3   43.55    0.84
   5  -3   3    0.87    0.32
   5  -3   3    0.46    0.36
   5  -3   3    0.53    0.25
   6  -3   3    0.90    0.31
   6  -3   3    0.81    0.42
   6  -3   3    0.67    0.38
   7  -3   3    1.97    0.40
   7  -3   3    2.25    0.56
   7  -3   3    1.71    0.50
   8  -3   3    7.20    0.74
   8  -3   3    8.97    0.74
   8  -3   3    8.31    0.66
  -9   3  -3    2.19    0.55
   9  -3   3    1.33    0.44
   9  -3   3    0.91    0.55
 -10   3  -3    5.64    0.75
  11   2  -3    2.76    0.72
 -11  -2   3    3.68    0.94
  10   2  -3    6.50    0.78
 -10  -2   3    4.56    0.88
   9   2  -3    4.75    0.68
  -9  -2   3    5.05    0.82
   8   2  -3    8.36    0.74
  -8  -2   3    7.99    0.84
   7   2  -3    8.07    0.70
  -7  -2   3    8.74    0.80
   6   2  -3   46.30    1.21
  -6  -2   3   47.83    1.32
   5   2  -3   23.40    0.80
  -5  -2   3   23.84    0.88
  -5  -2   3   22.66    0.55
   4   2  -3   22.53    0.76
  -4  -2   3   22.78    0.83
   3   2  -3   -0.44    0.30
  -3  -2   3   -0.07    0.40
   2   2  -3    7.55    0.42
  -2  -2   3    8.23    0.46
   1   2  -3    5.93    0.35
  -1  -2   3    5.78    0.41
  -1  -2   3    5.60    0.23
   0   2  -3   12.34    0.38
   0  -2   3   11.60    0.44
   0  -2   3   11.25    0.39
  -1   2  -3   66.59    0.86
   1  -2   3   65.82    1.04
   1  -2   3   67.64    0.89
  -2   2  -3    0.88    0.16
   2  -2   3    0.91    0.18
   2  -2   3    0.59    0.23
   3  -2   3   63.34    0.97
   3  -2   3   63.31    1.01
   3  -2   3   62.98    1.20
   4  -2   3   60.35    1.27
   4  -2   3   60.73    1.10
   4  -2   3   64.66    1.07
   5  -2   3    2.01    0.40
   5  -2   3    2.18    0.37
   5  -2   3    1.39    0.30
   6  -2   3   13.38    0.78
   6  -2   3   14.43    0.67
   6  -2   3   14.01    0.76
   7  -2   3   25.92    0.99
   7  -2   3   26.00    0.90
   7  -2   3   25.79    1.05
   8  -2   3    9.32    0.72
   8  -2   3   10.01    0.86
  -9   2  -3    2.24    0.61
   9  -2   3    3.93    0.57
 -10   2  -3   20.48    1.13
  10  -2   3   21.98    1.04
  11   1  -3    4.28    0.75
 -11  -1   3    3.20    0.91
  10   1  -3    0.52    0.53
 -10  -1   3    1.53    0.74
   9   1  -3    4.05    0.63
  -9  -1   3    3.71    0.75
   8   1  -3   33.82    1.18
  -8  -1   3   33.79    1.29
   7   1  -3    7.69    0.65
  -7  -1   3    8.43    0.77
   6   1  -3   19.46    0.83
  -6  -1   3   18.11    0.93
   5   1  -3    1.80    0.36
  -5  -1   3    2.00    0.44
  -5  -1   3    1.61    0.30
   4   1  -3   20.03    0.70
  -4  -1   3   21.75    0.60
  -4  -1   3   19.52    0.80
   3   1  -3    0.36    0.29
  -3  -1   3   -0.30    0.35
  -3  -1   3    1.17    0.25
   2   1  -3   31.12    0.61
  -2  -1   3   32.37    0.55
  -2  -1   3   31.23    0.67
   1   1  -3   19.09    0.46
  -1  -1   3   18.98    0.46
  -1  -1   3   19.03    0.48
   0   1  -3    0.30    0.17
   0  -1   3    0.37    0.17
   0  -1   3   -0.07    0.20
  -1   1  -3    0.31    0.16
   1  -1   3    0.13    0.11
   1  -1   3    0.05    0.21
  -2   1  -3    0.09    0.17
   2  -1   3    0.10    0.15
   2  -1   3    0.03    0.22
   3  -1   3   33.83    0.90
   3  -1   3   33.99    0.75
   3  -1   3   32.89    0.71
   4  -1   3   18.00    0.66
   4  -1   3   19.55    0.67
   4  -1   3   17.97    0.77
   5  -1   3   26.99    0.78
   5  -1   3   26.36    0.78
   5  -1   3   27.17    0.87
   6  -1   3   12.96    0.70
   6  -1   3   12.93    0.77
  -7   1  -3   12.19    0.79
   7  -1   3   13.19    0.77
   7  -1   3   11.40    0.82
  -8   1  -3   15.12    0.91
   8  -1   3   15.21    0.85
   8  -1   3   15.07    0.91
  -9   1  -3   15.36    0.96
   9  -1   3   15.19    0.90
  10  -1   3   14.77    0.96
  11  -1   3    8.41    0.86
  11   0  -3    3.53    0.68
 -11   0   3    3.19    0.85
  10   0  -3    3.43    0.64
 -10   0   3    4.31    0.81
   9   0  -3   30.38    1.16
  -9   0   3   29.43    1.29
   8   0  -3   84.00    1.74
  -8   0   3   83.98    1.90
   7   0  -3    3.56    0.52
  -7   0   3    3.29    0.64
   6   0  -3   30.24    0.92
  -6   0   3   30.36    0.88
   5   0  -3   65.62    1.34
   5   0  -3   65.48    1.20
  -5   0   3   65.61    1.17
   4   0  -3   54.68    1.18
   4   0  -3   55.97    1.03
  -4   0   3   53.69    1.05
   3   0  -3   23.07    0.74
   3   0  -3   21.95    0.63
  -3   0   3   23.22    0.67
   2   0  -3    2.77    0.27
   2   0  -3    3.01    0.23
  -2   0   3    3.20    0.27
   1   0  -3   57.24    0.81
   1   0  -3   55.24    0.78
  -1   0   3   56.37    0.93
   0   0  -3   11.87    0.27
   0   0  -3   11.59    0.38
   0   0   3   10.93    0.51
  -1   0  -3   25.22    0.52
   1   0   3   24.43    0.64
  -2   0  -3    1.86    0.20
   2   0   3    2.09    0.31
   2   0   3    2.31    0.25
  -3   0  -3    8.05    0.52
   3   0   3    8.43    0.67
   3   0   3    8.72    0.54
  -4   0  -3    8.99    0.56
   4   0   3    9.38    0.55
   4   0   3    8.04    0.61
  -5   0  -3    6.09    0.48
   5   0   3    6.48    0.49
   5   0   3    5.82    0.49
  -6   0  -3    1.09    0.45
   6   0   3    0.49    0.39
   6   0   3    1.13    0.43
  -7   0  -3    3.82    0.58
   7   0   3    3.47    0.56
   7   0   3    3.57    0.54
  -8   0  -3   17.63    0.97
   8   0   3   16.62    0.90
  -9   0  -3    6.16    0.75
   9   0   3    6.12    0.70
  10   0   3    4.90    0.72
  11   0   3    4.21    0.76
 -11   1   3    5.26    0.89
  10  -1  -3   20.63    1.04
 -10   1   3   20.17    1.19
   9  -1  -3   24.77    1.05
  -9   1   3   29.54    1.26
   8  -1  -3   62.15    1.45
   7  -1  -3    9.78    0.70
   7  -1  -3    8.70    0.75
  -7   1   3    9.55    0.81
   6  -1  -3  116.93    1.79
   6  -1  -3  116.96    2.03
  -6   1   3  119.62    1.90
   5  -1  -3  106.07    1.77
   5  -1  -3  107.89    1.57
  -5   1   3  107.43    1.70
   4  -1  -3   35.35    0.80
   4  -1  -3   34.21    0.96
  -4   1   3   36.59    0.99
   3  -1  -3  143.13    1.70
   3  -1  -3  142.43    1.89
  -3   1   3  141.07    1.98
   2  -1  -3  259.88    2.66
   2  -1  -3  256.05    2.84
  -2   1   3  255.56    3.08
   1  -1  -3  203.44    2.19
   1  -1  -3  211.84    2.28
  -1   1   3  211.56    2.59
   0  -1  -3    4.51    0.32
   0  -1  -3    3.90    0.23
   0   1   3    4.14    0.34
  -1  -1  -3    2.84    0.25
  -1  -1  -3    2.66    0.25
   1   1   3    2.22    0.30
  -2  -1  -3    2.21    0.27
   2   1   3    2.21    0.39
   2   1   3    2.10    0.29
  -3  -1  -3    1.03    0.34
   3   1   3    0.39    0.40
   3   1   3    0.86    0.32
  -4  -1  -3    0.41    0.31
   4   1   3    0.18    0.29
   4   1   3    0.02    0.32
  -5  -1  -3   -0.04    0.37
   5   1   3    0.01    0.33
   5   1   3    0.00    0.35
  -6  -1  -3   -0.38    0.44
   6   1   3   -0.77    0.37
   6   1   3   -0.30    0.41
  -7  -1  -3    5.70    0.66
   7   1   3    5.81    0.62
   7   1   3    6.08    0.64
  -8  -1  -3   13.52    0.92
   8   1   3   14.04    0.88
   9   1   3    2.98    0.62
  10   1   3    4.84    0.74
 -11   2   3    3.63    0.84
 -10   2   3    9.94    0.94
   9  -2  -3    5.38    0.78
   9  -2  -3    4.76    0.57
   8  -2  -3   50.24    1.49
   8  -2  -3   50.59    1.27
   7  -2  -3   21.92    0.83
   7  -2  -3   21.87    1.06
  -7   2   3   23.72    1.02
   6  -2  -3    9.16    0.74
   6  -2  -3    9.98    0.58
  -6   2   3    9.85    0.78
   5  -2  -3    0.20    0.36
   5  -2  -3    0.22    0.25
  -5   2   3    0.29    0.40
   4  -2  -3   21.59    0.81
   4  -2  -3   21.40    0.63
  -4   2   3   22.17    0.95
   3  -2  -3  293.43    3.05
   3  -2  -3  296.04    3.37
  -3   2   3  291.29    3.65
   2  -2  -3   60.57    0.99
   2  -2  -3   62.74    0.86
  -2   2   3   60.69    1.16
   1  -2  -3    7.02    0.33
   1  -2  -3    6.31    0.36
  -1   2   3    6.21    0.55
   0  -2  -3   17.11    0.47
   0  -2  -3   17.67    0.42
   0   2   3   17.28    0.67
  -1  -2  -3    0.32    0.24
  -1  -2  -3    0.18    0.25
   1   2   3   -0.18    0.33
  -2  -2  -3   13.62    0.60
   2   2   3   13.88    0.60
   2   2   3   12.24    0.76
  -3  -2  -3   37.50    0.83
   3   2   3   37.06    0.91
   3   2   3   34.86    0.96
  -4  -2  -3    3.77    0.41
   4   2   3    3.51    0.44
   4   2   3    3.29    0.41
  -5  -2  -3   10.84    0.70
   5   2   3   10.72    0.71
   5   2   3   11.53    0.74
  -6  -2  -3   14.70    0.85
   6   2   3   15.23    0.85
   6   2   3   16.51    0.88
  -7  -2  -3   23.44    1.02
   7   2   3   24.62    1.06
   8   2   3    8.32    0.76
   9   2   3    8.49    0.83
  10   2   3    7.63    0.88
 -11   3   3    5.20    0.84
  10  -3  -3    2.02    0.72
   9  -3  -3   11.75    0.98
   8  -3  -3   38.96    1.08
   8  -3  -3   40.27    1.36
  -8   3   3   41.26    1.40
   7  -3  -3    9.35    0.77
   7  -3  -3   10.61    0.66
  -7   3   3   10.36    0.94
   6  -3  -3   -0.02    0.41
   6  -3  -3    0.48    0.30
  -6   3   3   -0.24    0.48
   5  -3  -3   69.54    1.39
   5  -3  -3   69.59    1.10
  -5   3   3   68.57    1.50
   4  -3  -3   19.98    0.79
   4  -3  -3   19.81    0.57
  -4   3   3   19.58    0.98
   3  -3  -3   14.15    0.51
   3  -3  -3   13.38    0.72
  -3   3   3   14.58    0.96
   2  -3  -3   14.07    0.64
   2  -3  -3   13.90    0.46
  -2   3   3   15.29    0.86
   1  -3  -3   13.51    0.46
   1  -3  -3   13.42    0.53
  -1   3   3   14.23    0.81
   0  -3  -3    1.26    0.32
   0  -3  -3    2.07    0.29
   0   3   3    1.56    0.46
  -1  -3  -3    0.59    0.38
   1   3   3    1.03    0.30
   1   3   3    1.22    0.50
  -2  -3  -3   12.70    0.64
   2   3   3   12.71    0.77
   2   3   3   12.79    0.59
  -3  -3  -3    6.76    0.57
   3   3   3    7.20    0.63
   3   3   3    7.25    0.54
  -4  -3  -3   22.57    0.83
   4   3   3   23.09    0.86
   4   3   3   22.62    0.88
  -5  -3  -3   28.51    0.99
   5   3   3   26.97    0.99
   5   3   3   26.84    0.98
  -6  -3  -3   12.00    0.88
   6   3   3   14.42    0.84
   6   3   3   14.18    0.87
  -7  -3  -3   17.21    1.01
   7   3   3   16.31    0.95
   8   3   3   11.33    0.91
   9   3   3   15.83    1.07
  10   3   3    7.12    0.90
  11  -4  -3    2.76    0.83
  10  -4  -3   12.14    1.03
   9  -4  -3   23.59    1.19
   8  -4  -3   19.86    1.07
  -8   4   3   19.91    1.22
   7  -4  -3   37.99    1.25
   7  -4  -3   39.84    0.96
  -7   4   3   40.90    1.43
   6  -4  -3   80.09    1.64
  -6   4   3   76.52    1.77
   5  -4  -3   94.22    1.68
   5  -4  -3   95.20    1.29
  -5   4   3   92.69    1.87
   4  -4  -3    1.03    0.23
   4  -4  -3    0.85    0.39
  -4   4   3    1.20    0.53
   3  -4  -3   70.33    0.98
   3  -4  -3   68.33    1.28
  -3   4   3   70.51    1.55
   2  -4  -3  116.79    1.66
   2  -4  -3  113.26    1.39
  -2   4   3  115.14    2.01
   1  -4  -3   28.17    0.67
   1  -4  -3   27.76    0.81
  -1   4   3   28.00    1.14
   0  -4  -3    1.89    0.43
   0  -4  -3    2.35    0.35
   0   4   3    2.10    0.59
  -1  -4  -3   12.96    0.66
   1   4   3   14.37    0.61
   1   4   3   13.08    0.85
  -2  -4  -3    0.34    0.36
   2   4   3   -0.05    0.39
   2   4   3   -0.05    0.27
  -3  -4  -3    1.03    0.43
   3   4   3    0.52    0.42
   3   4   3    1.22    0.35
  -4  -4  -3   10.16    0.79
   4   4   3    8.51    0.67
   4   4   3   10.45    0.77
  -5  -4  -3    2.77    0.62
   5   4   3    3.10    0.53
   5   4   3    2.72    0.54
  -6  -4  -3    0.11    0.60
   6   4   3    0.60    0.48
   7   4   3    7.08    0.74
   8   4   3    8.36    0.82
   9   4   3    5.85    0.82
  11  -5  -3    5.55    0.92
  10  -5  -3   14.72    1.12
   9  -5  -3   10.73    0.97
  -9   5   3   12.00    1.07
   8  -5  -3   14.04    1.00
  -8   5   3   14.76    1.20
   7  -5  -3   49.49    1.43
  -7   5   3   52.01    1.64
   6  -5  -3   41.06    1.24
  -6   5   3   42.07    1.46
   5  -5  -3    8.53    0.69
   5  -5  -3   10.01    0.43
  -5   5   3    9.54    0.81
   4  -5  -3   10.16    0.66
   4  -5  -3   11.35    0.41
  -4   5   3   11.74    0.90
   3  -5  -3   77.02    1.38
   3  -5  -3   76.43    1.02
  -3   5   3   76.39    1.68
   2  -5  -3   49.57    0.83
   2  -5  -3   50.69    1.07
  -2   5   3   48.86    1.36
   1  -5  -3    4.63    0.36
   1  -5  -3    4.35    0.45
  -1   5   3    3.92    0.64
   0  -5  -3    0.12    0.29
   0  -5  -3    0.03    0.37
   0   5   3    0.57    0.50
  -1  -5  -3   11.18    0.64
   1   5   3   11.98    0.82
   1   5   3   11.76    0.57
  -2  -5  -3    0.19    0.39
   2   5   3   -0.44    0.39
   2   5   3   -0.21    0.28
  -3  -5  -3   17.84    0.88
   3   5   3   19.48    0.91
   3   5   3   19.00    0.79
  -4  -5  -3   15.02    0.95
   4   5   3   15.28    0.84
   4   5   3   14.61    0.88
  -5  -5  -3    7.89    0.76
   5   5   3    6.44    0.66
   5   5   3    7.58    0.69
   6   5   3    0.34    0.48
   7   5   3    9.19    0.83
   8   5   3    6.47    0.82
   9   5   3    4.54    0.80
  11  -6  -3    5.33    0.94
  10  -6  -3    4.03    0.82
   9  -6  -3    7.29    0.84
  -9   6   3    4.03    0.91
   8  -6  -3   16.18    1.03
  -8   6   3   16.37    1.29
   7  -6  -3   27.04    1.15
  -7   6   3   26.81    1.41
   6  -6  -3    8.16    0.73
  -6   6   3    8.77    0.94
   5  -6  -3   16.83    0.87
  -5   6   3   16.93    1.12
   4  -6  -3   17.97    0.83
   4  -6  -3   18.79    0.47
  -4   6   3   18.32    1.07
   3  -6  -3    4.64    0.35
   3  -6  -3    5.10    0.51
  -3   6   3    4.81    0.67
   2  -6  -3    0.39    0.38
   2  -6  -3    0.01    0.22
  -2   6   3    0.36    0.52
   1  -6  -3   16.89    0.72
   1  -6  -3   16.60    0.57
  -1   6   3   16.13    0.97
   0  -6  -3    1.79    0.34
   0  -6  -3    1.37    0.42
   0   6   3    1.27    0.54
  -1  -6  -3   -0.59    0.39
   1   6   3   -0.01    0.48
   1   6   3   -0.21    0.27
  -2  -6  -3   19.39    0.88
   2   6   3   20.15    0.80
   2   6   3   20.70    1.00
  -3  -6  -3   23.54    1.03
   3   6   3   25.74    0.94
   3   6   3   24.85    1.05
  -4  -6  -3    3.79    0.70
   4   6   3    4.81    0.65
   4   6   3    4.58    0.59
  -5  -6  -3   15.69    1.07
   5   6   3   13.11    0.86
   6   6   3    9.96    0.85
   7   6   3    9.47    0.88
   8   6   3    5.06    0.78
  11  -7  -3    1.25    0.81
  10  -7  -3    9.82    1.01
 -10   7   3    8.44    1.15
   9  -7  -3   14.12    1.07
  -9   7   3   14.13    1.36
   8  -7  -3   20.01    1.12
  -8   7   3   20.91    1.42
   7  -7  -3    6.24    0.76
  -7   7   3    7.58    0.99
   6  -7  -3   20.35    1.02
  -6   7   3   19.43    1.30
   5  -7  -3   29.73    1.10
  -5   7   3   32.21    1.40
   4  -7  -3   10.07    0.76
  -4   7   3   10.44    0.90
   3  -7  -3    7.44    0.41
   3  -7  -3    6.61    0.61
  -3   7   3    7.69    0.80
   2  -7  -3   49.27    1.19
   2  -7  -3   51.28    0.90
  -2   7   3   49.83    1.49
   1  -7  -3   47.15    1.16
   1  -7  -3   49.03    0.97
  -1   7   3   47.52    1.45
   0  -7  -3    7.85    0.58
   0  -7  -3    6.73    0.61
   0   7   3    7.22    0.77
  -1  -7  -3    3.72    0.57
   1   7   3    3.66    0.67
   1   7   3    3.98    0.46
  -2  -7  -3   -0.17    0.52
   2   7   3   -0.38    0.38
   2   7   3   -0.09    0.56
  -3  -7  -3    0.09    0.58
   3   7   3    0.27    0.44
   3   7   3    0.29    0.54
  -4  -7  -3    3.21    0.73
   4   7   3    1.81    0.53
   4   7   3    2.60    0.61
   5   7   3   14.17    0.94
   6   7   3    4.10    0.68
   7   7   3    0.12    0.58
   8   7   3    5.90    0.88
  11  -8  -3    3.14    0.89
  10  -8  -3   27.98    1.40
 -10   8   3   26.88    1.67
   9  -8  -3    9.62    0.95
  -9   8   3    9.12    1.15
   8  -8  -3   13.93    1.06
  -8   8   3   15.07    1.37
   7  -8  -3   11.41    0.97
  -7   8   3   11.18    1.12
   6  -8  -3   30.91    1.20
  -6   8   3   30.03    1.52
   5  -8  -3    8.28    0.76
  -5   8   3    6.94    0.93
   4  -8  -3   25.48    1.05
  -4   8   3   24.71    1.34
   3  -8  -3   45.11    1.23
  -3   8   3   43.86    1.56
   2  -8  -3   31.78    0.77
   2  -8  -3   30.63    1.07
  -2   8   3   32.18    1.40
   1  -8  -3   -0.21    0.50
   1  -8  -3    0.78    0.35
  -1   8   3    0.70    0.69
   0  -8  -3   -0.53    0.36
   0  -8  -3   -0.11    0.52
   0   8   3   -0.21    0.64
  -1  -8  -3    7.35    0.71
   1   8   3    6.07    0.77
  -2  -8  -3    4.86    0.68
   2   8   3    4.45    0.71
   2   8   3    5.53    0.59
  -3  -8  -3    4.33    0.71
   3   8   3    3.96    0.69
   3   8   3    4.80    0.62
   4   8   3   -0.05    0.47
   5   8   3   -0.17    0.52
   6   8   3    1.24    0.61
   7   8   3    1.91    0.69
  11  -9  -3    7.89    1.05
  10  -9  -3   13.25    1.17
 -10   9   3   11.29    1.32
   9  -9  -3    2.04    0.76
  -9   9   3    0.67    0.92
   8  -9  -3   11.54    1.03
  -8   9   3   10.55    1.18
   7  -9  -3   12.93    1.01
  -7   9   3   14.32    1.22
   6  -9  -3   13.82    0.98
  -6   9   3   13.81    1.28
   5  -9  -3    8.99    0.82
  -5   9   3    8.67    1.02
   4  -9  -3   22.97    1.06
  -4   9   3   24.21    1.38
   3  -9  -3    8.76    0.78
  -3   9   3    9.52    1.00
   2  -9  -3    1.67    0.61
  -2   9   3    1.43    0.78
   1  -9  -3    2.04    0.43
   1  -9  -3    0.99    0.57
  -1   9   3    0.26    0.75
   0  -9  -3    0.17    0.56
   0  -9  -3   -0.03    0.42
   0   9   3   -0.09    0.68
  -1  -9  -3   -0.42    0.56
  -1  -9  -3   -0.48    0.47
   1   9   3    0.34    0.64
  -2  -9  -3    1.57    0.64
   2   9   3    1.22    0.49
   2   9   3    1.36    0.67
  -3  -9  -3    3.37    0.70
   3   9   3    3.09    0.68
   3   9   3    3.03    0.58
   4   9   3    1.64    0.59
   5   9   3    2.98    0.68
   6   9   3   10.31    0.96
  10 -10  -3    4.04    0.90
 -10  10   3    2.19    1.07
   9 -10  -3    3.15    0.82
  -9  10   3   -0.13    0.92
   8 -10  -3    5.73    0.85
  -8  10   3    3.68    1.00
   7 -10  -3    0.35    0.64
  -7  10   3    0.80    0.87
   6 -10  -3    2.07    0.68
  -6  10   3    1.21    0.87
   5 -10  -3    3.22    0.69
  -5  10   3    3.88    0.92
   4 -10  -3    5.92    0.76
  -4  10   3    4.41    0.94
   3 -10  -3    2.90    0.67
  -3  10   3    3.22    0.90
   2 -10  -3    0.11    0.59
  -2  10   3    0.79    0.82
   1 -10  -3    0.07    0.60
  -1  10   3    1.03    0.79
   0 -10  -3    5.20    0.58
   0 -10  -3    5.91    0.75
   0  10   3    5.10    0.87
  -1 -10  -3    4.67    0.72
  -1 -10  -3    4.66    0.63
   1  10   3    4.59    0.80
  -2 -10  -3    2.50    0.67
   2  10   3    3.35    0.75
   3  10   3    1.27    0.54
   4  10   3    0.74    0.59
   5  10   3   11.15    0.98
   6  10   3    6.27    0.91
  10 -11  -3   10.01    1.12
 -10  11   3    6.25    1.25
   9 -11  -3    6.21    0.96
  -9  11   3    4.56    1.11
   8 -11  -3    1.55    0.75
  -8  11   3    0.28    0.91
   7 -11  -3    0.36    0.69
  -7  11   3    0.44    0.91
   6 -11  -3   15.73    1.10
  -6  11   3   17.26    1.42
   5 -11  -3    5.01    0.78
  -5  11   3    4.57    0.99
   4 -11  -3    0.54    0.64
  -4  11   3   -0.27    0.83
   3 -11  -3    0.70    0.64
  -3  11   3    0.78    0.85
   2 -11  -3    1.98    0.69
  -2  11   3    1.35    0.87
   1 -11  -3    0.13    0.61
  -1  11   3    0.54    0.81
   0 -11  -3    1.60    0.66
   0  11   3    1.45    0.78
  -1 -11  -3    1.65    0.66
  -1 -11  -3   -0.80    0.44
   1  11   3    1.53    0.72
  -2 -11  -3   -0.29    0.53
   2  11   3    1.98    0.72
  -3 -11  -3    6.57    0.79
   4  11   3    2.64    0.69
   5  11   3    2.30    0.74
   9 -12  -3    4.70    0.93
  -9  12   3    2.61    1.15
   8 -12  -3    6.90    0.94
  -8  12   3    4.74    1.16
   7 -12  -3   14.93    1.13
  -7  12   3   13.37    1.34
   6 -12  -3   14.69    1.12
  -6  12   3   13.89    1.32
   5 -12  -3    2.86    0.75
  -5  12   3    1.45    0.94
   4 -12  -3    0.33    0.66
  -4  12   3   -0.14    0.89
   3 -12  -3    8.71    0.89
  -3  12   3    9.69    1.17
   2 -12  -3    1.12    0.69
  -2  12   3   -0.02    0.84
   1 -12  -3    1.49    0.65
  -1  12   3    1.33    0.82
   0 -12  -3    0.14    0.64
   0  12   3    1.53    0.77
   1  12   3    0.45    0.70
  -3 -12  -3    2.42    0.69
  -4 -12  -3    0.74    0.67
   9 -13  -3    4.92    1.02
  -9  13   3    2.46    1.23
   8 -13  -3    3.92    0.91
  -8  13   3    3.13    1.15
   7 -13  -3    0.85    0.76
  -7  13   3    0.44    1.00
   6 -13  -3    1.92    0.77
  -6  13   3   -1.00    0.93
   5 -13  -3    2.16    0.77
  -5  13   3    1.90    1.01
   4 -13  -3    1.42    0.72
  -4  13   3   -0.58    0.89
   3 -13  -3    2.11    0.74
  -3  13   3    1.79    0.98
   2 -13  -3    0.33    0.69
  -2  13   3   -0.17    0.88
   1 -13  -3    0.45    0.66
  -1  13   3    1.56    0.85
   0  13   3    1.19    0.80
   1  13   3    3.67    0.85
   8 -14  -3    2.07    0.92
  -8  14   3    0.81    1.17
   7 -14  -3    0.05    0.79
  -7  14   3   -1.50    1.04
   6 -14  -3    1.93    0.83
  -6  14   3    0.59    1.09
   5 -14  -3    1.12    0.78
  -5  14   3    2.25    1.08
   4 -14  -3    0.48    0.72
  -4  14   3   -0.81    0.94
   3 -14  -3    0.46    0.72
  -3  14   3   -0.32    0.92
   2 -14  -3    0.65    0.74
  -2  14   3    1.13    0.94
  -1  14   3    1.05    0.87
   0  14   3    0.30    0.78
   6 -15  -3    4.05    0.95
  -6  15   3    1.71    1.20
   5 -15  -3    1.71    0.85
  -5  15   3    0.29    1.11
   4 -15  -3    2.06    0.82
  -4  15   3    0.66    1.06
   3 -15  -3    3.19    0.85
  -3  15   3    4.15    1.13
  -2  15   3   -0.56    0.88
  -1  15   3    1.13    0.92
   0 -17   4    1.88    0.96
   1 -17   4    0.16    0.81
   2 -17   4    0.49    0.76
  -3  17  -4   -0.14    0.98
   3 -17   4    1.79    0.82
  -4  17  -4    0.27    1.03
   4 -17   4    3.01    0.88
  -5  17  -4   -1.03    0.99
   5 -17   4    0.87    0.82
  -6  17  -4   -0.64    1.07
   6 -17   4   -0.01    0.79
  -7  17  -4    2.43    1.27
  -2 -16   4    2.20    1.01
  -1 -16   4    1.85    0.95
   0 -16   4    1.11    0.85
   1 -16   4    0.66    0.80
  -2  16  -4    3.28    1.03
   2 -16   4    3.54    0.88
  -3  16  -4    3.90    1.07
   3 -16   4    3.52    0.84
  -4  16  -4   -1.10    0.92
   4 -16   4    2.12    0.81
  -5  16  -4    0.94    1.01
   5 -16   4    2.60    0.82
  -6  16  -4    3.56    1.18
   6 -16   4    5.97    0.95
  -7  16  -4    1.61    1.15
   7 -16   4    4.75    0.94
  -8  16  -4    1.02    1.17
   8 -16   4    1.71    0.87
  -3 -15   4    2.42    1.02
  -2 -15   4    1.53    0.94
  -1 -15   4    1.04    0.82
   0 -15   4    0.30    0.78
   1 -15   4    7.05    0.98
  -2  15  -4    8.04    1.11
   2 -15   4   10.33    1.03
  -3  15  -4    3.41    0.96
   3 -15   4    3.19    0.81
  -4  15  -4    8.51    1.17
   4 -15   4    8.19    0.97
  -5  15  -4   12.42    1.30
   5 -15   4   15.15    1.17
  -6  15  -4    3.02    1.02
   6 -15   4    2.87    0.82
  -7  15  -4    1.39    1.01
   7 -15   4    4.18    0.87
  -8  15  -4   12.11    1.41
   8 -15   4   12.28    1.16
  -9  15  -4   11.17    1.47
   9 -15   4   13.94    1.22
   4  14  -4   -0.48    0.58
  -4 -14   4    1.98    1.03
   3  14  -4    0.60    0.57
  -3 -14   4    1.81    0.95
  -2 -14   4    0.38    0.83
  -1 -14   4    0.03    0.78
   0 -14   4    3.00    0.84
  -1  14  -4    0.04    0.79
   1 -14   4    1.91    0.78
  -2  14  -4    1.34    0.83
   2 -14   4    2.52    0.78
  -3  14  -4    2.15    0.88
   3 -14   4    2.31    0.76
  -4  14  -4   11.68    1.17
   4 -14   4   12.03    1.08
  -5  14  -4    7.78    1.08
   5 -14   4    7.19    0.88
  -6  14  -4   -0.33    0.80
   6 -14   4    0.90    0.70
  -7  14  -4    8.33    1.12
   7 -14   4    8.23    0.96
  -8  14  -4   11.43    1.28
   8 -14   4   13.75    1.16
  -9  14  -4    2.74    1.07
   9 -14   4    4.94    0.90
   5  13  -4    1.12    0.66
  -5 -13   4    4.12    1.13
   4  13  -4    1.67    0.64
  -4 -13   4    1.96    0.98
   3  13  -4    2.40    0.62
  -3 -13   4    2.88    0.96
   2  13  -4    0.57    0.49
  -2 -13   4    2.05    0.88
   1  13  -4    0.29    0.43
  -1 -13   4   -0.04    0.76
   0  13  -4    0.41    0.73
   0 -13   4    0.15    0.70
  -1  13  -4   -0.87    0.73
   1 -13   4   -0.04    0.67
  -2  13  -4    0.47    0.79
   2 -13   4    0.49    0.69
  -3  13  -4    2.17    0.82
   3 -13   4    2.26    0.72
  -4  13  -4    3.33    0.85
   4 -13   4    4.42    0.76
  -5  13  -4    2.92    0.84
   5 -13   4    3.36    0.75
  -6  13  -4    1.91    0.81
   6 -13   4    1.03    0.66
  -7  13  -4    8.75    1.08
   7 -13   4    9.98    0.95
  -8  13  -4    7.32    1.11
   8 -13   4    6.50    0.87
  -9  13  -4    0.52    0.93
   9 -13   4    1.63    0.74
 -10  13  -4    3.52    1.11
  10 -13   4    4.11    0.88
   6  12  -4    0.36    0.62
  -6 -12   4    0.53    0.98
   5  12  -4    0.60    0.57
  -5 -12   4   -0.17    0.93
   4  12  -4    3.06    0.64
  -4 -12   4    4.14    1.04
   3  12  -4   -0.44    0.46
  -3 -12   4    0.99    0.86
   2  12  -4    1.03    0.49
  -2 -12   4    2.25    0.86
   1  12  -4    4.73    0.56
  -1 -12   4    3.42    0.84
   0  12  -4    0.71    0.70
   0  12  -4    1.01    0.41
   0 -12   4    1.37    0.73
  -1  12  -4   11.41    0.98
   1 -12   4   10.48    0.95
  -2  12  -4   14.72    1.17
   2 -12   4   12.15    1.06
  -3  12  -4    3.97    0.80
   3 -12   4    3.86    0.73
  -4  12  -4    2.80    0.77
   4 -12   4    2.85    0.69
  -5  12  -4   33.22    1.48
   5 -12   4   32.58    1.30
  -6  12  -4   16.85    1.25
   6 -12   4   18.36    1.11
  -7  12  -4   15.53    1.25
   7 -12   4   18.01    1.08
  -8  12  -4    8.43    1.08
   8 -12   4    8.55    0.91
  -9  12  -4    9.30    1.16
   9 -12   4    9.08    0.94
 -10  12  -4    4.25    1.08
  10 -12   4    8.07    0.96
   7  11  -4    0.68    0.68
  -7 -11   4    2.20    1.03
   6  11  -4    1.86    0.66
  -6 -11   4    0.68    0.95
   5  11  -4    1.40    0.60
  -5 -11   4    2.45    0.95
   4  11  -4    1.10    0.56
  -4 -11   4    1.82    0.89
   3  11  -4    0.78    0.50
  -3 -11   4    1.42    0.86
   2  11  -4    0.03    0.43
  -2 -11   4    1.53    0.81
   1  11  -4    1.78    0.47
   1  11  -4    0.14    0.63
  -1 -11   4    1.12    0.73
   0  11  -4   15.12    1.10
   0  11  -4   17.11    0.77
   0 -11   4   16.33    1.12
  -1  11  -4   17.13    0.68
  -1  11  -4   16.89    1.15
   1 -11   4   15.22    1.07
  -2  11  -4   -0.09    0.61
   2 -11   4    0.52    0.62
  -3  11  -4    0.05    0.60
   3 -11   4    0.33    0.59
  -4  11  -4   33.16    1.39
   4 -11   4   31.80    1.25
  -5  11  -4   44.89    1.59
   5 -11   4   44.88    1.41
  -6  11  -4    5.75    0.85
   6 -11   4    5.48    0.74
  -7  11  -4   13.43    1.19
   7 -11   4   14.68    1.00
  -8  11  -4   10.31    1.09
   8 -11   4   12.26    0.98
  -9  11  -4    4.48    0.95
   9 -11   4    4.05    0.76
 -10  11  -4    1.88    0.90
  10 -11   4    3.06    0.78
 -11  11  -4    1.91    1.00
  11 -11   4    3.75    0.86
   7  10  -4    3.86    0.77
  -7 -10   4    3.19    1.03
   6  10  -4    5.20    0.76
  -6 -10   4    3.48    0.96
   5  10  -4    2.39    0.61
  -5 -10   4    2.49    0.89
   4  10  -4    4.19    0.62
  -4 -10   4    3.28    0.89
   3  10  -4    0.33    0.46
  -3 -10   4    1.93    0.84
   2  10  -4    0.53    0.44
  -2 -10   4    1.19    0.77
   1  10  -4    1.84    0.45
   1  10  -4    2.21    0.62
  -1 -10   4    1.90    0.73
   0  10  -4    9.14    0.60
   0  10  -4    8.32    0.77
   0 -10   4    9.63    0.85
  -1  10  -4    1.40    0.59
  -1  10  -4    1.55    0.32
   1 -10   4    1.98    0.61
  -2  10  -4    0.35    0.52
  -2  10  -4    0.10    0.23
   2 -10   4    0.06    0.53
  -3  10  -4    9.95    0.93
   3 -10   4    9.54    0.77
  -4  10  -4   12.38    0.98
   4 -10   4   13.87    0.94
  -5  10  -4    2.37    0.66
   5 -10   4    2.00    0.60
  -6  10  -4    4.93    0.79
   6 -10   4    5.71    0.71
  -7  10  -4   16.55    1.22
   7 -10   4   17.55    1.02
  -8  10  -4    1.23    0.74
   8 -10   4    1.30    0.62
  -9  10  -4   -0.21    0.71
   9 -10   4   -1.42    0.53
 -10  10  -4    3.06    0.91
  10 -10   4    3.29    0.77
 -11  10  -4   -0.31    0.88
  11 -10   4    1.28    0.75
   8   9  -4    3.75    0.78
  -8  -9   4    1.64    0.98
   7   9  -4    4.86    0.77
  -7  -9   4    2.65    0.92
   6   9  -4    3.52    0.67
  -6  -9   4    3.04    0.84
   5   9  -4    0.81    0.52
  -5  -9   4   -0.17    0.75
   4   9  -4    1.07    0.50
  -4  -9   4   -0.25    0.76
   3   9  -4    0.61    0.46
  -3  -9   4    0.28    0.73
   2   9  -4   -0.06    0.38
  -2  -9   4   -0.31    0.65
   1   9  -4   -0.08    0.48
   1   9  -4    1.18    0.37
  -1  -9   4    0.73    0.61
   0   9  -4   16.36    0.64
   0   9  -4   16.62    0.94
   0  -9   4   16.98    0.98
  -1   9  -4    4.25    0.35
  -1   9  -4    4.25    0.55
   1  -9   4    3.56    0.60
  -2   9  -4   19.30    0.52
  -2   9  -4   19.21    0.90
   2  -9   4   17.76    0.91
  -3   9  -4   14.56    0.88
  -3   9  -4   16.49    0.38
   3  -9   4   15.23    0.88
  -4   9  -4   11.06    0.91
   4  -9   4   11.41    0.82
  -5   9  -4   30.69    1.25
   5  -9   4   28.13    1.06
  -6   9  -4   27.65    1.28
   6  -9   4   25.94    1.06
  -7   9  -4   17.71    1.17
   7  -9   4   16.40    0.99
  -8   9  -4    2.41    0.73
   8  -9   4    1.51    0.61
  -9   9  -4    2.47    0.79
   9  -9   4    3.35    0.70
 -10   9  -4    6.25    0.97
  10  -9   4    7.05    0.85
 -11   9  -4    0.20    0.82
  11  -9   4    0.53    0.68
   8   8  -4    3.65    0.73
  -8  -8   4    1.96    0.94
   7   8  -4    1.65    0.62
  -7  -8   4    1.40    0.85
   6   8  -4   -0.14    0.49
  -6  -8   4   -0.38    0.74
   5   8  -4    0.11    0.47
  -5  -8   4    0.41    0.73
   4   8  -4   -0.33    0.43
  -4  -8   4    0.26    0.67
   3   8  -4   17.83    0.85
  -3  -8   4   18.67    1.12
   2   8  -4   23.30    0.83
   2   8  -4   21.67    0.83
  -2  -8   4   23.43    1.12
   1   8  -4    1.51    0.44
   1   8  -4    0.99    0.33
  -1  -8   4    1.25    0.56
   0   8  -4   80.50    1.52
   0   8  -4   82.44    1.28
   0  -8   4   82.17    1.67
  -1   8  -4   31.01    0.98
  -1   8  -4   33.40    0.71
   1  -8   4   31.98    1.07
  -2   8  -4   53.57    1.30
  -2   8  -4   54.71    0.82
   2  -8   4   53.20    1.28
  -3   8  -4   26.07    0.47
  -3   8  -4   23.77    0.95
   3  -8   4   23.76    0.89
  -4   8  -4   53.52    1.42
   4  -8   4   52.53    1.25
  -5   8  -4   80.38    1.84
   5  -8   4   76.90    1.58
  -6   8  -4   28.95    1.25
   6  -8   4   28.57    1.08
  -7   8  -4   23.66    1.24
   7  -8   4   25.20    1.07
  -8   8  -4   20.10    1.22
   8  -8   4   20.40    1.06
  -9   8  -4   13.75    1.11
   9  -8   4   15.09    1.01
 -10   8  -4    4.52    0.87
  10  -8   4    5.09    0.79
 -11   8  -4   -0.37    0.77
  11  -8   4    0.25    0.67
   9   7  -4    4.93    0.81
  -9  -7   4    1.97    0.97
   8   7  -4    1.94    0.65
  -8  -7   4    0.51    0.81
   7   7  -4    0.84    0.55
  -7  -7   4    0.59    0.74
   6   7  -4    5.59    0.69
  -6  -7   4    5.47    0.86
   5   7  -4    1.05    0.51
  -5  -7   4    0.63    0.68
   4   7  -4    6.48    0.62
  -4  -7   4    6.12    0.77
   3   7  -4   13.53    0.74
  -3  -7   4   15.81    0.97
   2   7  -4    1.50    0.36
   2   7  -4    1.53    0.36
  -2  -7   4    2.75    0.57
   1   7  -4    4.16    0.40
   1   7  -4    3.93    0.46
  -1  -7   4    4.27    0.59
   0   7  -4  267.59    3.37
   0   7  -4  270.46    2.98
   0  -7   4  268.49    3.45
  -1   7  -4   45.85    0.83
  -1   7  -4   46.60    1.12
   1  -7   4   45.37    1.21
  -2   7  -4   37.51    1.07
  -2   7  -4   38.37    0.66
   2  -7   4   38.04    1.06
  -3   7  -4   46.48    0.67
  -3   7  -4   44.31    1.20
   3  -7   4   44.55    1.08
  -4   7  -4   50.92    0.72
  -4   7  -4   49.68    1.31
   4  -7   4   51.08    1.16
  -5   7  -4   23.27    0.53
  -5   7  -4   23.47    1.04
   5  -7   4   22.07    0.88
  -6   7  -4   25.42    1.17
   6  -7   4   22.84    0.95
  -7   7  -4   40.48    1.44
   7  -7   4   39.88    1.23
  -8   7  -4   25.31    1.28
   8  -7   4   26.27    1.10
  -9   7  -4    3.67    0.76
   9  -7   4    2.44    0.62
 -10   7  -4    2.96    0.79
  10  -7   4    3.65    0.73
 -11   7  -4   -0.28    0.70
  11  -7   4   -0.27    0.65
   9   6  -4    4.40    0.77
  -9  -6   4    2.70    0.93
   8   6  -4    9.47    0.89
  -8  -6   4    8.97    1.01
   7   6  -4    9.28    0.82
  -7  -6   4    6.96    0.86
   6   6  -4   14.84    0.92
  -6  -6   4   13.79    1.08
   5   6  -4   -0.03    0.43
  -5  -6   4    0.82    0.62
   4   6  -4    3.20    0.48
  -4  -6   4    3.18    0.62
   3   6  -4    4.84    0.45
  -3  -6   4    5.00    0.61
   2   6  -4    2.51    0.38
   2   6  -4    2.21    0.33
  -2  -6   4    3.15    0.54
   1   6  -4    0.78    0.31
   1   6  -4    1.44    0.35
  -1  -6   4    1.15    0.52
   0   6  -4   59.03    1.01
   0   6  -4   59.55    1.15
   0  -6   4   57.72    1.35
  -1   6  -4    0.56    0.27
  -1   6  -4    0.27    0.38
   1  -6   4    0.40    0.49
  -2   6  -4   60.37    1.33
  -2   6  -4   65.92    0.91
   2  -6   4   66.57    1.30
  -3   6  -4   78.31    1.00
  -3   6  -4   75.67    1.55
   3  -6   4   77.19    1.37
  -4   6  -4    0.61    0.20
   4  -6   4    0.81    0.35
  -5   6  -4   28.45    0.62
   5  -6   4   27.79    0.90
  -6   6  -4   53.48    1.50
  -6   6  -4   51.94    0.95
   6  -6   4   50.59    1.26
  -7   6  -4   16.12    1.05
  -7   6  -4   17.27    0.66
   7  -6   4   16.22    0.90
  -8   6  -4    0.93    0.61
   8  -6   4    2.44    0.56
  -9   6  -4    1.83    0.63
   9  -6   4    1.87    0.59
 -10   6  -4    3.98    0.78
  10  -6   4    4.61    0.77
  11  -6   4    0.24    0.67
  10   5  -4    2.10    0.70
 -10  -5   4    0.54    0.89
   9   5  -4    5.81    0.79
  -9  -5   4    7.12    1.00
   8   5  -4   11.36    0.91
  -8  -5   4   11.30    1.00
   7   5  -4    3.04    0.61
  -7  -5   4    2.11    0.70
   6   5  -4    9.48    0.80
  -6  -5   4   10.35    0.86
   5   5  -4   10.24    0.75
  -5  -5   4   10.29    0.88
   4   5  -4    2.01    0.42
  -4  -5   4    2.06    0.52
   3   5  -4    6.01    0.46
  -3  -5   4    5.87    0.57
   2   5  -4   31.65    0.83
  -2  -5   4   32.61    1.03
   1   5  -4    4.31    0.36
   1   5  -4    3.94    0.40
  -1  -5   4    3.36    0.55
   0   5  -4   15.72    0.54
   0   5  -4   15.37    0.59
   0  -5   4   16.22    0.84
  -1   5  -4   28.29    0.60
   1  -5   4   27.01    0.85
   1  -5   4   27.39    0.79
  -2   5  -4   11.68    0.44
   2  -5   4   11.19    0.72
   2  -5   4   10.97    0.67
  -3   5  -4   60.19    0.88
   3  -5   4   60.85    1.32
   3  -5   4   58.41    1.13
  -4   5  -4   12.28    0.44
   4  -5   4   11.30    0.75
   4  -5   4   11.65    0.63
  -5   5  -4   92.12    1.28
   5  -5   4   89.55    1.52
   5  -5   4   92.57    1.80
  -6   5  -4   43.23    0.91
   6  -5   4   42.93    1.12
   6  -5   4   45.96    1.34
  -7   5  -4   13.08    0.67
   7  -5   4   11.46    0.81
   7  -5   4   12.38    0.94
  -8   5  -4    4.78    0.70
  -8   5  -4    3.94    0.50
   8  -5   4    3.59    0.60
  -9   5  -4    8.60    0.84
   9  -5   4    7.16    0.74
 -10   5  -4    1.49    0.64
  10  -5   4    0.11    0.59
  10   4  -4    1.62    0.65
 -10  -4   4    0.49    0.82
   9   4  -4    6.74    0.79
  -9  -4   4    6.67    0.90
   8   4  -4    1.79    0.56
  -8  -4   4    0.69    0.67
   7   4  -4   -0.19    0.46
  -7  -4   4   -0.30    0.59
   6   4  -4    9.85    0.79
  -6  -4   4    7.09    0.75
   5   4  -4    4.33    0.52
  -5  -4   4    3.94    0.59
   4   4  -4    7.46    0.56
  -4  -4   4    8.22    0.68
   3   4  -4   19.53    0.71
  -3  -4   4   20.50    0.84
   2   4  -4   70.69    1.22
  -2  -4   4   77.22    1.39
   1   4  -4   41.97    0.81
   1   4  -4   43.44    0.73
  -1  -4   4   43.61    0.97
   0   4  -4   62.81    0.93
   0  -4   4   64.39    1.00
   0  -4   4   64.50    1.11
  -1   4  -4   24.81    0.52
   1  -4   4   25.72    0.68
   1  -4   4   25.94    0.68
  -2   4  -4   39.68    0.67
   2  -4   4   40.97    0.82
   2  -4   4   40.29    0.95
  -3   4  -4  163.60    1.85
   3  -4   4  159.61    2.02
   3  -4   4  156.11    2.32
  -4   4  -4   69.94    1.06
   4  -4   4   71.84    1.23
   4  -4   4   68.95    1.43
  -5   4  -4   85.57    1.29
   5  -4   4   85.11    1.43
   5  -4   4   86.23    1.68
  -6   4  -4   56.73    1.11
   6  -4   4   56.83    1.43
   6  -4   4   56.20    1.23
   7  -4   4   28.83    1.01
   7  -4   4   30.05    1.17
   8  -4   4   12.99    0.87
   8  -4   4   12.81    0.72
   8  -4   4   12.25    0.96
   9  -4   4    8.98    0.77
  10  -4   4    1.22    0.65
  10   3  -4    7.93    0.85
 -10  -3   4    6.17    0.96
   9   3  -4    6.14    0.75
  -9  -3   4    5.69    0.88
   8   3  -4    3.91    0.64
  -8  -3   4    4.02    0.76
   7   3  -4    2.85    0.57
  -7  -3   4    4.25    0.71
   6   3  -4   41.54    1.20
  -6  -3   4   40.61    1.27
   5   3  -4    0.97    0.37
  -5  -3   4    1.08    0.47
   4   3  -4    7.19    0.54
  -4  -3   4    7.54    0.57
   3   3  -4   10.87    0.61
  -3  -3   4   10.82    0.73
   2   3  -4   11.92    0.56
  -2  -3   4   13.17    0.70
   1   3  -4   44.13    0.77
  -1  -3   4   44.69    0.86
  -1  -3   4   45.48    0.68
   0   3  -4    4.86    0.32
   0  -3   4    4.05    0.32
   0  -3   4    4.46    0.40
  -1   3  -4    7.57    0.33
   1  -3   4    7.45    0.42
   1  -3   4    7.22    0.40
  -2   3  -4   10.39    0.40
   2  -3   4   10.14    0.52
   2  -3   4   10.63    0.42
  -3   3  -4  193.40    2.19
   3  -3   4  189.26    2.62
   3  -3   4  191.96    2.25
  -4   3  -4   63.19    1.05
   4  -3   4   62.74    1.32
   4  -3   4   61.03    1.08
   5  -3   4   34.60    0.88
   5  -3   4   36.33    1.06
   6  -3   4   19.49    0.73
   6  -3   4   18.54    0.79
   6  -3   4   19.64    0.93
   7  -3   4   25.15    0.87
   7  -3   4   24.46    0.94
   7  -3   4   24.74    1.08
   8  -3   4    0.78    0.56
   8  -3   4    0.93    0.52
   8  -3   4    0.97    0.42
   9  -3   4    1.25    0.62
   9  -3   4    1.76    0.49
  11   2  -4    8.88    0.91
 -11  -2   4    7.07    1.07
  10   2  -4    4.89    0.72
 -10  -2   4    4.05    0.88
   9   2  -4   10.28    0.87
  -9  -2   4   10.42    0.95
   8   2  -4   15.85    0.94
  -8  -2   4   15.04    1.06
   7   2  -4    9.03    0.71
  -7  -2   4   10.01    0.83
   6   2  -4   25.45    0.95
  -6  -2   4   24.26    1.03
   5   2  -4    0.10    0.31
  -5  -2   4    0.90    0.43
   4   2  -4    0.99    0.33
  -4  -2   4    1.09    0.40
   3   2  -4    1.80    0.37
  -3  -2   4    1.91    0.45
   2   2  -4   21.27    0.60
  -2  -2   4   20.47    0.41
  -2  -2   4   21.53    0.67
   1   2  -4   63.72    0.93
  -1  -2   4   63.68    0.90
  -1  -2   4   64.39    0.97
   0   2  -4    7.49    0.35
   0  -2   4    8.08    0.38
   0  -2   4    7.78    0.38
  -1   2  -4   17.80    0.45
   1  -2   4   17.29    0.39
   1  -2   4   16.12    0.53
  -2   2  -4   48.98    0.81
   2  -2   4   48.58    0.72
   2  -2   4   48.54    0.99
  -3   2  -4  125.91    1.64
   3  -2   4  127.64    1.95
   3  -2   4  127.21    1.60
  -4   2  -4   10.40    0.55
   4  -2   4   10.16    0.55
   4  -2   4   10.67    0.68
   5  -2   4   30.70    0.97
   5  -2   4   31.07    0.82
   5  -2   4   31.59    0.83
   6  -2   4   15.69    0.86
   6  -2   4   15.78    0.75
   6  -2   4   15.92    0.72
   7  -2   4   15.06    0.78
   7  -2   4   16.48    0.92
   7  -2   4   15.06    0.82
  -8   2  -4    1.51    0.53
   8  -2   4   -0.02    0.50
   8  -2   4    0.47    0.43
  -9   2  -4    3.66    0.62
   9  -2   4    2.82    0.55
  10  -2   4    0.92    0.54
  11   1  -4    3.00    0.68
 -11  -1   4    1.96    0.84
  10   1  -4    3.93    0.68
 -10  -1   4    2.27    0.79
   9   1  -4   15.26    0.95
  -9  -1   4   17.18    1.13
   8   1  -4    2.26    0.54
  -8  -1   4    1.48    0.63
   7   1  -4    3.10    0.53
  -7  -1   4    2.55    0.62
   6   1  -4    2.81    0.46
  -6  -1   4    2.82    0.56
   5   1  -4    0.68    0.31
  -5  -1   4    0.07    0.38
  -5  -1   4    0.49    0.30
   4   1  -4   15.77    0.65
  -4  -1   4   16.45    0.59
  -4  -1   4   15.21    0.74
   3   1  -4   11.90    0.63
  -3  -1   4   14.73    0.59
  -3  -1   4   11.80    0.70
   2   1  -4   55.81    0.90
  -2  -1   4   57.82    0.89
  -2  -1   4   55.93    0.96
   1   1  -4   21.07    0.51
  -1  -1   4   21.71    0.52
  -1  -1   4   21.16    0.49
   0   1  -4  111.40    1.34
   0  -1   4  112.33    1.52
   0  -1   4  109.32    1.27
  -1   1  -4  198.62    2.19
   1  -1   4  200.50    2.51
  -2   1  -4  203.28    2.31
   2  -1   4  211.26    2.23
   2  -1   4  204.40    2.66
   3  -1   4   99.77    1.68
   3  -1   4  103.15    1.33
   4  -1   4  121.93    1.62
   4  -1   4  123.31    1.95
   4  -1   4  120.85    1.72
   5  -1   4  100.22    1.53
   5  -1   4  100.35    1.61
   5  -1   4   99.85    1.78
  -6   1  -4   31.18    0.94
   6  -1   4   30.12    0.95
   6  -1   4   30.55    1.05
  -7   1  -4   26.18    0.96
   7  -1   4   24.58    0.95
   7  -1   4   24.44    1.03
  -8   1  -4   11.75    0.84
   8  -1   4   11.68    0.89
   8  -1   4   11.43    0.81
   9  -1   4    9.49    0.78
  10  -1   4    2.05    0.61
  11  -1   4   -0.75    0.55
 -11   0   4    1.23    0.80
  10   0  -4    9.52    0.82
 -10   0   4    9.05    0.94
   9   0  -4    7.64    0.71
  -9   0   4    7.44    0.86
   8   0  -4    2.16    0.52
  -8   0   4    2.52    0.65
   7   0  -4   -0.35    0.40
  -7   0   4    0.22    0.53
   6   0  -4    2.08    0.41
   6   0  -4    2.70    0.55
  -6   0   4    2.08    0.46
   5   0  -4    5.60    0.44
   5   0  -4    5.48    0.53
  -5   0   4    5.92    0.47
   4   0  -4   19.21    0.68
   4   0  -4   19.09    0.80
  -4   0   4   19.66    0.75
   3   0  -4    3.94    0.47
   3   0  -4    3.26    0.36
  -3   0   4    4.93    0.44
   2   0  -4   67.91    1.00
   2   0  -4   69.17    1.08
  -2   0   4   70.72    1.13
   1   0  -4    5.94    0.35
   1   0  -4    5.94    0.33
  -1   0   4    6.03    0.45
   0   0  -4   44.95    0.74
   0   0   4   47.05    0.90
  -1   0  -4   73.47    1.06
   1   0   4   74.61    1.25
  -2   0  -4   83.12    0.99
  -2   0  -4   78.26    1.20
   2   0   4   76.43    1.39
  -3   0  -4   93.65    1.23
   3   0   4   93.15    1.43
   3   0   4   88.84    1.58
  -4   0  -4  115.78    1.55
   4   0   4  111.12    1.86
   4   0   4  113.96    1.71
  -5   0  -4   45.08    0.97
   5   0   4   43.32    1.07
   5   0   4   42.98    1.15
  -6   0  -4   28.48    0.92
   6   0   4   26.71    1.02
   6   0   4   28.75    0.97
  -7   0  -4   41.09    1.15
   7   0   4   40.57    1.21
   7   0   4   43.08    1.28
  -8   0  -4   16.13    0.95
   8   0   4   17.66    0.94
   9   0   4    1.75    0.56
  10   0   4    2.46    0.65
 -11   1   4    4.38    0.87
  10  -1  -4   12.91    0.91
 -10   1   4   11.76    1.06
   9  -1  -4    7.42    0.69
  -9   1   4    7.46    0.83
   8  -1  -4   16.37    0.86
   7  -1  -4    4.80    0.53
   7  -1  -4    5.53    0.67
  -7   1   4    4.03    0.64
   6  -1  -4    3.66    0.44
   6  -1  -4    4.20    0.58
  -6   1   4    4.67    0.58
   5  -1  -4    0.31    0.38
   5  -1  -4    0.27    0.27
  -5   1   4    0.41    0.40
   4  -1  -4    0.80    0.41
   4  -1  -4    1.18    0.30
  -4   1   4    2.11    0.44
   3  -1  -4    7.26    0.52
   3  -1  -4    6.25    0.50
  -3   1   4    8.55    0.80
   2  -1  -4   15.83    0.55
   2  -1  -4   15.32    0.49
  -2   1   4   17.09    0.71
   1  -1  -4   45.51    0.76
   1  -1  -4   47.60    0.74
  -1   1   4   46.74    0.98
   0  -1  -4   27.01    0.59
   0   1   4   25.86    0.74
  -1  -1  -4    0.21    0.23
   1   1   4    0.12    0.34
  -2  -1  -4   17.73    0.71
  -2  -1  -4   18.35    0.52
   2   1   4   16.60    0.83
  -3  -1  -4   31.41    0.69
   3   1   4   30.02    0.93
   3   1   4   29.43    0.82
  -4  -1  -4    4.88    0.41
   4   1   4    5.04    0.44
   4   1   4    4.24    0.48
  -5  -1  -4    6.47    0.54
   5   1   4    6.95    0.61
   5   1   4    6.68    0.60
  -6  -1  -4   25.46    0.94
   6   1   4   24.10    0.96
   6   1   4   25.26    1.02
  -7  -1  -4   15.67    0.91
   7   1   4   16.89    0.94
   7   1   4   16.71    0.90
   8   1   4   -0.12    0.46
   9   1   4   -0.16    0.51
  10   1   4    1.65    0.64
 -11   2   4    6.46    0.93
 -10   2   4    7.94    0.89
   9  -2  -4    7.72    0.66
   9  -2  -4    7.21    0.86
   8  -2  -4   10.26    0.74
   8  -2  -4   11.79    0.94
   7  -2  -4    6.23    0.71
   7  -2  -4    6.27    0.54
  -7   2   4    6.95    0.75
   6  -2  -4   -0.92    0.41
   6  -2  -4   -0.23    0.29
  -6   2   4    0.10    0.51
   5  -2  -4    4.32    0.37
   5  -2  -4    3.31    0.48
  -5   2   4    4.47    0.55
   4  -2  -4    1.65    0.41
   4  -2  -4    1.62    0.29
  -4   2   4    2.03    0.47
   3  -2  -4   14.13    0.73
   3  -2  -4   14.66    0.56
  -3   2   4   14.98    0.93
   2  -2  -4   52.97    0.98
   2  -2  -4   52.62    0.87
  -2   2   4   53.38    1.23
   1  -2  -4   12.93    0.49
   1  -2  -4   13.88    0.48
  -1   2   4   14.51    0.78
   0  -2  -4    0.53    0.24
   0  -2  -4    0.76    0.27
   0   2   4    0.23    0.41
  -1  -2  -4    3.28    0.39
  -1  -2  -4    2.93    0.33
   1   2   4    2.78    0.52
  -2  -2  -4   70.95    1.26
  -2  -2  -4   71.48    1.06
   2   2   4   70.86    1.44
  -3  -2  -4    9.57    0.53
   3   2   4    8.52    0.56
   3   2   4    9.44    0.65
  -4  -2  -4   13.71    0.66
   4   2   4   14.15    0.76
   4   2   4   14.44    0.71
  -5  -2  -4   18.42    0.83
   5   2   4   18.46    0.88
   5   2   4   18.20    0.86
  -6  -2  -4    8.82    0.69
   6   2   4    8.96    0.79
   6   2   4    8.91    0.74
   7   2   4    0.73    0.48
   8   2   4    1.86    0.57
   9   2   4    0.94    0.59
  10   2   4    0.27    0.61
 -11   3   4    0.66    0.69
  10  -3  -4    3.82    0.81
   9  -3  -4    2.06    0.68
   8  -3  -4    3.41    0.48
   8  -3  -4    2.16    0.65
  -8   3   4    3.12    0.76
   7  -3  -4    2.12    0.60
   7  -3  -4    3.37    0.44
  -7   3   4    2.12    0.69
   6  -3  -4   -0.43    0.44
   6  -3  -4   -0.13    0.28
  -6   3   4   -0.97    0.53
   5  -3  -4    2.86    0.48
   5  -3  -4    2.78    0.33
  -5   3   4    2.66    0.55
   4  -3  -4   24.47    0.62
   4  -3  -4   22.28    0.81
  -4   3   4   24.43    1.00
   3  -3  -4   19.32    0.58
   3  -3  -4   17.58    0.75
  -3   3   4   19.51    0.99
   2  -3  -4   14.86    0.68
   2  -3  -4   14.39    0.55
  -2   3   4   15.37    1.00
   1  -3  -4    0.81    0.29
   1  -3  -4    1.12    0.36
  -1   3   4    1.01    0.56
   0  -3  -4   28.90    0.75
   0  -3  -4   28.33    0.69
   0   3   4   27.35    1.08
  -1  -3  -4    5.67    0.46
  -1  -3  -4    5.46    0.41
   1   3   4    4.90    0.57
  -2  -3  -4   46.31    0.91
   2   3   4   44.34    0.98
   2   3   4   43.39    1.13
  -3  -3  -4   41.01    0.90
   3   3   4   41.20    1.10
   3   3   4   39.91    1.01
  -4  -3  -4   68.44    1.29
   4   3   4   66.69    1.49
   4   3   4   66.17    1.41
  -5  -3  -4   14.41    0.88
   5   3   4   14.79    0.89
   5   3   4   12.68    0.79
  -6  -3  -4    3.86    0.64
   6   3   4    3.08    0.58
   6   3   4    3.39    0.58
   7   3   4    7.47    0.74
   8   3   4    5.49    0.73
   9   3   4    0.22    0.57
  11  -4  -4    0.17    0.74
  10  -4  -4    3.40    0.79
   9  -4  -4   -0.46    0.60
   8  -4  -4    0.35    0.57
  -8   4   4   -0.81    0.69
   7  -4  -4    1.32    0.36
   7  -4  -4    1.10    0.56
  -7   4   4    1.18    0.72
   6  -4  -4    0.80    0.50
   6  -4  -4    0.92    0.31
  -6   4   4    1.19    0.65
   5  -4  -4   26.61    0.96
   5  -4  -4   25.32    0.66
  -5   4   4   24.59    1.11
   4  -4  -4   23.68    0.83
   4  -4  -4   25.30    0.61
  -4   4   4   23.69    1.06
   3  -4  -4   21.55    0.76
   3  -4  -4   21.31    0.58
  -3   4   4   22.99    1.05
   2  -4  -4    6.58    0.45
   2  -4  -4    7.25    0.59
  -2   4   4    7.35    0.71
   1  -4  -4   55.64    0.97
   1  -4  -4   55.36    1.02
  -1   4   4   53.92    1.40
   0  -4  -4   38.02    0.86
   0  -4  -4   40.04    0.86
   0   4   4   38.23    1.21
  -1  -4  -4    0.42    0.32
  -1  -4  -4    0.73    0.35
   1   4   4    0.67    0.46
  -2  -4  -4   38.34    0.90
   2   4   4   37.61    0.94
   2   4   4   37.84    1.12
  -3  -4  -4   78.91    1.38
   3   4   4   78.73    1.50
   3   4   4   76.70    1.62
  -4  -4  -4   24.34    0.95
   4   4   4   22.14    0.91
   4   4   4   22.21    0.99
  -5  -4  -4    9.19    0.73
   5   4   4    8.49    0.78
   5   4   4    9.00    0.76
   6   4   4    2.86    0.59
   7   4   4    7.43    0.77
   8   4   4    0.96    0.57
   9   4   4    0.78    0.64
  11  -5  -4   11.08    1.11
  10  -5  -4    1.71    0.76
   9  -5  -4    1.42    0.68
  -9   5   4    1.28    0.82
   8  -5  -4    4.16    0.72
  -8   5   4    3.00    0.86
   7  -5  -4    5.72    0.72
  -7   5   4    6.78    0.92
   6  -5  -4    1.09    0.52
  -6   5   4    0.72    0.68
   5  -5  -4   13.01    0.51
   5  -5  -4   12.49    0.79
  -5   5   4   13.50    1.01
   4  -5  -4   10.23    0.45
   4  -5  -4   10.43    0.70
  -4   5   4   11.28    0.95
   3  -5  -4    7.17    0.54
   3  -5  -4    6.64    0.40
  -3   5   4    7.06    0.70
   2  -5  -4   12.04    0.50
   2  -5  -4   13.36    0.65
  -2   5   4   12.91    0.94
   1  -5  -4   12.02    0.62
   1  -5  -4   12.07    0.54
  -1   5   4   11.32    0.89
   0  -5  -4    2.48    0.40
   0  -5  -4    2.08    0.34
   0   5   4    2.07    0.54
  -1  -5  -4    3.81    0.44
  -1  -5  -4    3.54    0.43
   1   5   4    3.21    0.56
  -2  -5  -4   48.03    1.09
   2   5   4   46.15    1.11
   2   5   4   44.66    1.28
  -3  -5  -4   25.31    0.96
   3   5   4   26.50    0.96
   3   5   4   25.84    1.08
  -4  -5  -4    1.02    0.57
   4   5   4    0.30    0.45
   4   5   4    0.47    0.53
   5   5   4   13.57    0.89
   5   5   4   13.07    0.89
   6   5   4    0.32    0.49
   7   5   4   -0.03    0.50
   8   5   4   -0.09    0.55
  11  -6  -4    3.17    0.87
  10  -6  -4    0.27    0.72
   9  -6  -4    9.29    0.94
  -9   6   4    7.38    1.05
   8  -6  -4    9.16    0.86
  -8   6   4    7.90    1.01
   7  -6  -4   -0.11    0.55
  -7   6   4   -0.64    0.72
   6  -6  -4    3.99    0.65
  -6   6   4    4.36    0.82
   5  -6  -4    4.48    0.62
  -5   6   4    4.03    0.77
   4  -6  -4    7.92    0.64
   4  -6  -4    7.63    0.44
  -4   6   4    7.01    0.80
   3  -6  -4   20.47    0.58
   3  -6  -4   20.68    0.82
  -3   6   4   20.11    1.11
   2  -6  -4   12.56    0.53
   2  -6  -4   11.58    0.69
  -2   6   4   11.97    0.96
   1  -6  -4    3.50    0.38
   1  -6  -4    2.92    0.46
  -1   6   4    2.57    0.62
   0  -6  -4   28.99    0.89
   0  -6  -4   27.30    0.80
   0   6   4   29.12    1.17
  -1  -6  -4   37.65    1.02
  -1  -6  -4   39.99    1.03
   1   6   4   37.18    1.29
  -2  -6  -4   16.08    0.84
   2   6   4   15.98    0.78
   2   6   4   16.90    1.00
  -3  -6  -4    8.27    0.70
   3   6   4    7.81    0.66
   3   6   4    8.24    0.75
   4   6   4    9.16    0.74
   4   6   4    9.47    0.80
   5   6   4   15.67    0.96
   6   6   4    0.02    0.52
   7   6   4   -0.88    0.49
   8   6   4    3.45    0.76
  11  -7  -4    2.98    0.90
  10  -7  -4    2.39    0.80
   9  -7  -4    0.43    0.68
  -9   7   4   -1.64    0.78
   8  -7  -4    2.40    0.69
  -8   7   4    1.27    0.84
   7  -7  -4    7.17    0.81
  -7   7   4    8.04    1.00
   6  -7  -4    2.86    0.65
  -6   7   4    2.50    0.82
   5  -7  -4   12.21    0.89
  -5   7   4   12.64    1.19
   4  -7  -4   21.71    0.97
  -4   7   4   20.35    1.25
   3  -7  -4   17.95    0.86
   3  -7  -4   18.67    0.60
  -3   7   4   17.97    1.19
   2  -7  -4   17.00    0.63
   2  -7  -4   17.51    0.85
  -2   7   4   16.30    1.14
   1  -7  -4   69.85    1.41
   1  -7  -4   70.58    1.26
  -1   7   4   66.80    1.77
   0  -7  -4   51.60    1.23
   0  -7  -4   51.13    1.13
   0   7   4   53.51    1.60
  -1  -7  -4   31.25    0.99
  -1  -7  -4   29.93    1.00
   1   7   4   30.27    1.26
  -2  -7  -4   15.83    0.89
  -2  -7  -4   18.28    0.93
   2   7   4   17.00    1.07
  -3  -7  -4   35.79    1.19
   3   7   4   36.25    1.34
   3   7   4   36.21    1.19
   4   7   4   12.69    0.97
   4   7   4   12.79    0.87
   5   7   4   17.08    1.01
   6   7   4    2.90    0.68
   7   7   4    2.09    0.68
  11  -8  -4   14.88    1.27
  10  -8  -4    2.04    0.80
 -10   8   4    1.12    0.97
   9  -8  -4   -0.69    0.63
  -9   8   4   -1.39    0.82
   8  -8  -4   -0.53    0.61
  -8   8   4   -0.64    0.79
   7  -8  -4    1.76    0.66
  -7   8   4    1.31    0.85
   6  -8  -4    2.73    0.66
  -6   8   4    2.08    0.85
   5  -8  -4    9.74    0.87
  -5   8   4   12.53    1.21
   4  -8  -4    3.71    0.65
  -4   8   4    3.65    0.88
   3  -8  -4    1.30    0.55
  -3   8   4    0.43    0.75
   2  -8  -4   12.93    0.62
   2  -8  -4   12.45    0.88
  -2   8   4   13.96    1.19
   1  -8  -4   27.12    1.02
   1  -8  -4   27.35    0.87
  -1   8   4   25.89    1.35
   0  -8  -4    3.91    0.63
   0  -8  -4    5.23    0.54
   0   8   4    4.65    0.83
  -1  -8  -4   13.49    0.82
  -1  -8  -4   10.49    0.85
   1   8   4   12.29    1.06
  -2  -8  -4   15.26    0.90
  -2  -8  -4   15.35    0.93
   2   8   4   15.59    1.11
   3   8   4    9.02    0.74
   3   8   4    8.93    0.86
   4   8   4    2.51    0.58
   5   8   4    8.89    0.85
   6   8   4    0.70    0.61
   7   8   4    0.28    0.65
  10  -9  -4    1.40    0.79
 -10   9   4   -1.54    0.92
   9  -9  -4    3.49    0.81
  -9   9   4    2.58    1.00
   8  -9  -4    2.71    0.74
  -8   9   4    2.62    0.96
   7  -9  -4    1.91    0.69
  -7   9   4    1.33    0.87
   6  -9  -4    3.61    0.71
  -6   9   4    2.06    0.90
   5  -9  -4    0.07    0.57
  -5   9   4   -0.44    0.78
   4  -9  -4    0.89    0.59
  -4   9   4   -0.54    0.77
   3  -9  -4    0.82    0.58
  -3   9   4    0.71    0.82
   2  -9  -4   12.04    0.91
  -2   9   4   10.95    1.06
   1  -9  -4    5.36    0.54
   1  -9  -4    5.60    0.71
  -1   9   4    5.69    0.91
   0  -9  -4    1.49    0.46
   0  -9  -4    1.79    0.61
   0   9   4    2.54    0.80
  -1  -9  -4    6.23    0.65
  -1  -9  -4    5.23    0.71
   1   9   4    6.80    0.85
  -2  -9  -4    5.75    0.69
   2   9   4    5.48    0.80
  -3  -9  -4    0.04    0.55
   3   9   4    0.42    0.60
   5   9   4    2.37    0.69
   6   9   4    0.29    0.65
  10 -10  -4    3.66    0.91
 -10  10   4    0.82    1.11
   9 -10  -4   -0.36    0.70
  -9  10   4   -1.17    0.90
   8 -10  -4    2.60    0.77
  -8  10   4    0.78    0.93
   7 -10  -4    0.91    0.67
  -7  10   4   -0.65    0.84
   6 -10  -4    0.06    0.62
  -6  10   4    0.56    0.85
   5 -10  -4    1.72    0.67
  -5  10   4    1.52    0.88
   4 -10  -4   10.20    0.87
  -4  10   4    8.43    1.08
   3 -10  -4   18.91    1.07
  -3  10   4   19.15    1.40
   2 -10  -4    3.68    0.70
  -2  10   4    3.82    0.92
   1 -10  -4    6.79    0.77
  -1  10   4    7.65    1.00
   0 -10  -4   19.37    1.05
   0 -10  -4   20.64    0.88
   0  10   4   20.81    1.33
  -1 -10  -4   14.25    0.84
   1  10   4   15.45    1.18
  -2 -10  -4    6.29    0.71
   2  10   4    6.20    0.85
  -3 -10  -4    3.22    0.68
  -4 -10  -4    8.56    0.88
  -5 -10  -4    3.99    0.79
  10 -11  -4    2.18    0.89
 -10  11   4   -1.26    1.06
   9 -11  -4    0.65    0.77
  -9  11   4   -2.42    0.89
   8 -11  -4    0.65    0.72
  -8  11   4   -0.33    0.92
   7 -11  -4    1.86    0.76
  -7  11   4    0.35    0.92
   6 -11  -4    1.94    0.71
  -6  11   4    1.02    0.93
   5 -11  -4   22.14    1.20
  -5  11   4   22.44    1.53
   4 -11  -4    8.98    0.87
  -4  11   4    9.45    1.14
   3 -11  -4    2.62    0.73
  -3  11   4    3.08    0.94
   2 -11  -4    2.72    0.71
  -2  11   4    2.81    0.92
   1 -11  -4   10.81    0.98
  -1  11   4   13.06    1.27
   0 -11  -4   14.41    1.01
   0  11   4   15.35    1.26
   1  11   4    9.21    0.99
  -2 -11  -4   14.44    0.97
   2  11   4   14.70    1.20
  -3 -11  -4    7.63    0.85
  -4 -11  -4    2.96    0.73
   9 -12  -4    1.45    0.85
  -9  12   4   -1.77    0.99
   8 -12  -4   -0.21    0.73
  -8  12   4    0.04    0.99
   7 -12  -4    0.08    0.72
  -7  12   4   -0.97    0.94
   6 -12  -4    4.24    0.85
  -6  12   4    2.56    1.03
   5 -12  -4    2.87    0.77
  -5  12   4    2.41    1.01
   4 -12  -4    0.22    0.64
  -4  12   4   -0.33    0.88
   3 -12  -4    4.54    0.81
  -3  12   4    4.94    1.05
   2 -12  -4    7.29    0.87
  -2  12   4    6.70    1.07
   1 -12  -4    1.03    0.68
  -1  12   4    1.25    0.83
   0  12   4    6.29    0.94
   1  12   4    8.71    1.00
   8 -13  -4    0.55    0.82
  -8  13   4   -1.28    1.08
   7 -13  -4    0.17    0.76
  -7  13   4    0.03    1.06
   6 -13  -4    0.71    0.73
  -6  13   4   -0.80    0.97
   5 -13  -4    1.54    0.76
  -5  13   4    0.30    0.98
   4 -13  -4   -0.14    0.67
  -4  13   4    0.21    0.97
   3 -13  -4    5.62    0.89
  -3  13   4    7.71    1.16
   2 -13  -4    1.86    0.72
  -2  13   4    1.38    0.92
  -1  13   4    1.24    0.88
   0  13   4    5.74    0.99
   1  13   4    9.60    1.06
   7 -14  -4   -0.30    0.81
  -7  14   4   -2.34    1.06
   6 -14  -4   -0.15    0.79
  -6  14   4    0.09    1.05
   5 -14  -4    3.96    0.89
  -5  14   4    3.84    1.16
   4 -14  -4    1.63    0.80
  -4  14   4    2.25    1.07
   3 -14  -4    3.05    0.81
  -3  14   4    2.62    1.05
  -2  14   4    1.38    0.94
  -1  14   4    4.48    1.00
   0  14   4    8.79    1.09
   5 -15  -4    0.28    0.80
   4 -15  -4    1.01    0.82
  -4  15   4   -1.27    1.02
  -3  15   4    2.19    1.08
   2 -18   5    3.48    0.98
   3 -18   5    2.86    0.92
  -4  18  -5    1.31    1.16
   4 -18   5    1.79    0.95
   0 -17   5    1.68    0.91
   1 -17   5    1.58    0.91
   2 -17   5    2.91    0.90
  -3  17  -5    0.28    1.02
   3 -17   5    2.24    0.84
  -4  17  -5   -0.80    0.96
   4 -17   5    2.12    0.86
  -5  17  -5   -1.29    1.00
   5 -17   5   -0.32    0.75
  -6  17  -5   -2.38    0.95
   6 -17   5    0.09    0.78
  -7  17  -5   -1.65    1.07
   7 -17   5    0.07    0.80
  -2 -16   5    3.33    1.07
  -1 -16   5    1.72    0.93
   0 -16   5   -0.15    0.78
   1 -16   5    2.81    0.88
  -2  16  -5    3.42    1.02
   2 -16   5    2.76    0.86
  -3  16  -5   -0.88    0.89
   3 -16   5    0.69    0.74
  -4  16  -5   -0.34    0.94
   4 -16   5    0.28    0.75
  -5  16  -5   -0.78    0.96
   5 -16   5    0.10    0.73
  -6  16  -5    0.11    0.96
   6 -16   5    0.68    0.77
  -7  16  -5   -0.51    0.98
   7 -16   5    0.25    0.73
  -8  16  -5   -0.80    1.04
   8 -16   5   -0.83    0.71
  -3 -15   5    5.22    1.15
  -2 -15   5    2.18    0.95
  -1 -15   5    2.96    0.93
   0 -15   5   14.65    1.26
   1 -15   5    9.94    1.06
  -2  15  -5    2.24    0.92
   2 -15   5    2.58    0.82
  -3  15  -5    0.10    0.87
   3 -15   5    2.20    0.78
  -4  15  -5    3.91    0.99
   4 -15   5    4.63    0.84
  -5  15  -5   -0.25    0.85
   5 -15   5   -0.27    0.68
  -6  15  -5   -0.42    0.83
   6 -15   5    1.06    0.73
  -7  15  -5    2.13    0.97
   7 -15   5    3.82    0.83
  -8  15  -5   -2.74    0.83
   8 -15   5   -0.05    0.73
  -9  15  -5   -0.75    0.99
   9 -15   5    0.33    0.75
   4  14  -5    3.53    0.75
  -4 -14   5    6.58    1.18
   3  14  -5    2.15    0.63
  -3 -14   5    2.81    1.02
   2  14  -5    6.55    0.72
  -2 -14   5    5.41    1.04
  -1 -14   5   21.03    1.40
   0 -14   5   16.82    1.24
  -1  14  -5    2.60    0.87
   1 -14   5    4.00    0.83
  -2  14  -5    8.26    1.04
   2 -14   5    9.84    0.99
  -3  14  -5   13.54    1.25
   3 -14   5   11.73    1.02
  -4  14  -5    7.57    1.02
   4 -14   5    9.64    0.93
  -5  14  -5   -0.14    0.76
   5 -14   5    0.63    0.68
  -6  14  -5   -0.85    0.75
   6 -14   5    0.12    0.65
  -7  14  -5    1.95    0.92
   7 -14   5    3.72    0.81
  -8  14  -5   -0.69    0.82
   8 -14   5    1.54    0.73
  -9  14  -5   -0.79    0.92
   9 -14   5   -1.02    0.67
   5  13  -5    1.38    0.65
  -5 -13   5    4.07    1.13
   4  13  -5    0.42    0.57
  -4 -13   5    1.07    0.98
   3  13  -5    6.04    0.74
  -3 -13   5    4.31    1.04
   2  13  -5   11.05    0.86
  -2 -13   5   11.19    1.13
   1  13  -5   10.76    0.80
  -1 -13   5   10.17    1.06
   0 -13   5    5.53    0.90
  -1  13  -5    4.71    0.87
   1 -13   5    5.60    0.87
  -2  13  -5   12.72    1.20
   2 -13   5   10.42    0.96
  -3  13  -5    4.36    0.84
   3 -13   5    5.69    0.80
  -4  13  -5   -0.30    0.67
   4 -13   5   -0.75    0.58
  -5  13  -5    1.64    0.76
   5 -13   5    0.65    0.66
  -6  13  -5   -1.02    0.70
   6 -13   5   -0.05    0.61
  -7  13  -5    0.37    0.77
   7 -13   5    0.24    0.62
  -8  13  -5    3.79    0.98
   8 -13   5    5.47    0.83
  -9  13  -5   -0.50    0.86
   9 -13   5    0.82    0.69
 -10  13  -5    0.31    0.98
  10 -13   5    0.60    0.73
   6  12  -5    2.73    0.72
  -6 -12   5    3.12    1.10
   5  12  -5    0.38    0.56
  -5 -12   5    1.02    0.92
   4  12  -5    2.74    0.64
  -4 -12   5    2.75    0.98
   3  12  -5    9.04    0.77
  -3 -12   5    9.53    1.15
   2  12  -5    6.42    0.66
  -2 -12   5    6.08    0.98
   1  12  -5    5.32    0.58
  -1 -12   5    5.50    0.90
   0  12  -5   23.18    0.87
   0  12  -5   21.25    1.19
   0 -12   5   23.52    1.30
  -1  12  -5    9.52    0.93
   1 -12   5    9.91    0.96
  -2  12  -5    1.11    0.68
   2 -12   5    0.73    0.65
  -3  12  -5    0.60    0.65
   3 -12   5    0.41    0.63
  -4  12  -5    3.02    0.76
   4 -12   5    4.44    0.72
  -5  12  -5    9.01    0.97
   5 -12   5    8.62    0.84
  -6  12  -5   -0.47    0.66
   6 -12   5   -1.20    0.53
  -7  12  -5    1.67    0.77
   7 -12   5    1.04    0.61
  -8  12  -5    1.91    0.85
   8 -12   5    3.57    0.74
  -9  12  -5   -0.84    0.76
   9 -12   5    0.80    0.68
 -10  12  -5    0.59    0.92
  10 -12   5    1.34    0.74
   7  11  -5    0.97    0.69
  -7 -11   5    0.64    1.00
   6  11  -5    1.48    0.64
  -6 -11   5    0.44    0.93
   5  11  -5    5.28    0.74
  -5 -11   5    5.15    1.04
   4  11  -5   17.40    1.00
  -4 -11   5   19.34    1.38
   3  11  -5    9.48    0.76
  -3 -11   5   10.35    1.09
   2  11  -5    8.93    0.77
  -2 -11   5    8.73    1.03
   1  11  -5   41.81    1.15
  -1 -11   5   40.61    1.55
   0  11  -5   41.85    1.05
   0  11  -5   43.10    1.41
   0 -11   5   44.46    1.50
  -1  11  -5    0.67    0.61
  -1  11  -5    1.15    0.35
   1 -11   5    0.22    0.62
  -2  11  -5    8.24    0.78
   2 -11   5    8.00    0.82
  -3  11  -5   29.95    1.28
   3 -11   5   26.50    1.17
  -4  11  -5   18.76    1.14
   4 -11   5   19.45    1.06
  -5  11  -5    1.06    0.67
   5 -11   5    2.23    0.64
  -6  11  -5   -0.11    0.63
   6 -11   5    0.16    0.56
  -7  11  -5    0.41    0.70
   7 -11   5    1.30    0.61
  -8  11  -5   -0.32    0.69
   8 -11   5    0.03    0.57
  -9  11  -5    2.21    0.86
   9 -11   5    2.95    0.72
 -10  11  -5   -0.83    0.78
  10 -11   5   -0.58    0.63
 -11  11  -5    4.23    1.09
  11 -11   5    3.86    0.86
   7  10  -5    0.17    0.59
  -7 -10   5    0.00    0.93
   6  10  -5    4.38    0.73
  -6 -10   5    3.69    0.95
   5  10  -5   13.53    0.95
  -5 -10   5   12.61    1.15
   4  10  -5    3.73    0.62
  -4 -10   5    3.91    0.90
   3  10  -5    7.10    0.67
  -3 -10   5    8.21    0.99
   2  10  -5   19.24    0.89
  -2 -10   5   16.46    1.22
   1  10  -5   49.89    1.18
   1  10  -5   51.17    1.32
  -1 -10   5   50.88    1.61
   0  10  -5   20.11    0.75
   0  10  -5   20.25    1.04
   0 -10   5   22.00    1.14
  -1  10  -5    8.62    0.54
  -1  10  -5    8.82    0.72
   1 -10   5    8.74    0.80
  -2  10  -5   31.54    0.71
  -2  10  -5   29.18    1.14
   2 -10   5   30.69    1.18
  -3  10  -5   17.31    0.99
   3 -10   5   18.82    1.01
  -4  10  -5   -0.20    0.52
   4 -10   5    0.44    0.52
  -5  10  -5    0.37    0.59
   5 -10   5    0.43    0.52
  -6  10  -5    8.42    0.87
   6 -10   5    7.85    0.75
  -7  10  -5    0.97    0.67
   7 -10   5    0.68    0.55
  -8  10  -5    1.62    0.72
   8 -10   5    1.41    0.61
  -9  10  -5    3.02    0.85
   9 -10   5    3.52    0.73
 -10  10  -5   -0.79    0.73
  10 -10   5   -0.18    0.61
 -11  10  -5    5.77    1.08
  11 -10   5    4.55    0.86
   8   9  -5    0.88    0.67
  -8  -9   5   -2.00    0.86
   7   9  -5    2.36    0.68
  -7  -9   5    1.30    0.88
   6   9  -5    3.23    0.66
  -6  -9   5    1.85    0.82
   5   9  -5    0.26    0.50
  -5  -9   5   -0.32    0.72
   4   9  -5    1.84    0.53
  -4  -9   5    2.57    0.81
   3   9  -5    8.02    0.67
  -3  -9   5    9.25    0.95
   2   9  -5    0.19    0.39
  -2  -9   5    0.17    0.67
   1   9  -5    5.94    0.49
   1   9  -5    4.48    0.57
  -1  -9   5    4.45    0.72
   0   9  -5   20.26    0.69
   0   9  -5   18.47    0.85
   0  -9   5   20.53    1.06
  -1   9  -5   16.15    0.58
  -1   9  -5   17.41    0.84
   1  -9   5   15.34    0.91
  -2   9  -5    9.58    0.44
  -2   9  -5    9.35    0.76
   2  -9   5    7.82    0.68
  -3   9  -5    0.40    0.44
  -3   9  -5    0.64    0.22
   3  -9   5   -0.19    0.44
  -4   9  -5    1.59    0.53
   4  -9   5    1.36    0.51
  -5   9  -5    1.67    0.60
   5  -9   5    1.85    0.54
  -6   9  -5    1.16    0.61
   6  -9   5    0.77    0.51
  -7   9  -5   15.22    1.13
   7  -9   5   15.16    0.95
  -8   9  -5    4.02    0.81
   8  -9   5    3.46    0.66
  -9   9  -5    1.78    0.74
   9  -9   5    1.39    0.62
 -10   9  -5    6.71    0.98
  10  -9   5    8.34    0.88
 -11   9  -5   15.45    1.37
  11  -9   5   15.93    1.19
   9   8  -5    0.72    0.65
  -9  -8   5   -0.40    0.92
   8   8  -5    2.03    0.69
  -8  -8   5    2.29    0.91
   7   8  -5    3.32    0.67
  -7  -8   5    2.41    0.87
   6   8  -5    2.27    0.59
  -6  -8   5    0.33    0.74
   5   8  -5   10.23    0.86
  -5  -8   5    9.85    0.98
   4   8  -5   26.91    1.05
  -4  -8   5   26.42    1.27
   3   8  -5    7.29    0.61
  -3  -8   5    7.70    0.82
   2   8  -5   -0.20    0.33
   2   8  -5   -0.56    0.37
  -2  -8   5   -0.07    0.58
   1   8  -5   27.60    0.81
   1   8  -5   27.64    0.89
  -1  -8   5   28.73    1.11
   0   8  -5   79.39    1.45
   0   8  -5   80.27    1.28
   0  -8   5   77.85    1.64
  -1   8  -5   13.30    0.53
  -1   8  -5   12.71    0.71
   1  -8   5   13.82    0.83
  -2   8  -5    6.60    0.56
  -2   8  -5    5.75    0.39
   2  -8   5    5.39    0.56
  -3   8  -5    3.83    0.27
  -3   8  -5    3.67    0.53
   3  -8   5    4.12    0.51
  -4   8  -5    7.44    0.67
  -4   8  -5    8.03    0.37
   4  -8   5    7.50    0.66
  -5   8  -5    0.12    0.50
   5  -8   5    0.64    0.46
  -6   8  -5    1.89    0.61
   6  -8   5    2.32    0.55
  -7   8  -5   -0.56    0.56
   7  -8   5    0.21    0.51
  -8   8  -5    2.19    0.72
   8  -8   5    1.28    0.58
  -9   8  -5    9.06    0.97
   9  -8   5    8.23    0.80
 -10   8  -5   15.55    1.25
  10  -8   5   15.58    1.09
 -11   8  -5    8.95    1.09
  11  -8   5    9.95    1.00
   9   7  -5    3.50    0.76
  -9  -7   5    1.63    0.93
   8   7  -5    7.19    0.84
  -8  -7   5    5.37    0.97
   7   7  -5    8.52    0.81
  -7  -7   5    8.18    0.95
   6   7  -5   10.02    0.86
  -6  -7   5    9.52    0.93
   5   7  -5   36.60    1.22
  -5  -7   5   38.44    1.43
   4   7  -5   26.72    1.01
  -4  -7   5   25.76    1.18
   3   7  -5   23.89    0.87
  -3  -7   5   25.86    1.12
   2   7  -5   50.64    0.94
   2   7  -5   50.45    1.09
  -2  -7   5   50.35    1.32
   1   7  -5  138.63    1.89
   1   7  -5  139.14    1.93
  -1  -7   5  139.40    2.22
   0   7  -5   72.51    1.17
   0   7  -5   71.32    1.30
   0  -7   5   69.41    1.51
  -1   7  -5   48.64    1.12
  -1   7  -5   48.66    0.88
   1  -7   5   50.17    1.23
  -2   7  -5   59.41    1.32
  -2   7  -5   57.80    0.90
   2  -7   5   60.17    1.28
  -3   7  -5   21.99    0.92
  -3   7  -5   21.84    0.53
   3  -7   5   21.24    0.80
  -4   7  -5   -0.25    0.39
  -4   7  -5   -0.13    0.19
   4  -7   5    0.18    0.35
  -5   7  -5   15.66    0.52
  -5   7  -5   15.14    0.92
   5  -7   5   15.08    0.76
  -6   7  -5   27.16    0.70
  -6   7  -5   26.82    1.20
   6  -7   5   26.37    1.00
  -7   7  -5    7.94    0.83
   7  -7   5    7.67    0.70
  -8   7  -5    0.89    0.64
   8  -7   5    1.02    0.54
  -9   7  -5    5.16    0.79
   9  -7   5    2.80    0.62
 -10   7  -5    1.77    0.73
  10  -7   5    1.37    0.64
 -11   7  -5    3.40    0.85
   9   6  -5    3.87    0.76
  -9  -6   5    1.82    0.89
   8   6  -5    5.52    0.77
  -8  -6   5    4.96    0.91
   7   6  -5    2.91    0.65
  -7  -6   5    3.79    0.80
   6   6  -5   10.39    0.85
  -6  -6   5   10.46    0.90
   5   6  -5   11.95    0.83
  -5  -6   5   12.14    0.98
   4   6  -5   14.61    0.77
  -4  -6   5   15.54    0.95
   3   6  -5   29.36    0.88
  -3  -6   5   29.13    1.05
   2   6  -5   58.80    0.93
   2   6  -5   57.92    1.14
  -2  -6   5   59.24    1.35
   1   6  -5   41.11    0.84
   1   6  -5   39.93    0.90
  -1  -6   5   40.33    1.14
   0   6  -5   21.23    0.66
   0   6  -5   21.74    0.73
   0  -6   5   21.31    0.96
  -1   6  -5   63.99    1.01
   1  -6   5   62.06    1.31
  -2   6  -5   18.35    0.55
   2  -6   5   18.69    0.82
   2  -6   5   18.62    0.81
  -3   6  -5   -0.08    0.20
   3  -6   5    0.02    0.39
   3  -6   5   -0.24    0.32
  -4   6  -5    1.82    0.25
   4  -6   5    1.69    0.37
   4  -6   5    1.69    0.46
  -5   6  -5   25.72    0.66
   5  -6   5   24.42    1.03
   5  -6   5   25.43    0.85
  -6   6  -5    2.42    0.36
   6  -6   5    2.27    0.48
   6  -6   5    2.15    0.59
  -7   6  -5    4.44    0.45
   7  -6   5    5.22    0.61
   7  -6   5    5.53    0.75
   8  -6   5    7.32    0.68
  -9   6  -5    0.57    0.58
   9  -6   5   -0.27    0.50
 -10   6  -5    6.68    0.86
  10  -6   5    6.06    0.79
  10   5  -5    0.44    0.65
 -10  -5   5   -1.19    0.83
   9   5  -5    0.42    0.57
  -9  -5   5    0.18    0.77
   8   5  -5    6.23    0.75
  -8  -5   5    5.82    0.86
   7   5  -5    0.40    0.50
  -7  -5   5    0.42    0.64
   6   5  -5    4.36    0.62
  -6  -5   5    4.59    0.73
   5   5  -5    1.16    0.46
  -5  -5   5    1.43    0.57
   4   5  -5   21.52    0.82
  -4  -5   5   23.07    0.96
   3   5  -5   21.04    0.73
  -3  -5   5   21.70    0.87
   2   5  -5   42.75    0.97
  -2  -5   5   46.03    1.16
   1   5  -5   10.80    0.61
   1   5  -5    9.43    0.50
  -1  -5   5   10.25    0.81
   0   5  -5    6.92    0.52
   0  -5   5    7.26    0.61
   0  -5   5    8.01    0.56
  -1   5  -5   12.19    0.52
   1  -5   5   11.56    0.74
   1  -5   5   11.41    0.65
  -2   5  -5    5.55    0.46
   2  -5   5    4.17    0.46
   2  -5   5    4.51    0.50
  -3   5  -5    0.61    0.25
   3  -5   5    0.28    0.41
   3  -5   5    0.46    0.34
  -4   5  -5    1.89    0.27
   4  -5   5    1.71    0.44
   4  -5   5    2.03    0.35
  -5   5  -5    0.29    0.25
   5  -5   5    0.24    0.33
   5  -5   5    0.31    0.43
  -6   5  -5    2.83    0.37
   6  -5   5    2.33    0.56
   6  -5   5    2.03    0.45
  -7   5  -5    7.79    0.62
   7  -5   5    7.95    0.79
   7  -5   5    7.86    0.65
  -8   5  -5    6.60    0.57
   8  -5   5    6.28    0.66
   8  -5   5    6.26    0.78
   9  -5   5    6.20    0.72
 -10   5  -5   17.03    1.13
  10   4  -5    0.91    0.62
 -10  -4   5   -1.88    0.71
   9   4  -5    4.00    0.70
  -9  -4   5    3.19    0.82
   8   4  -5   23.32    1.13
  -8  -4   5   24.04    1.27
   7   4  -5    1.04    0.50
  -7  -4   5    0.84    0.65
   6   4  -5    3.95    0.57
  -6  -4   5    3.62    0.68
   5   4  -5   14.51    0.78
  -5  -4   5   14.91    0.89
   4   4  -5   48.68    1.11
  -4  -4   5   46.64    1.17
   3   4  -5   25.74    0.80
  -3  -4   5   25.14    0.89
   2   4  -5   27.36    0.79
  -2  -4   5   29.76    0.95
   1   4  -5   65.33    1.09
  -1  -4   5   63.28    1.23
  -1  -4   5   64.69    0.98
   0   4  -5   18.84    0.55
   0  -4   5   20.06    0.72
   0  -4   5   18.98    0.59
  -1   4  -5   -0.19    0.20
   1  -4   5   -0.14    0.28
   1  -4   5   -0.24    0.30
  -2   4  -5    7.76    0.46
   2  -4   5    7.90    0.65
   2  -4   5    7.71    0.53
  -3   4  -5   22.94    0.64
   3  -4   5   22.16    0.87
   3  -4   5   22.53    0.68
  -4   4  -5    7.86    0.48
   4  -4   5    7.13    0.52
   4  -4   5    7.08    0.66
  -5   4  -5    1.12    0.30
   5  -4   5    1.32    0.44
   5  -4   5    1.26    0.34
  -6   4  -5    0.85    0.36
   6  -4   5    0.42    0.48
   6  -4   5    0.27    0.38
  -7   4  -5   -0.63    0.35
   7  -4   5   -0.24    0.52
   7  -4   5   -0.32    0.42
  -8   4  -5    9.42    0.71
   8  -4   5   10.72    0.91
   8  -4   5   10.04    0.82
  -9   4  -5    7.55    0.67
   9  -4   5    6.51    0.81
   9  -4   5    8.47    0.75
 -10   4  -5    5.35    0.71
  10   3  -5    1.85    0.64
 -10  -3   5    1.76    0.81
   9   3  -5    9.32    0.83
  -9  -3   5    7.52    0.94
   8   3  -5   27.21    1.14
  -8  -3   5   27.11    1.30
   7   3  -5    0.54    0.48
  -7  -3   5    0.43    0.59
   6   3  -5   29.91    1.03
  -6  -3   5   31.66    1.16
   5   3  -5   56.92    1.25
  -5  -3   5   56.28    1.34
   4   3  -5   25.64    0.79
  -4  -3   5   26.53    0.90
   3   3  -5   50.33    1.05
  -3  -3   5   51.33    1.16
   2   3  -5   77.23    1.25
  -2  -3   5   77.02    1.34
  -2  -3   5   77.61    1.03
   1   3  -5   31.23    0.69
  -1  -3   5   31.03    0.62
  -1  -3   5   30.17    0.75
   0   3  -5   19.97    0.53
   0  -3   5   20.31    0.58
   0  -3   5   20.10    0.56
  -1   3  -5   16.61    0.50
   1  -3   5   17.12    0.51
   1  -3   5   16.95    0.61
  -2   3  -5   43.73    0.82
   2  -3   5   43.51    1.03
   2  -3   5   43.79    0.77
  -3   3  -5    0.77    0.30
   3  -3   5    0.60    0.41
   3  -3   5    0.75    0.29
  -4   3  -5    0.94    0.29
   4  -3   5    0.91    0.29
   4  -3   5    0.64    0.39
  -5   3  -5    0.55    0.31
   5  -3   5    0.50    0.41
   5  -3   5    0.09    0.30
  -6   3  -5    0.17    0.37
   6  -3   5    0.17    0.46
   6  -3   5    0.49    0.39
  -7   3  -5    2.86    0.51
   7  -3   5    2.26    0.59
   7  -3   5    2.07    0.51
  -8   3  -5   14.53    0.85
   8  -3   5   14.06    0.86
   8  -3   5   14.98    1.00
  -9   3  -5    0.60    0.50
   9  -3   5    0.61    0.60
 -10   3  -5    4.58    0.67
  11   2  -5   -0.07    0.59
 -11  -2   5   -0.48    0.82
  10   2  -5    3.08    0.66
 -10  -2   5    2.69    0.83
   9   2  -5    0.83    0.52
  -9  -2   5    1.32    0.69
   8   2  -5   17.17    0.95
  -8  -2   5   18.53    1.11
   7   2  -5    5.52    0.62
  -7  -2   5    4.94    0.70
   6   2  -5   32.26    1.03
  -6  -2   5   32.77    1.15
   5   2  -5   13.72    0.68
  -5  -2   5   14.08    0.78
   4   2  -5   16.60    0.67
  -4  -2   5   16.21    0.74
   3   2  -5  125.16    1.74
  -3  -2   5  122.45    1.83
  -3  -2   5  126.11    1.57
   2   2  -5   39.49    0.84
  -2  -2   5   40.60    0.74
  -2  -2   5   39.86    0.91
   1   2  -5    0.58    0.22
  -1  -2   5    0.18    0.20
  -1  -2   5    0.36    0.25
   0   2  -5   74.20    1.05
   0  -2   5   73.01    1.00
   0  -2   5   73.21    1.15
  -1   2  -5    3.84    0.29
   1  -2   5    4.44    0.29
   1  -2   5    3.63    0.35
  -2   2  -5   12.47    0.55
   2  -2   5   12.33    0.40
   2  -2   5   12.61    0.69
  -3   2  -5   19.59    0.67
   3  -2   5   20.52    0.84
   3  -2   5   19.57    0.56
  -4   2  -5    0.02    0.28
   4  -2   5   -0.19    0.36
   4  -2   5    0.30    0.25
  -5   2  -5    4.14    0.46
   5  -2   5    4.13    0.52
   5  -2   5    4.57    0.41
   6  -2   5    5.77    0.64
   6  -2   5    5.89    0.52
   7  -2   5    9.31    0.71
   7  -2   5    8.28    0.74
  -8   2  -5    9.40    0.78
   8  -2   5    7.07    0.76
   8  -2   5    9.18    0.73
  -9   2  -5    9.84    0.84
   9  -2   5   10.00    0.88
 -10   2  -5   13.58    0.96
 -11   2  -5   11.12    0.97
  11   1  -5    0.42    0.59
 -11  -1   5    0.21    0.78
  10   1  -5    1.55    0.56
 -10  -1   5   -0.85    0.67
   9   1  -5    1.64    0.55
  -9  -1   5    0.15    0.64
   8   1  -5   23.58    1.03
  -8  -1   5   23.89    1.16
   7   1  -5   19.63    0.90
  -7  -1   5   20.12    1.06
   6   1  -5    5.35    0.53
  -6  -1   5    4.64    0.62
   5   1  -5   12.67    0.64
  -5  -1   5   13.82    0.77
  -5  -1   5   12.58    0.59
   4   1  -5    8.78    0.54
  -4  -1   5    8.85    0.65
  -4  -1   5    8.86    0.54
   3   1  -5   71.27    1.19
  -3  -1   5   71.48    1.17
  -3  -1   5   70.45    1.29
   2   1  -5   23.75    0.66
  -2  -1   5   22.62    0.69
  -2  -1   5   23.50    0.70
   1   1  -5   60.26    0.94
  -1  -1   5   61.19    0.91
  -1  -1   5   60.66    1.03
   0   1  -5   41.79    0.75
   0  -1   5   40.37    0.61
   0  -1   5   41.35    0.86
  -1   1  -5    0.76    0.23
   1  -1   5    0.50    0.30
  -2   1  -5    0.26    0.30
   2  -1   5    0.18    0.39
  -3   1  -5    8.06    0.57
   3  -1   5    7.54    0.42
   3  -1   5    8.00    0.69
  -4   1  -5   13.24    0.65
   4  -1   5   13.47    0.73
  -5   1  -5   11.16    0.59
   5  -1   5   10.07    0.76
  -6   1  -5    3.02    0.48
   6  -1   5    3.07    0.48
   6  -1   5    3.53    0.57
  -7   1  -5   10.57    0.76
   7  -1   5   10.24    0.87
   7  -1   5   11.26    0.76
   8  -1   5    9.68    0.83
   8  -1   5   10.07    0.80
   9  -1   5   16.82    0.98
 -10   1  -5   13.20    0.98
 -11   0   5    2.10    0.83
  10   0  -5    2.17    0.60
 -10   0   5    4.04    0.81
   9   0  -5   12.73    0.88
  -9   0   5   12.35    1.02
   8   0  -5   30.69    1.10
  -8   0   5   31.07    1.26
   7   0  -5   28.53    0.99
  -7   0   5   28.62    1.16
   6   0  -5   31.23    0.94
  -6   0   5   30.82    0.97
   5   0  -5  124.37    1.81
   5   0  -5  125.62    2.02
  -5   0   5  126.07    1.84
   4   0  -5   25.22    0.85
   4   0  -5   24.74    0.74
  -4   0   5   25.13    0.81
   3   0  -5   93.32    1.50
   3   0  -5   95.21    1.38
  -3   0   5   96.29    1.52
   2   0  -5  103.50    1.41
   2   0  -5  102.97    1.46
  -2   0   5  103.59    1.60
   1   0  -5  160.86    1.92
   1   0  -5  165.94    1.90
  -1   0   5  167.42    2.21
   0   0  -5   20.43    0.57
   0   0   5   20.81    0.40
   0   0   5   20.37    0.72
  -1   0  -5   74.62    1.16
   1   0   5   76.99    1.40
  -2   0  -5    4.63    0.42
   2   0   5    4.51    0.53
  -3   0  -5    8.18    0.43
  -3   0  -5    7.22    0.57
   3   0   5    6.43    0.63
  -4   0  -5   -0.41    0.27
  -4   0  -5    0.00    0.33
   4   0   5    0.37    0.36
  -5   0  -5    0.98    0.38
   5   0   5    0.88    0.39
   5   0   5    1.14    0.48
  -6   0  -5   -0.19    0.45
   6   0   5   -0.09    0.40
   6   0   5    1.15    0.50
   7   0   5    2.73    0.55
   7   0   5    2.99    0.61
   8   0   5    6.76    0.75
   8   0   5    5.53    0.67
   9   0   5    8.84    0.82
 -10   0  -5    7.60    0.85
 -11   1   5    1.93    0.75
 -10   1   5   13.83    1.11
   9  -1  -5   15.04    0.88
  -9   1   5   15.17    1.06
   8  -1  -5   12.72    0.80
  -8   1   5   11.67    0.94
   7  -1  -5   33.09    1.02
   7  -1  -5   33.62    1.22
   6  -1  -5   83.62    1.72
   6  -1  -5   81.04    1.46
  -6   1   5   83.27    1.61
   5  -1  -5   64.49    1.18
   5  -1  -5   66.77    1.40
  -5   1   5   64.39    1.33
   4  -1  -5   15.76    0.73
   4  -1  -5   16.04    0.60
  -4   1   5   16.95    0.81
   3  -1  -5  195.36    2.47
   3  -1  -5  195.02    2.28
  -3   1   5  196.32    2.65
   2  -1  -5  361.40    3.78
   2  -1  -5  362.05    3.93
  -2   1   5  367.82    4.37
   1  -1  -5   92.96    1.31
   1  -1  -5   94.55    1.24
  -1   1   5   96.40    1.63
   0  -1  -5    0.34    0.27
   0  -1  -5    0.62    0.21
   0   1   5    0.23    0.42
  -1  -1  -5   49.19    0.99
   1   1   5   50.02    1.20
  -2  -1  -5   14.82    0.66
   2   1   5   14.51    0.79
  -3  -1  -5    4.72    0.46
  -3  -1  -5    5.20    0.34
   3   1   5    4.89    0.52
  -4  -1  -5    0.80    0.34
   4   1   5    1.39    0.44
   4   1   5    0.64    0.33
  -5  -1  -5    1.33    0.43
   5   1   5    2.10    0.46
   5   1   5    1.01    0.50
  -6  -1  -5    3.88    0.55
   6   1   5    2.67    0.58
   6   1   5    2.72    0.53
   7   1   5    6.21    0.68
   7   1   5    5.98    0.68
   8   1   5    5.62    0.70
   9   1   5    4.47    0.71
 -10  -1  -5    7.56    0.89
 -11   2   5    1.39    0.76
 -10   2   5    5.93    0.84
   9  -2  -5    1.73    0.47
   9  -2  -5    1.25    0.68
   8  -2  -5    4.23    0.54
   8  -2  -5    3.44    0.68
   7  -2  -5   19.99    1.04
   7  -2  -5   20.13    0.82
  -7   2   5   21.20    1.11
   6  -2  -5    7.26    0.68
   6  -2  -5    8.41    0.60
  -6   2   5    8.58    0.72
   5  -2  -5    9.31    0.69
   5  -2  -5    9.61    0.54
  -5   2   5    9.87    0.83
   4  -2  -5   50.27    1.12
   4  -2  -5   50.88    0.94
  -4   2   5   50.08    1.26
   3  -2  -5   83.10    1.39
   3  -2  -5   83.89    1.24
  -3   2   5   81.53    1.60
   2  -2  -5   13.82    0.66
   2  -2  -5   13.28    0.60
  -2   2   5   12.89    0.95
   1  -2  -5   17.35    0.64
   1  -2  -5   17.17    0.60
  -1   2   5   16.26    0.97
   0  -2  -5   -0.49    0.26
   0  -2  -5    0.31    0.33
   0   2   5   -0.27    0.48
  -1  -2  -5    1.62    0.36
  -1  -2  -5    1.82    0.27
   1   2   5    1.45    0.50
  -2  -2  -5    0.66    0.27
  -2  -2  -5    0.93    0.35
   2   2   5    0.34    0.42
  -3  -2  -5    2.62    0.34
  -3  -2  -5    2.37    0.43
   3   2   5    1.72    0.45
  -4  -2  -5   -0.24    0.36
   4   2   5   -0.03    0.34
   4   2   5    0.72    0.45
  -5  -2  -5   11.64    0.76
   5   2   5   12.99    0.87
   5   2   5   12.73    0.79
   6   2   5    5.34    0.63
   6   2   5    5.97    0.70
   7   2   5   15.57    0.97
   7   2   5   15.37    0.95
   8   2   5    4.17    0.68
   9   2   5    9.00    0.89
 -11   3   5    3.13    0.81
  10  -3  -5    4.24    0.84
   9  -3  -5    2.18    0.71
   8  -3  -5    8.48    0.68
   8  -3  -5    7.81    0.84
   7  -3  -5    6.88    0.75
   7  -3  -5    6.60    0.53
  -7   3   5    5.76    0.77
   6  -3  -5   11.16    0.84
   6  -3  -5   12.25    0.63
  -6   3   5   12.93    0.99
   5  -3  -5   64.13    1.12
   5  -3  -5   63.02    1.37
  -5   3   5   62.01    1.50
   4  -3  -5   53.71    1.17
   4  -3  -5   54.43    0.96
  -4   3   5   55.21    1.38
   3  -3  -5   14.44    0.68
   3  -3  -5   15.06    0.56
  -3   3   5   15.23    0.95
   2  -3  -5   23.49    0.67
   2  -3  -5   24.76    0.74
  -2   3   5   25.85    1.06
   1  -3  -5   58.60    1.00
   1  -3  -5   56.68    1.02
  -1   3   5   57.13    1.40
   0  -3  -5    7.67    0.53
   0  -3  -5    8.30    0.47
   0   3   5    7.00    0.65
  -1  -3  -5    1.14    0.30
  -1  -3  -5    1.53    0.34
   1   3   5    0.90    0.46
  -2  -3  -5    3.09    0.43
  -2  -3  -5    3.51    0.35
   2   3   5    3.05    0.51
  -3  -3  -5   -0.19    0.39
  -3  -3  -5    0.38    0.35
   3   3   5    0.28    0.45
  -4  -3  -5   -0.05    0.43
   4   3   5    0.51    0.49
   4   3   5   -0.21    0.38
   5   3   5   13.40    0.83
   5   3   5   13.76    0.90
   6   3   5   10.70    0.86
   6   3   5   10.54    0.86
   7   3   5    4.85    0.69
   8   3   5    4.35    0.71
   9   3   5    6.58    0.85
  11  -4  -5    1.25    0.82
  10  -4  -5   12.56    1.07
   9  -4  -5   10.31    0.95
   8  -4  -5   14.55    1.04
  -8   4   5   13.15    1.19
   7  -4  -5    7.54    0.78
  -7   4   5    7.05    0.87
   6  -4  -5   46.55    1.31
   6  -4  -5   46.95    1.00
  -6   4   5   47.11    1.51
   5  -4  -5   48.14    1.25
   5  -4  -5   48.57    0.94
  -5   4   5   49.93    1.46
   4  -4  -5   61.17    1.02
   4  -4  -5   62.45    1.30
  -4   4   5   62.67    1.55
   3  -4  -5   53.16    0.92
   3  -4  -5   54.65    1.14
  -3   4   5   49.96    1.38
   2  -4  -5   76.18    1.28
   2  -4  -5   74.73    1.16
  -2   4   5   74.64    1.65
   1  -4  -5   37.62    0.82
   1  -4  -5   36.49    0.82
  -1   4   5   37.42    1.21
   0  -4  -5    1.64    0.34
   0  -4  -5    1.68    0.34
   0   4   5    1.28    0.50
  -1  -4  -5   10.56    0.60
  -1  -4  -5   11.09    0.56
   1   4   5   11.52    0.81
  -2  -4  -5   24.62    0.74
  -2  -4  -5   21.89    0.84
   2   4   5   23.10    0.98
  -3  -4  -5    1.97    0.53
  -3  -4  -5    2.42    0.46
   3   4   5    2.05    0.55
   4   4   5    2.48    0.52
   4   4   5    2.75    0.62
   5   4   5    5.81    0.66
   5   4   5    4.47    0.64
   6   4   5    4.76    0.66
   6   4   5    3.07    0.63
   7   4   5    0.85    0.56
   8   4   5    3.18    0.71
  11  -5  -5    2.21    0.85
  10  -5  -5   16.38    1.19
   9  -5  -5    0.85    0.68
   8  -5  -5    6.47    0.81
  -8   5   5    6.77    0.93
   7  -5  -5   17.90    1.05
  -7   5   5   19.36    1.27
   6  -5  -5   49.18    1.38
  -6   5   5   51.03    1.65
   5  -5  -5   14.49    0.85
   5  -5  -5   14.12    0.56
  -5   5   5   13.24    1.07
   4  -5  -5   26.85    0.95
   4  -5  -5   27.36    0.69
  -4   5   5   25.70    1.19
   3  -5  -5   28.32    0.89
   3  -5  -5   27.37    0.68
  -3   5   5   26.93    1.17
   2  -5  -5   21.85    0.75
   2  -5  -5   22.53    0.66
  -2   5   5   21.50    1.06
   1  -5  -5    2.50    0.35
   1  -5  -5    1.66    0.38
  -1   5   5    2.05    0.57
   0  -5  -5    4.30    0.43
   0  -5  -5    3.64    0.42
   0   5   5    3.63    0.61
  -1  -5  -5   12.21    0.66
  -1  -5  -5   12.02    0.66
   1   5   5   11.75    0.89
  -2  -5  -5    6.55    0.55
  -2  -5  -5    6.99    0.62
   2   5   5    6.34    0.70
  -3  -5  -5    9.24    0.79
  -3  -5  -5    7.95    0.63
   3   5   5    8.92    0.79
   4   5   5    1.49    0.49
   4   5   5    0.65    0.56
   5   5   5    1.04    0.52
   5   5   5    0.64    0.57
   6   5   5    7.57    0.78
   7   5   5    7.80    0.84
   8   5   5    4.23    0.75
  11  -6  -5    2.25    0.87
  10  -6  -5    1.34    0.78
   9  -6  -5    0.13    0.67
  -9   6   5   -0.24    0.80
   8  -6  -5   12.31    1.02
  -8   6   5   13.89    1.29
   7  -6  -5   13.99    0.99
  -7   6   5   16.67    1.30
   6  -6  -5   10.65    0.88
  -6   6   5   11.22    1.02
   5  -6  -5   10.11    0.84
  -5   6   5   10.13    0.96
   4  -6  -5   28.91    1.02
   4  -6  -5   29.33    0.72
  -4   6   5   28.49    1.32
   3  -6  -5   21.14    0.87
   3  -6  -5   20.21    0.64
  -3   6   5   20.20    1.18
   2  -6  -5    4.14    0.51
   2  -6  -5    5.60    0.43
  -2   6   5    5.41    0.75
   1  -6  -5   14.66    0.75
   1  -6  -5   12.72    0.62
  -1   6   5   12.75    1.02
   0  -6  -5    3.89    0.47
   0  -6  -5    4.05    0.49
   0   6   5    3.90    0.70
  -1  -6  -5   -0.60    0.44
  -1  -6  -5   -0.05    0.41
   1   6   5    0.98    0.62
  -2  -6  -5    4.15    0.60
  -2  -6  -5    4.40    0.57
   2   6   5    4.77    0.71
  -3  -6  -5    1.83    0.59
   3   6   5    2.27    0.63
   4   6   5    3.75    0.66
   5   6   5    4.25    0.66
   5   6   5    4.03    0.69
   6   6   5   14.94    1.01
   7   6   5    3.11    0.71
  -8  -6  -5    3.30    0.78
  11  -7  -5   -0.15    0.80
  10  -7  -5    8.02    1.00
   9  -7  -5   11.98    1.05
  -9   7   5   10.70    1.17
   8  -7  -5    9.20    0.90
  -8   7   5    8.41    1.09
   7  -7  -5    0.88    0.63
  -7   7   5    0.64    0.82
   6  -7  -5   19.74    1.04
  -6   7   5   18.66    1.32
   5  -7  -5   21.73    1.05
  -5   7   5   19.64    1.33
   4  -7  -5   11.78    0.86
  -4   7   5   12.19    1.05
   3  -7  -5   18.12    0.67
   3  -7  -5   17.11    0.87
  -3   7   5   17.85    1.25
   2  -7  -5   31.28    1.03
   2  -7  -5   31.07    0.84
  -2   7   5   29.04    1.38
   1  -7  -5   25.83    0.97
   1  -7  -5   25.44    0.84
  -1   7   5   25.49    1.29
   0  -7  -5    0.43    0.48
   0  -7  -5    0.98    0.43
   0   7   5   -0.19    0.64
  -1  -7  -5    0.28    0.51
  -1  -7  -5    0.49    0.46
   1   7   5    0.39    0.63
  -2  -7  -5    2.24    0.58
   2   7   5    2.09    0.69
  -3  -7  -5   -0.12    0.53
   3   7   5    0.19    0.57
  -4  -7  -5    0.93    0.58
   4   7   5    0.93    0.58
  -5  -7  -5    0.90    0.63
  -6  -7  -5    2.07    0.67
  -7  -7  -5    0.42    0.65
  11  -8  -5    2.36    0.93
  10  -8  -5   11.17    1.12
 -10   8   5    7.76    1.21
   9  -8  -5    8.63    0.97
  -9   8   5    7.59    1.17
   8  -8  -5    6.19    0.85
  -8   8   5    3.84    0.98
   7  -8  -5   10.77    0.93
  -7   8   5   11.06    1.15
   6  -8  -5   42.73    1.41
  -6   8   5   46.45    1.77
   5  -8  -5   12.92    0.94
  -5   8   5   14.12    1.30
   4  -8  -5    6.55    0.72
  -4   8   5    7.73    1.01
   3  -8  -5   26.54    1.06
  -3   8   5   25.16    1.42
   2  -8  -5   15.15    0.89
   2  -8  -5   15.86    0.72
  -2   8   5   14.91    1.25
   1  -8  -5   13.94    0.73
   1  -8  -5   14.48    0.90
  -1   8   5   13.55    1.20
   0  -8  -5    3.15    0.53
   0  -8  -5    3.28    0.59
   0   8   5    3.34    0.79
  -1  -8  -5    5.59    0.63
  -1  -8  -5    4.88    0.65
   1   8   5    4.95    0.81
  -2  -8  -5    1.44    0.57
   2   8   5    2.80    0.73
  -3  -8  -5    1.07    0.59
   3   8   5    1.03    0.64
  -4  -8  -5    2.73    0.69
   4   8   5    2.59    0.68
  -5  -8  -5   -0.87    0.59
  -6  -8  -5    1.26    0.70
  10  -9  -5    2.42    0.86
 -10   9   5    1.66    1.07
   9  -9  -5    3.71    0.85
  -9   9   5    1.72    1.00
   8  -9  -5    4.52    0.81
  -8   9   5    3.33    1.01
   7  -9  -5    8.44    0.89
  -7   9   5    8.04    1.10
   6  -9  -5    9.33    0.88
  -6   9   5   10.03    1.15
   5  -9  -5    5.76    0.78
  -5   9   5    5.85    1.03
   4  -9  -5    6.69    0.78
  -4   9   5    6.47    1.00
   3  -9  -5   31.61    1.18
  -3   9   5   30.95    1.56
   2  -9  -5   -0.84    0.53
  -2   9   5    0.06    0.78
   1  -9  -5    2.41    0.49
   1  -9  -5    1.31    0.61
  -1   9   5    1.51    0.79
   0  -9  -5    0.63    0.48
   0  -9  -5    1.25    0.57
   0   9   5    1.55    0.74
  -1  -9  -5    0.14    0.47
   1   9   5   -0.45    0.64
  -2  -9  -5    1.29    0.58
   2   9   5    2.41    0.74
  -3  -9  -5    0.24    0.57
   3   9   5    1.12    0.66
  -4  -9  -5   -0.65    0.58
  -5  -9  -5    1.05    0.67
  -6  -9  -5    6.56    0.91
  10 -10  -5    1.19    0.85
 -10  10   5   -1.71    1.03
   9 -10  -5    3.87    0.86
  -9  10   5    1.90    1.07
   8 -10  -5    2.54    0.78
  -8  10   5    1.47    0.99
   7 -10  -5    0.13    0.67
  -7  10   5    0.09    0.88
   6 -10  -5    1.93    0.70
  -6  10   5    1.16    0.92
   5 -10  -5   12.07    1.00
  -5  10   5   12.78    1.24
   4 -10  -5    3.81    0.73
  -4  10   5    2.34    0.94
   3 -10  -5    1.95    0.66
  -3  10   5    2.18    0.90
   2 -10  -5    7.09    0.79
  -2  10   5    5.86    0.99
   1 -10  -5    1.38    0.65
  -1  10   5    3.10    0.86
   0  10   5    0.42    0.72
  -1 -10  -5    2.31    0.56
   1  10   5    2.66    0.77
  -2 -10  -5    0.94    0.57
   2  10   5    2.51    0.76
  -3 -10  -5    0.01    0.60
  -4 -10  -5    2.96    0.72
  -5 -10  -5    5.06    0.83
   9 -11  -5    3.68    0.92
  -9  11   5    0.71    1.08
   8 -11  -5    2.12    0.80
  -8  11   5    0.74    1.04
   7 -11  -5    5.37    0.87
  -7  11   5    5.76    1.15
   6 -11  -5   19.16    1.15
  -6  11   5   19.51    1.55
   5 -11  -5   12.55    1.03
  -5  11   5    8.10    1.16
   4 -11  -5    1.11    0.65
  -4  11   5   -0.12    0.86
   3 -11  -5    4.68    0.77
  -3  11   5    3.44    0.99
   2 -11  -5    0.61    0.65
  -2  11   5    1.31    0.84
  -1  11   5    0.99    0.80
   0  11   5    2.86    0.85
   1  11   5    0.60    0.73
  -2 -11  -5    0.11    0.55
   2  11   5    2.19    0.80
  -3 -11  -5    0.48    0.62
  -4 -11  -5    1.07    0.72
   9 -12  -5    3.17    0.95
  -9  12   5    0.48    1.17
   8 -12  -5    4.82    0.94
  -8  12   5    2.44    1.16
   7 -12  -5   11.48    1.09
  -7  12   5    9.91    1.37
   6 -12  -5    4.89    0.87
  -6  12   5    4.37    1.15
   5 -12  -5    3.62    0.80
  -5  12   5    3.34    1.07
   4 -12  -5    7.48    0.88
  -4  12   5    5.72    1.11
   3 -12  -5   12.43    1.04
  -3  12   5   14.87    1.43
  -2  12   5   -0.04    0.84
  -1  12   5    0.49    0.80
   0  12   5    4.68    0.91
   1  12   5    2.42    0.83
   8 -13  -5    4.02    0.98
  -8  13   5    2.55    1.24
   7 -13  -5    2.21    0.86
  -7  13   5    2.11    1.17
   6 -13  -5   -0.18    0.74
  -6  13   5   -0.03    1.05
   5 -13  -5    1.95    0.81
  -5  13   5    1.95    1.07
   4 -13  -5    3.26    0.83
  -4  13   5    3.06    1.07
  -3  13   5    1.10    0.96
  -2  13   5    1.20    0.90
  -1  13   5    1.08    0.85
   0  13   5    2.15    0.86
   1  13   5    2.71    0.88
   6 -14  -5    4.13    0.95
  -6  14   5    1.47    1.17
   5 -14  -5    2.16    0.83
  -5  14   5    2.26    1.14
  -4  14   5    2.66    1.11
  -3  14   5    0.93    0.98
  -2  14   5    2.60    0.99
  -1  14   5    1.60    0.90
   2 -18   6    0.16    0.89
   3 -18   6    0.68    0.83
  -4  18  -6   -1.47    1.02
   4 -18   6    0.86    0.85
  -5  18  -6    2.18    1.18
   5 -18   6    3.31    0.95
  -1 -17   6    0.52    0.98
   0 -17   6   -0.60    0.84
   1 -17   6    1.34    0.91
   2 -17   6    1.46    0.84
  -3  17  -6   -2.27    0.87
   3 -17   6   -0.09    0.74
  -4  17  -6    1.04    1.04
   4 -17   6    2.91    0.86
  -5  17  -6    0.69    1.02
   5 -17   6    1.23    0.80
  -6  17  -6   -1.48    0.98
   6 -17   6    0.28    0.75
  -7  17  -6    1.13    1.12
   7 -17   6    1.26    0.82
  -2 -16   6   -0.20    0.96
  -1 -16   6   -0.62    0.83
   0 -16   6    1.09    0.85
   1 -16   6    0.27    0.80
   2 -16   6    1.42    0.82
  -3  16  -6    0.07    0.92
   3 -16   6    2.96    0.83
  -4  16  -6    0.79    0.96
   4 -16   6    0.73    0.74
  -5  16  -6    3.33    1.04
   5 -16   6    7.19    0.97
  -6  16  -6    2.94    1.03
   6 -16   6    3.79    0.86
  -7  16  -6    3.52    1.09
   7 -16   6    4.89    0.91
  -8  16  -6    0.88    1.04
   8 -16   6    2.74    0.87
  -3 -15   6    1.46    1.01
  -2 -15   6   -0.07    0.89
  -1 -15   6    0.63    0.87
   0 -15   6    0.60    0.79
   1 -15   6    4.26    0.87
  -2  15  -6    0.79    0.87
   2 -15   6    3.29    0.84
  -3  15  -6   -0.75    0.81
   3 -15   6    1.65    0.75
  -4  15  -6    3.04    0.94
   4 -15   6    4.32    0.83
  -5  15  -6   16.43    1.39
   5 -15   6   17.02    1.21
  -6  15  -6    4.73    1.01
   6 -15   6    5.79    0.89
  -7  15  -6    5.92    1.08
   7 -15   6    8.26    0.97
  -8  15  -6    3.19    1.07
   8 -15   6    4.82    0.90
  -9  15  -6    5.50    1.23
   9 -15   6    7.94    1.02
   4  14  -6    0.90    0.62
  -4 -14   6    3.75    1.10
   3  14  -6    0.12    0.54
  -3 -14   6    1.89    0.97
   2  14  -6    1.34    0.56
  -2 -14   6    1.49    0.92
  -1 -14   6    2.66    0.90
   0 -14   6    0.97    0.80
  -1  14  -6   -0.60    0.74
   1 -14   6    0.07    0.72
  -2  14  -6    0.03    0.77
   2 -14   6    0.28    0.69
  -3  14  -6   -1.11    0.69
   3 -14   6    0.75    0.68
  -4  14  -6    7.25    0.95
   4 -14   6    6.50    0.85
  -5  14  -6    4.70    0.90
   5 -14   6    5.56    0.84
  -6  14  -6   -0.43    0.74
   6 -14   6    0.64    0.66
  -7  14  -6    5.27    1.01
   7 -14   6    6.98    0.89
  -8  14  -6    4.25    1.02
   8 -14   6    5.26    0.87
  -9  14  -6    1.26    0.97
   9 -14   6    2.27    0.77
   5  13  -6    1.56    0.65
  -5 -13   6    1.23    1.03
   4  13  -6    2.65    0.65
  -4 -13   6    3.51    1.05
   3  13  -6    1.47    0.57
  -3 -13   6    2.92    1.01
   2  13  -6    5.84    0.68
  -2 -13   6    8.20    1.06
   1  13  -6    1.01    0.48
  -1 -13   6    1.70    0.84
   0 -13   6    1.41    0.78
  -1  13  -6    0.64    0.74
   1 -13   6   -0.01    0.68
  -2  13  -6    0.03    0.68
   2 -13   6   -0.21    0.66
  -3  13  -6    5.32    0.82
   3 -13   6    5.46    0.82
  -4  13  -6    0.51    0.68
   4 -13   6    0.98    0.64
  -5  13  -6    0.71    0.72
   5 -13   6    0.62    0.65
  -6  13  -6    4.88    0.90
   6 -13   6    5.84    0.80
  -7  13  -6   19.94    1.39
   7 -13   6   18.68    1.13
  -8  13  -6    3.31    0.94
   8 -13   6    5.30    0.81
  -9  13  -6   -0.14    0.84
   9 -13   6    1.93    0.73
 -10  13  -6    1.53    1.04
  10 -13   6    4.17    0.87
   6  12  -6    1.43    0.66
  -6 -12   6    0.22    1.01
   5  12  -6    0.21    0.56
  -5 -12   6   -0.23    0.90
   4  12  -6    5.11    0.71
  -4 -12   6    4.56    1.01
   3  12  -6   -0.47    0.47
  -3 -12   6    0.38    0.87
   2  12  -6   -0.28    0.45
  -2 -12   6    1.75    0.86
   1  12  -6    0.82    0.45
  -1 -12   6    1.27    0.80
   0  12  -6    2.14    0.72
   0  12  -6    2.29    0.46
   0 -12   6    2.90    0.78
  -1  12  -6    6.12    0.80
   1 -12   6    4.57    0.80
  -2  12  -6   10.06    0.87
   2 -12   6   10.72    0.93
  -3  12  -6    1.89    0.67
   3 -12   6    0.72    0.64
  -4  12  -6    3.95    0.75
   4 -12   6    2.93    0.67
  -5  12  -6   30.85    1.42
   5 -12   6   30.12    1.26
  -6  12  -6   26.74    1.40
   6 -12   6   25.81    1.18
  -7  12  -6   14.22    1.23
   7 -12   6   14.57    1.03
  -8  12  -6    3.42    0.90
   8 -12   6    5.23    0.79
  -9  12  -6    9.18    1.15
   9 -12   6   10.48    0.95
 -10  12  -6    6.68    1.13
  10 -12   6   10.11    0.98
   7  11  -6    1.19    0.70
  -7 -11   6    0.95    0.99
   6  11  -6    3.99    0.73
  -6 -11   6    3.54    1.01
   5  11  -6    7.62    0.81
  -5 -11   6    6.69    1.05
   4  11  -6    1.63    0.57
  -4 -11   6    0.43    0.85
   3  11  -6    1.38    0.52
  -3 -11   6    1.02    0.82
   2  11  -6   -0.29    0.42
  -2 -11   6    0.22    0.79
   1  11  -6    6.37    0.59
  -1 -11   6    5.94    0.90
   0  11  -6   17.37    1.09
   0  11  -6   17.20    0.77
   0 -11   6   17.21    1.15
  -1  11  -6    0.32    0.54
  -1  11  -6    0.83    0.35
   1 -11   6    0.32    0.63
  -2  11  -6   -0.02    0.53
   2 -11   6    0.12    0.60
  -3  11  -6    2.56    0.63
   3 -11   6    2.14    0.65
  -4  11  -6   18.05    1.11
   4 -11   6   19.58    1.04
  -5  11  -6   17.59    1.15
   5 -11   6   17.09    1.01
  -6  11  -6    6.07    0.85
   6 -11   6    5.89    0.74
  -7  11  -6   11.43    1.04
   7 -11   6   11.17    0.92
  -8  11  -6   13.89    1.19
   8 -11   6   14.26    1.00
  -9  11  -6    4.41    0.93
   9 -11   6    6.10    0.81
 -10  11  -6    3.10    0.93
  10 -11   6    3.29    0.77
   7  10  -6    4.65    0.78
  -7 -10   6    2.70    1.00
   6  10  -6   15.77    1.04
  -6 -10   6   15.35    1.32
   5  10  -6    7.10    0.77
  -5 -10   6    4.47    0.94
   4  10  -6    1.37    0.54
  -4 -10   6    1.41    0.81
   3  10  -6    1.02    0.49
  -3 -10   6   -0.73    0.74
   2  10  -6    1.46    0.46
  -2 -10   6    0.95    0.75
   1  10  -6    6.83    0.57
   1  10  -6    7.62    0.69
  -1 -10   6    6.10    0.86
   0  10  -6    5.80    0.50
   0  10  -6    6.95    0.65
   0 -10   6    5.02    0.77
  -1  10  -6    1.96    0.36
  -1  10  -6    1.66    0.51
   1 -10   6    2.35    0.64
  -2  10  -6    3.42    0.35
  -2  10  -6    3.12    0.57
   2 -10   6    2.84    0.63
  -3  10  -6   15.44    0.95
   3 -10   6   15.39    0.96
  -4  10  -6    3.97    0.66
   4 -10   6    3.36    0.60
  -5  10  -6    3.73    0.70
   5 -10   6    2.60    0.59
  -6  10  -6   12.26    1.07
   6 -10   6   11.57    0.86
  -7  10  -6   11.30    1.01
   7 -10   6   11.11    0.88
  -8  10  -6    4.48    0.84
   8 -10   6    4.45    0.72
  -9  10  -6    0.18    0.71
   9 -10   6    0.53    0.60
 -10  10  -6    3.45    0.89
  10 -10   6    5.68    0.82
 -11  10  -6    1.77    0.96
  11 -10   6    3.27    0.82
   8   9  -6    6.57    0.90
  -8  -9   6    5.65    1.09
   7   9  -6    6.02    0.81
  -7  -9   6    4.49    1.00
   6   9  -6    7.92    0.81
  -6  -9   6    7.28    0.99
   5   9  -6    0.29    0.50
  -5  -9   6    1.09    0.76
   4   9  -6    1.94    0.55
  -4  -9   6    2.17    0.79
   3   9  -6    0.36    0.44
  -3  -9   6    0.88    0.73
   2   9  -6    2.10    0.47
  -2  -9   6    3.16    0.75
   1   9  -6   -0.14    0.33
   1   9  -6   -0.37    0.42
  -1  -9   6    0.98    0.63
   0   9  -6    1.05    0.42
   0   9  -6    1.23    0.33
   0  -9   6    0.09    0.55
  -1   9  -6    0.47    0.29
  -1   9  -6    0.48    0.40
   1  -9   6   -0.06    0.50
  -2   9  -6   16.87    0.84
  -2   9  -6   17.67    0.57
   2  -9   6   15.11    0.91
  -3   9  -6   66.85    1.59
  -3   9  -6   67.71    1.01
   3  -9   6   67.54    1.50
  -4   9  -6   10.90    0.89
   4  -9   6   10.37    0.78
  -5   9  -6   34.59    1.33
   5  -9   6   35.42    1.14
  -6   9  -6   36.28    1.41
   6  -9   6   31.69    1.11
  -7   9  -6    8.64    0.92
   7  -9   6    9.64    0.85
  -8   9  -6    1.31    0.72
   8  -9   6    1.38    0.59
  -9   9  -6    7.33    0.96
   9  -9   6   10.12    0.86
 -10   9  -6   12.98    1.22
  10  -9   6   14.42    1.07
 -11   9  -6    4.84    0.99
   9   8  -6    5.28    0.86
  -9  -8   6    3.28    1.08
   8   8  -6    4.44    0.76
  -8  -8   6    5.29    1.03
   7   8  -6   -0.39    0.53
  -7  -8   6   -0.43    0.77
   6   8  -6    3.41    0.63
  -6  -8   6    1.50    0.78
   5   8  -6    5.91    0.69
  -5  -8   6    6.24    0.87
   4   8  -6    0.01    0.44
  -4  -8   6   -0.05    0.66
   3   8  -6    9.73    0.73
  -3  -8   6    9.55    0.86
   2   8  -6   24.59    0.86
  -2  -8   6   24.83    1.16
   1   8  -6    0.36    0.34
   1   8  -6    0.78    0.32
  -1  -8   6    1.03    0.56
   0   8  -6    2.35    0.35
   0   8  -6    3.13    0.41
   0  -8   6    2.58    0.55
  -1   8  -6   30.62    0.73
  -1   8  -6   29.95    0.93
   1  -8   6   29.74    1.04
  -2   8  -6   53.35    1.29
  -2   8  -6   56.36    0.93
   2  -8   6   52.83    1.28
  -3   8  -6   82.98    1.15
  -3   8  -6   81.25    1.70
   3  -8   6   84.88    1.58
  -4   8  -6   39.76    1.27
  -4   8  -6   39.09    0.74
   4  -8   6   36.73    1.07
  -5   8  -6   66.74    1.05
  -5   8  -6   68.02    1.73
   5  -8   6   66.86    1.44
  -6   8  -6   32.18    1.33
   6  -8   6   32.32    1.10
  -7   8  -6   22.25    1.23
   7  -8   6   19.53    0.97
  -8   8  -6   21.24    1.24
   8  -8   6   22.12    1.04
  -9   8  -6   24.06    1.32
   9  -8   6   24.45    1.16
 -10   8  -6    6.85    0.96
  10  -8   6    6.17    0.80
 -11   8  -6    6.22    1.01
   9   7  -6    9.79    0.97
  -9  -7   6    9.05    1.13
   8   7  -6    3.25    0.69
  -8  -7   6    2.24    0.87
   7   7  -6    1.67    0.59
  -7  -7   6    1.83    0.76
   6   7  -6   23.60    1.09
  -6  -7   6   21.89    1.22
   5   7  -6    2.84    0.56
  -5  -7   6    2.55    0.71
   4   7  -6    3.30    0.53
  -4  -7   6    4.22    0.74
   3   7  -6    0.75    0.38
  -3  -7   6    1.17    0.60
   2   7  -6    3.90    0.37
   2   7  -6    5.20    0.46
  -2  -7   6    4.07    0.60
   1   7  -6    2.11    0.35
   1   7  -6    1.79    0.32
  -1  -7   6    2.16    0.53
   0   7  -6   32.21    0.85
   0   7  -6   32.23    0.78
   0  -7   6   31.82    1.09
  -1   7  -6   18.48    0.77
  -1   7  -6   19.59    0.62
   1  -7   6   18.08    0.85
  -2   7  -6    9.69    0.48
   2  -7   6   10.18    0.72
   2  -7   6    9.45    0.70
  -3   7  -6   78.89    1.13
   3  -7   6   81.37    1.44
   3  -7   6   78.31    1.60
  -4   7  -6   47.12    0.84
   4  -7   6   47.46    1.31
   4  -7   6   46.34    1.09
  -5   7  -6   23.31    0.66
   5  -7   6   23.20    0.88
   5  -7   6   23.10    1.07
  -6   7  -6   20.48    0.68
   6  -7   6   20.35    0.90
   6  -7   6   20.97    1.11
   7  -7   6   40.87    1.48
   7  -7   6   42.00    1.23
  -8   7  -6   16.93    1.11
   8  -7   6   17.95    0.96
  -9   7  -6    8.79    0.91
   9  -7   6    8.12    0.77
 -10   7  -6    4.47    0.83
 -11   7  -6    9.43    1.06
   9   6  -6   12.09    1.02
  -9  -6   6    8.22    1.07
   8   6  -6   17.65    1.08
  -8  -6   6   17.20    1.25
   7   6  -6   13.00    0.93
  -7  -6   6   12.36    1.08
   6   6  -6   21.24    1.01
  -6  -6   6   22.12    1.17
   5   6  -6    3.71    0.56
  -5  -6   6    3.91    0.70
   4   6  -6   21.00    0.88
  -4  -6   6   21.15    1.04
   3   6  -6   27.16    0.88
  -3  -6   6   27.91    1.04
   2   6  -6    0.81    0.23
   2   6  -6    1.18    0.33
  -2  -6   6    1.80    0.50
   1   6  -6   11.53    0.51
   1   6  -6   11.40    0.60
  -1  -6   6   11.09    0.81
   0   6  -6    4.11    0.39
   0  -6   6    4.48    0.42
   0  -6   6    3.67    0.56
  -1   6  -6    1.29    0.30
   1  -6   6    0.68    0.38
   1  -6   6    0.16    0.44
  -2   6  -6    2.44    0.31
   2  -6   6    2.44    0.44
   2  -6   6    2.67    0.46
  -3   6  -6   66.01    1.02
   3  -6   6   64.38    1.18
   3  -6   6   65.16    1.42
  -4   6  -6    7.48    0.45
   4  -6   6    7.90    0.70
   4  -6   6    6.93    0.56
  -5   6  -6   13.30    0.56
   5  -6   6   12.71    0.70
   5  -6   6   12.52    0.88
  -6   6  -6   14.75    0.65
   6  -6   6   14.43    0.77
   6  -6   6   14.35    0.97
  -7   6  -6   31.49    0.91
   7  -6   6   29.64    1.05
   7  -6   6   31.82    1.32
   8  -6   6    1.17    0.51
   8  -6   6    0.99    0.65
   9  -6   6    6.69    0.72
 -10   6  -6    7.30    0.88
 -11   6  -6    5.22    0.88
  10   5  -6    2.44    0.71
 -10  -5   6    2.44    0.96
   9   5  -6   16.04    1.07
  -9  -5   6   13.74    1.22
   8   5  -6   13.66    0.98
  -8  -5   6   12.28    1.11
   7   5  -6    1.41    0.55
  -7  -5   6    0.90    0.67
   6   5  -6    9.66    0.80
  -6  -5   6   10.42    0.86
   5   5  -6   17.39    0.87
  -5  -5   6   18.71    1.02
   4   5  -6   10.99    0.69
  -4  -5   6   11.21    0.81
   3   5  -6    3.49    0.41
  -3  -5   6    3.81    0.52
   2   5  -6    2.25    0.36
   2   5  -6    2.11    0.22
  -2  -5   6    1.33    0.46
   1   5  -6    0.51    0.32
  -1  -5   6    0.27    0.28
  -1  -5   6   -0.13    0.45
   0   5  -6   -0.05    0.31
   0  -5   6    0.28    0.33
   0  -5   6   -0.25    0.46
  -1   5  -6   36.55    0.81
   1  -5   6   35.69    0.96
   1  -5   6   33.90    0.94
  -2   5  -6   64.29    1.05
   2  -5   6   63.76    1.34
   2  -5   6   63.93    1.15
  -3   5  -6   31.69    0.74
   3  -5   6   31.69    0.79
   3  -5   6   32.73    1.02
  -4   5  -6   13.63    0.55
   4  -5   6   14.11    0.80
   4  -5   6   12.57    0.60
  -5   5  -6   58.56    1.10
   5  -5   6   55.71    1.14
   5  -5   6   58.76    1.46
  -6   5  -6   30.46    0.87
   6  -5   6   29.18    0.94
   6  -5   6   31.41    1.20
  -7   5  -6   28.92    0.90
   7  -5   6   28.18    0.98
   7  -5   6   27.91    1.22
  -8   5  -6    5.36    0.55
   8  -5   6    4.59    0.61
   8  -5   6    5.33    0.77
   9  -5   6   13.65    1.09
  10   4  -6    5.83    0.80
 -10  -4   6    6.09    1.00
   9   4  -6   12.06    0.97
  -9  -4   6   12.56    1.14
   8   4  -6    3.60    0.65
  -8  -4   6    4.19    0.79
   7   4  -6   -0.15    0.46
  -7  -4   6    0.70    0.61
   6   4  -6   10.59    0.79
  -6  -4   6    9.25    0.83
   5   4  -6    3.28    0.50
  -5  -4   6    3.33    0.59
   4   4  -6    0.40    0.33
  -4  -4   6    0.55    0.43
   3   4  -6    1.03    0.33
  -3  -4   6    1.38    0.42
   2   4  -6    3.65    0.41
  -2  -4   6    3.38    0.49
  -2  -4   6    3.09    0.25
   1   4  -6   -0.12    0.32
  -1  -4   6    1.12    0.46
  -1  -4   6    0.12    0.28
   0   4  -6   42.01    0.88
   0  -4   6   42.64    1.00
   0  -4   6   41.67    0.92
  -1   4  -6   54.84    0.98
   1  -4   6   55.92    1.14
   1  -4   6   53.85    1.03
  -2   4  -6   32.09    0.77
   2  -4   6   31.22    0.96
   2  -4   6   32.09    0.75
  -3   4  -6   28.34    0.72
   3  -4   6   27.53    0.94
   3  -4   6   27.76    0.69
  -4   4  -6  142.74    1.87
   4  -4   6  140.54    1.84
   4  -4   6  139.86    2.29
  -5   4  -6   91.30    1.47
   5  -4   6   91.70    1.84
   5  -4   6   90.26    1.44
  -6   4  -6   23.90    0.81
   6  -4   6   22.99    0.82
   6  -4   6   22.52    1.06
  -7   4  -6   30.34    0.97
   7  -4   6   29.54    0.98
   7  -4   6   31.27    1.25
  -8   4  -6   24.40    0.95
   8  -4   6   22.24    1.15
  -9   4  -6   10.08    0.78
   9  -4   6    9.42    0.91
  10  -4   6    8.53    0.98
  10   3  -6   11.40    0.98
 -10  -3   6   10.95    1.10
   9   3  -6    7.25    0.78
  -9  -3   6    4.41    0.87
   8   3  -6   15.89    0.95
  -8  -3   6   17.43    1.14
   7   3  -6   16.59    0.91
  -7  -3   6   16.40    1.03
   6   3  -6   19.47    0.88
  -6  -3   6   18.25    0.99
   5   3  -6    0.93    0.40
  -5  -3   6    0.58    0.47
   4   3  -6    1.11    0.34
  -4  -3   6    1.08    0.42
   3   3  -6   17.08    0.68
  -3  -3   6   16.93    0.77
   2   3  -6    1.47    0.36
  -2  -3   6    1.64    0.26
  -2  -3   6    2.02    0.44
   1   3  -6    4.40    0.40
  -1  -3   6    3.80    0.35
  -1  -3   6    4.67    0.46
   0   3  -6    1.69    0.32
   0  -3   6    1.72    0.34
   0  -3   6    2.19    0.35
  -1   3  -6   27.09    0.73
   1  -3   6   27.29    0.66
   1  -3   6   27.61    0.84
  -2   3  -6    4.37    0.40
   2  -3   6    4.52    0.51
   2  -3   6    4.53    0.32
  -3   3  -6   99.72    1.46
   3  -3   6  100.44    1.77
   3  -3   6   97.64    1.30
  -4   3  -6   46.37    0.98
   4  -3   6   47.31    1.22
   4  -3   6   47.42    0.88
  -5   3  -6    5.16    0.47
   5  -3   6    5.25    0.42
   5  -3   6    5.83    0.61
  -6   3  -6   11.89    0.72
   6  -3   6   11.74    0.89
   6  -3   6   11.89    0.69
  -7   3  -6   32.65    1.05
   7  -3   6   30.80    1.22
   7  -3   6   29.16    0.97
  -8   3  -6    7.48    0.67
   8  -3   6    6.51    0.77
  -9   3  -6    2.66    0.58
   9  -3   6    2.11    0.68
 -10   3  -6   12.53    0.92
  11   2  -6    4.67    0.79
 -11  -2   6    4.12    0.98
  10   2  -6    5.80    0.76
 -10  -2   6    4.49    0.89
   9   2  -6    9.52    0.81
  -9  -2   6    9.37    0.97
   8   2  -6   28.30    1.12
  -8  -2   6   26.66    1.27
   7   2  -6   14.89    0.84
  -7  -2   6   14.68    0.99
   6   2  -6    4.22    0.53
  -6  -2   6    2.64    0.60
   5   2  -6    3.30    0.43
  -5  -2   6    3.06    0.52
   4   2  -6    3.15    0.38
  -4  -2   6    3.17    0.44
  -4  -2   6    3.71    0.27
   3   2  -6    7.81    0.56
  -3  -2   6    7.26    0.46
  -3  -2   6    7.54    0.64
   2   2  -6    6.50    0.56
  -2  -2   6    6.12    0.42
  -2  -2   6    6.65    0.51
   1   2  -6    0.00    0.28
  -1  -2   6   -0.51    0.30
  -1  -2   6    0.14    0.31
   0   2  -6    3.84    0.35
   0  -2   6    3.30    0.39
   0  -2   6    3.62    0.32
  -1   2  -6    6.32    0.52
   1  -2   6    5.37    0.36
   1  -2   6    5.09    0.47
  -2   2  -6  138.31    1.82
   2  -2   6  132.93    2.09
   2  -2   6  138.14    1.54
  -3   2  -6   43.45    0.95
   3  -2   6   44.13    1.14
   3  -2   6   43.61    0.72
  -4   2  -6    3.42    0.39
   4  -2   6    3.55    0.48
   4  -2   6    3.47    0.31
  -5   2  -6   10.42    0.68
   5  -2   6   12.44    0.80
   5  -2   6   12.66    0.59
  -6   2  -6   28.59    0.98
   6  -2   6   26.42    1.12
  -7   2  -6   10.29    0.76
   7  -2   6   11.28    0.90
  -8   2  -6    3.94    0.61
   8  -2   6    3.61    0.69
  -9   2  -6    9.87    0.85
   9  -2   6   10.05    0.98
 -10   2  -6   14.40    0.98
  11   1  -6    1.68    0.63
 -11  -1   6    0.40    0.79
  10   1  -6    6.46    0.75
 -10  -1   6    6.11    0.93
   9   1  -6    7.66    0.73
  -9  -1   6    8.60    0.92
   8   1  -6    7.39    0.69
  -8  -1   6    7.22    0.81
   7   1  -6    5.48    0.58
  -7  -1   6    5.45    0.71
   6   1  -6    0.11    0.38
  -6  -1   6    0.60    0.50
   5   1  -6    0.18    0.33
  -5  -1   6    0.55    0.42
  -5  -1   6    0.51    0.31
   4   1  -6   13.43    0.62
  -4  -1   6   13.62    0.70
  -4  -1   6   13.80    0.60
   3   1  -6    0.55    0.31
  -3  -1   6    0.96    0.39
  -3  -1   6    0.00    0.32
   2   1  -6    0.63    0.33
  -2  -1   6   -0.26    0.37
  -2  -1   6    0.74    0.38
   1   1  -6    0.46    0.29
  -1  -1   6    0.52    0.30
  -1  -1   6    0.06    0.37
   0   1  -6   70.19    1.14
   0  -1   6   70.09    1.31
   0  -1   6   70.79    0.94
  -1   1  -6   66.28    1.13
   1  -1   6   65.59    1.34
  -2   1  -6  139.49    1.86
   2  -1   6  138.71    2.15
  -3   1  -6   47.94    0.72
  -3   1  -6   47.17    1.01
   3  -1   6   48.83    1.21
  -4   1  -6  107.19    1.41
   4  -1   6  108.30    1.95
  -5   1  -6   47.87    1.20
  -5   1  -6   49.55    0.98
   5  -1   6   49.41    1.33
  -6   1  -6   13.06    0.69
  -6   1  -6   12.36    0.83
   6  -1   6   11.79    0.86
  -7   1  -6   10.35    0.83
   7  -1   6   10.12    0.87
  -8   1  -6   29.72    1.18
   8  -1   6   30.34    1.28
  -9   1  -6   17.24    1.02
 -10   1  -6   12.42    0.98
 -11   0   6    1.58    0.83
  10   0  -6   10.89    0.90
 -10   0   6   10.51    1.00
   9   0  -6    5.13    0.65
  -9   0   6    3.31    0.74
   8   0  -6    6.32    0.64
  -8   0   6    8.71    0.84
   7   0  -6    9.08    0.72
  -7   0   6   10.50    0.83
   6   0  -6    1.63    0.42
  -6   0   6    1.35    0.47
  -6   0   6    1.38    0.54
   5   0  -6    4.15    0.54
   5   0  -6    3.74    0.42
  -5   0   6    3.28    0.45
   4   0  -6    2.05    0.43
   4   0  -6    2.00    0.34
  -4   0   6    2.28    0.40
   3   0  -6    0.45    0.30
   3   0  -6    0.43    0.38
  -3   0   6    0.38    0.38
   2   0  -6    3.59    0.39
   2   0  -6    4.29    0.44
  -2   0   6    4.21    0.51
   1   0  -6    9.76    0.58
   1   0  -6    9.88    0.52
  -1   0   6    8.66    0.74
   0   0  -6   57.59    1.07
   0   0   6   55.39    1.26
   0   0   6   58.35    0.78
  -1   0  -6   -0.13    0.31
   1   0   6   -0.29    0.43
   2   0   6   37.26    1.06
  -3   0  -6   95.48    1.56
   3   0   6   99.41    1.78
  -4   0  -6   61.88    1.31
   4   0   6   61.33    1.43
  -5   0  -6    8.45    0.67
  -5   0  -6    8.19    0.61
   5   0   6    8.17    0.77
  -6   0  -6    6.05    0.69
   6   0   6    5.25    0.68
  -7   0  -6   32.26    1.20
   7   0   6   31.25    1.23
  -8   0  -6   16.95    1.00
   8   0   6   17.13    1.04
  -9   0  -6    4.02    0.74
 -10   0  -6    5.57    0.83
 -11   1   6   12.29    1.13
 -10   1   6   11.75    1.06
   9  -1  -6    7.63    0.70
  -9   1   6    7.57    0.84
   8  -1  -6   10.11    0.76
  -8   1   6    9.84    0.85
   7  -1  -6   10.14    0.90
   7  -1  -6   10.28    0.72
   6  -1  -6    3.28    0.44
   6  -1  -6    3.64    0.61
  -6   1   6    2.89    0.56
   5  -1  -6    0.83    0.44
   5  -1  -6    0.91    0.32
  -5   1   6    0.56    0.44
   4  -1  -6    6.60    0.50
   4  -1  -6    7.06    0.55
  -4   1   6    6.82    0.55
   3  -1  -6    6.05    0.48
   3  -1  -6    5.55    0.40
  -3   1   6    5.66    0.54
   2  -1  -6    5.20    0.40
   2  -1  -6    4.80    0.43
  -2   1   6    4.63    0.58
   1  -1  -6    6.65    0.54
   1  -1  -6    5.61    0.38
  -1   1   6    4.87    0.58
   0  -1  -6    6.67    0.36
   0  -1  -6    7.34    0.58
   0   1   6    6.59    0.61
  -1  -1  -6    0.38    0.33
   1   1   6    0.09    0.43
  -2  -1  -6   27.15    0.80
   2   1   6   25.91    0.95
  -3  -1  -6   20.02    0.77
   3   1   6   20.03    0.88
  -4  -1  -6    0.24    0.33
  -4  -1  -6   -0.29    0.40
   4   1   6    0.40    0.44
  -5  -1  -6   21.29    0.99
   5   1   6   20.94    0.99
  -6  -1  -6    9.86    0.83
   6   1   6    8.48    0.79
  -7  -1  -6    5.18    0.71
   7   1   6    5.12    0.69
  -8  -1  -6    0.91    0.60
  -9  -1  -6    4.39    0.78
 -10  -1  -6    2.76    0.77
 -11   2   6   16.23    1.25
 -10   2   6    5.36    0.84
   8  -2  -6   11.69    0.75
   8  -2  -6   10.46    0.94
   7  -2  -6    7.65    0.79
   7  -2  -6    7.44    0.59
  -7   2   6    7.67    0.76
   6  -2  -6    2.38    0.42
   6  -2  -6    2.53    0.59
  -6   2   6    1.98    0.60
   5  -2  -6    3.09    0.38
   5  -2  -6    3.39    0.53
  -5   2   6    3.53    0.57
   4  -2  -6    0.87    0.40
   4  -2  -6    2.11    0.32
  -4   2   6    1.05    0.47
   3  -2  -6    0.07    0.35
   3  -2  -6    0.04    0.25
  -3   2   6   -0.32    0.44
   2  -2  -6    1.92    0.33
   2  -2  -6    1.79    0.37
  -2   2   6    1.34    0.50
   1  -2  -6    0.52    0.30
   1  -2  -6    0.70    0.31
  -1   2   6    0.10    0.47
   0  -2  -6   15.76    0.46
   0  -2  -6   13.97    0.63
   0   2   6   13.32    0.84
  -1  -2  -6    6.10    0.47
   1   2   6    5.88    0.58
  -2  -2  -6    6.57    0.55
   2   2   6    6.65    0.60
  -3  -2  -6    4.34    0.36
  -3  -2  -6    3.31    0.50
   3   2   6    4.01    0.56
  -4  -2  -6    4.91    0.60
   4   2   6    4.46    0.62
  -5  -2  -6   45.76    1.35
   5   2   6   47.28    1.40
  -6  -2  -6    0.83    0.57
   6   2   6    0.41    0.55
  -7  -2  -6   -0.40    0.55
   7   2   6   -0.53    0.49
  -8  -2  -6    6.53    0.82
  -9  -2  -6    5.44    0.83
 -11   3   6    6.56    0.94
  10  -3  -6    2.73    0.81
   9  -3  -6    3.29    0.75
   8  -3  -6    2.42    0.68
   7  -3  -6    0.57    0.38
   7  -3  -6   -0.07    0.58
  -7   3   6   -0.52    0.63
   6  -3  -6    0.04    0.52
   6  -3  -6    0.51    0.36
  -6   3   6    0.92    0.63
   5  -3  -6    0.31    0.30
   5  -3  -6   -0.25    0.43
  -5   3   6   -0.04    0.54
   4  -3  -6    0.52    0.27
   4  -3  -6    0.37    0.40
  -4   3   6    0.40    0.49
   3  -3  -6    8.35    0.51
   3  -3  -6    7.82    0.61
  -3   3   6    8.95    0.82
   2  -3  -6   18.71    0.64
   2  -3  -6   19.03    0.67
  -2   3   6   18.56    0.95
   1  -3  -6   30.33    0.79
   1  -3  -6   30.21    0.71
  -1   3   6   29.55    1.09
   0  -3  -6   35.92    0.87
   0   3   6   34.32    1.12
  -1  -3  -6   31.54    0.87
   1   3   6   32.37    1.08
  -2  -3  -6   12.57    0.69
   2   3   6   12.20    0.82
  -3  -3  -6   34.26    1.08
   3   3   6   33.11    1.19
  -4  -3  -6   15.83    0.90
   4   3   6   14.21    0.97
  -5  -3  -6   33.50    1.22
   5   3   6   34.79    1.26
  -6  -3  -6    5.24    0.74
   6   3   6    5.42    0.71
  -7  -3  -6    4.30    0.73
  -8  -3  -6    7.22    0.87
  -9  -3  -6    1.58    0.72
  10  -4  -6    7.96    0.97
   9  -4  -6    1.26    0.70
   8  -4  -6   -0.40    0.61
  -8   4   6   -0.81    0.69
   7  -4  -6    0.91    0.62
  -7   4   6    0.59    0.69
   6  -4  -6    0.07    0.54
   6  -4  -6    0.21    0.34
  -6   4   6    0.88    0.69
   5  -4  -6    4.32    0.40
   5  -4  -6    3.83    0.59
  -5   4   6    4.86    0.75
   4  -4  -6    8.89    0.55
   4  -4  -6    9.21    0.69
  -4   4   6    9.57    0.81
   3  -4  -6    3.13    0.47
   3  -4  -6    3.65    0.35
  -3   4   6    3.41    0.62
   2  -4  -6    7.19    0.51
   2  -4  -6    6.72    0.55
  -2   4   6    7.14    0.70
   1  -4  -6   38.08    0.89
   1  -4  -6   38.89    0.84
  -1   4   6   38.44    1.26
   0  -4  -6   15.69    0.57
   0  -4  -6   15.72    0.67
   0   4   6   15.08    0.92
  -1  -4  -6   28.66    0.88
  -1  -4  -6   30.35    0.72
   1   4   6   29.44    1.13
  -2  -4  -6   24.13    0.91
   2   4   6   24.00    1.10
  -3  -4  -6   43.40    1.24
   3   4   6   42.67    1.35
  -4  -4  -6    5.40    0.69
   4   4   6    4.71    0.68
  -5  -4  -6   20.10    1.08
   5   4   6   21.16    1.10
  -6  -4  -6    7.68    0.83
   6   4   6    9.66    0.92
  -7  -4  -6    1.73    0.67
  -8  -4  -6    1.73    0.70
  11  -5  -6   15.36    1.28
  10  -5  -6    6.00    0.92
   9  -5  -6    7.25    0.91
   8  -5  -6   10.94    0.98
  -8   5   6   12.09    1.06
   7  -5  -6   20.22    1.10
  -7   5   6   17.94    1.27
   6  -5  -6    0.43    0.56
  -6   5   6   -0.26    0.70
   5  -5  -6    2.17    0.36
   5  -5  -6    1.68    0.56
  -5   5   6    2.36    0.75
   4  -5  -6    0.20    0.29
   4  -5  -6    0.43    0.49
  -4   5   6   -0.33    0.63
   3  -5  -6    2.39    0.35
   3  -5  -6    2.27    0.48
  -3   5   6    2.76    0.68
   2  -5  -6    5.12    0.51
   2  -5  -6    5.14    0.44
  -2   5   6    4.60    0.71
   1  -5  -6    5.82    0.48
   1  -5  -6    6.16    0.48
  -1   5   6    5.71    0.73
   0  -5  -6    0.35    0.38
   0  -5  -6    0.34    0.37
   0   5   6    1.01    0.58
  -1  -5  -6   22.01    0.87
  -1  -5  -6   22.54    0.76
   1   5   6   20.75    1.09
  -2  -5  -6   24.30    0.97
   2   5   6   25.02    1.18
  -3  -5  -6    4.41    0.65
   3   5   6    4.12    0.71
  -4  -5  -6    1.17    0.59
   4   5   6    1.75    0.62
  -5  -5  -6   10.97    0.90
   5   5   6   10.60    0.94
  -6  -5  -6    6.43    0.83
  -7  -5  -6   -0.26    0.59
  -8  -5  -6    3.02    0.79
  11  -6  -6    3.41    0.93
  10  -6  -6    8.21    1.02
   9  -6  -6    9.05    0.97
  -9   6   6    7.59    1.06
   8  -6  -6    1.18    0.68
  -8   6   6    1.07    0.83
   7  -6  -6    0.74    0.61
  -7   6   6   -0.74    0.74
   6  -6  -6    0.42    0.58
  -6   6   6    0.04    0.74
   5  -6  -6    0.16    0.55
  -5   6   6    0.30    0.74
   4  -6  -6    1.46    0.56
   4  -6  -6    0.86    0.33
  -4   6   6    0.85    0.75
   3  -6  -6    6.68    0.64
   3  -6  -6    7.17    0.57
  -3   6   6    7.63    0.91
   2  -6  -6    4.66    0.46
   2  -6  -6    4.65    0.54
  -2   6   6    4.13    0.78
   1  -6  -6   10.59    0.71
   1  -6  -6   11.31    0.66
  -1   6   6    9.50    0.92
   0  -6  -6   25.43    0.92
   0  -6  -6   30.92    0.93
   0   6   6   28.06    1.32
  -1  -6  -6   38.57    1.01
  -1  -6  -6   34.89    1.09
   1   6   6   37.16    1.40
  -2  -6  -6   18.91    0.94
   2   6   6   19.00    1.11
  -3  -6  -6    3.83    0.67
   3   6   6    4.14    0.74
  -4  -6  -6   11.85    0.94
   4   6   6   12.95    1.01
  -5  -6  -6    6.30    0.80
   5   6   6    6.16    0.77
  -6  -6  -6    5.85    0.84
  -7  -6  -6    2.73    0.75
  11  -7  -6    5.56    1.03
  10  -7  -6   13.11    1.17
   9  -7  -6    1.56    0.76
  -9   7   6    1.18    0.93
   8  -7  -6    1.07    0.67
  -8   7   6    0.51    0.84
   7  -7  -6    0.24    0.61
  -7   7   6   -0.54    0.80
   6  -7  -6   -0.07    0.60
  -6   7   6   -0.64    0.76
   5  -7  -6    8.71    0.79
  -5   7   6    6.42    0.99
   4  -7  -6    5.74    0.69
  -4   7   6    5.20    0.91
   3  -7  -6   10.05    0.65
   3  -7  -6    9.51    0.79
  -3   7   6   11.50    1.05
   2  -7  -6    2.63    0.57
   2  -7  -6    2.58    0.45
  -2   7   6    1.40    0.78
   1  -7  -6   16.88    0.79
   1  -7  -6   17.28    0.85
  -1   7   6   14.27    1.21
   0  -7  -6   41.47    1.13
   0  -7  -6   38.09    1.12
   0   7   6   36.31    1.50
  -1  -7  -6   40.01    1.19
   1   7   6   38.67    1.49
  -2  -7  -6   25.06    1.06
   2   7   6   25.63    1.25
  -3  -7  -6    9.28    0.83
   3   7   6    8.85    0.90
  -4  -7  -6   12.56    0.96
   4   7   6   14.19    1.07
  -5  -7  -6    7.00    0.86
  -6  -7  -6    5.71    0.86
  -7  -7  -6    5.26    0.87
  10  -8  -6    8.63    1.05
   9  -8  -6    2.05    0.81
  -9   8   6    3.26    1.05
   8  -8  -6    1.87    0.71
  -8   8   6    2.07    0.97
   7  -8  -6    8.14    0.87
  -7   8   6    7.23    1.07
   6  -8  -6    0.15    0.63
  -6   8   6    0.51    0.86
   5  -8  -6    2.87    0.69
  -5   8   6    1.24    0.88
   4  -8  -6    1.26    0.63
  -4   8   6    1.01    0.83
   3  -8  -6    0.33    0.53
  -3   8   6   -0.88    0.76
   2  -8  -6    1.97    0.46
   2  -8  -6    2.36    0.60
  -2   8   6    1.48    0.79
   1  -8  -6    3.90    0.54
   1  -8  -6    4.30    0.64
  -1   8   6    4.09    0.87
   0  -8  -6   11.83    0.79
   0   8   6   11.41    1.03
  -1  -8  -6    5.33    0.66
   1   8   6    6.22    0.88
  -2  -8  -6    9.92    0.81
   2   8   6   10.75    0.97
  -3  -8  -6    2.81    0.66
   3   8   6    3.27    0.76
  -4  -8  -6    4.12    0.75
   4   8   6    3.68    0.73
  -5  -8  -6    1.87    0.71
  -6  -8  -6    2.14    0.75
  10  -9  -6    3.64    0.94
 -10   9   6    1.45    1.12
   9  -9  -6    5.18    0.91
  -9   9   6    1.86    1.03
   8  -9  -6    2.15    0.78
  -8   9   6    1.94    0.99
   7  -9  -6    0.74    0.69
  -7   9   6   -0.88    0.87
   6  -9  -6   -0.17    0.61
  -6   9   6    0.00    0.88
   5  -9  -6    3.45    0.72
  -5   9   6    2.74    0.94
   4  -9  -6    5.32    0.75
  -4   9   6    4.12    0.98
   3  -9  -6    8.80    0.79
  -3   9   6    8.10    1.05
   2  -9  -6   11.65    0.91
  -2   9   6   12.01    1.12
   1  -9  -6   -0.44    0.55
  -1   9   6    0.74    0.77
   0  -9  -6    0.95    0.51
   0   9   6    1.41    0.74
  -1  -9  -6    7.71    0.74
   1   9   6    7.60    0.93
  -2  -9  -6    8.43    0.79
   2   9   6    9.14    0.94
  -3  -9  -6   -0.06    0.57
   3   9   6    1.62    0.71
  -4  -9  -6    0.90    0.66
  -5  -9  -6    4.62    0.83
   9 -10  -6    1.43    0.82
  -9  10   6   -0.02    1.03
   8 -10  -6   -0.54    0.66
  -8  10   6   -1.19    0.92
   7 -10  -6   -0.53    0.67
  -7  10   6   -0.25    0.94
   6 -10  -6    0.33    0.67
  -6  10   6    0.27    0.92
   5 -10  -6    0.40    0.63
  -5  10   6   -0.35    0.86
   4 -10  -6    1.40    0.68
  -4  10   6    1.89    0.95
   3 -10  -6   13.95    1.01
  -3  10   6   13.03    1.22
   2 -10  -6    2.29    0.68
  -2  10   6    2.39    0.88
  -1  10   6    1.93    0.82
   0  10   6   11.14    1.06
  -1 -10  -6   10.42    0.87
   1  10   6   13.05    1.20
  -2 -10  -6    4.04    0.71
   2  10   6    3.71    0.82
  -3 -10  -6    7.28    0.85
   3  10   6    9.00    0.99
  -4 -10  -6    5.40    0.85
   9 -11  -6    0.61    0.86
  -9  11   6   -1.37    1.08
   8 -11  -6   -1.49    0.69
  -8  11   6   -1.40    1.00
   7 -11  -6    1.58    0.79
  -7  11   6    0.56    1.01
   6 -11  -6    0.84    0.74
  -6  11   6   -0.32    0.96
   5 -11  -6    2.32    0.77
  -5  11   6    1.89    1.01
   4 -11  -6   -0.42    0.66
  -4  11   6   -0.88    0.86
   3 -11  -6    3.57    0.76
  -3  11   6    3.04    0.96
  -2  11   6    7.11    1.06
  -1  11   6    7.74    1.05
   0  11   6    4.30    0.92
   1  11   6    4.01    0.90
   2  11   6    4.36    0.90
  -3 -11  -6    9.41    0.94
   8 -12  -6   -0.53    0.79
  -8  12   6   -0.61    1.09
   7 -12  -6    0.79    0.78
  -7  12   6   -1.37    0.98
   6 -12  -6   -0.27    0.76
  -6  12   6   -1.17    0.95
   5 -12  -6    0.06    0.71
  -5  12   6    0.91    1.00
   4 -12  -6    0.11    0.70
  -4  12   6    0.39    0.94
  -3  12   6    2.16    0.98
  -2  12   6    6.39    1.08
  -1  12   6    2.46    0.88
   0  12   6    2.60    0.86
   1  12   6    2.57    0.87
   7 -13  -6   -0.39    0.79
  -7  13   6   -0.33    1.09
   6 -13  -6   -0.93    0.76
  -6  13   6    0.85    1.12
   5 -13  -6   -0.69    0.73
  -5  13   6   -0.53    0.99
  -4  13   6    0.09    0.95
  -3  13   6    2.48    1.04
  -2  13   6    1.41    0.90
  -1  13   6    2.38    0.93
   0  13   6    5.45    1.03
  -4  14   6    0.49    1.04
  -3  14   6    1.12    1.03
   1 -18   7    3.28    1.06
   2 -18   7    1.93    0.93
   3 -18   7    2.82    0.92
  -4  18  -7    4.07    1.24
   4 -18   7    6.56    1.04
  -5  18  -7   -0.78    1.09
   5 -18   7    1.62    0.88
  -1 -17   7    3.07    1.07
   0 -17   7    1.27    0.91
   1 -17   7    1.14    0.88
   2 -17   7    0.89    0.85
  -3  17  -7    2.07    1.01
   3 -17   7    3.45    0.89
  -4  17  -7   -0.56    0.96
   4 -17   7    2.73    0.84
  -5  17  -7   -0.78    0.92
   5 -17   7    1.66    0.81
  -6  17  -7   -1.88    0.93
   6 -17   7    0.40    0.77
  -7  17  -7   -0.81    1.01
   7 -17   7    0.25    0.81
  -2 -16   7    2.15    1.03
  -1 -16   7    1.27    0.91
   0 -16   7    0.77    0.85
   1 -16   7    3.41    0.89
   2 -16   7    2.56    0.86
  -3  16  -7   -1.73    0.85
   3 -16   7    1.13    0.76
  -4  16  -7   -0.19    0.85
   4 -16   7    0.98    0.73
  -5  16  -7    1.88    0.94
   5 -16   7    1.98    0.81
  -6  16  -7   -1.82    0.81
   6 -16   7   -0.47    0.71
  -7  16  -7   -0.54    0.90
   7 -16   7    0.19    0.71
  -8  16  -7   -1.59    0.94
   8 -16   7    0.34    0.73
   4  15  -7    3.89    0.76
  -4 -15   7    4.16    1.19
  -3 -15   7    5.39    1.14
  -2 -15   7    0.11    0.89
  -1 -15   7    5.53    1.04
   0 -15   7   18.95    1.37
   1 -15   7    6.21    0.95
  -2  15  -7    4.36    0.96
   2 -15   7    4.83    0.89
  -3  15  -7    5.27    0.95
   3 -15   7    6.04    0.90
  -4  15  -7    6.60    0.99
   4 -15   7    9.14    0.96
  -5  15  -7    6.58    1.03
   5 -15   7    6.35    0.90
  -6  15  -7    0.73    0.84
   6 -15   7    1.68    0.73
  -7  15  -7    0.20    0.86
   7 -15   7    0.65    0.69
  -8  15  -7   -0.58    0.89
   8 -15   7    1.29    0.75
  -9  15  -7   -1.42    0.94
   9 -15   7    0.32    0.73
   5  14  -7    4.91    0.83
  -5 -14   7    4.52    1.24
   4  14  -7    4.77    0.75
  -4 -14   7    5.81    1.18
   3  14  -7    3.09    0.65
  -3 -14   7    3.83    1.05
   2  14  -7    2.73    0.62
  -2 -14   7    2.45    0.95
  -1 -14   7   19.39    1.37
   1 -14   7    6.08    0.89
  -2  14  -7   10.68    1.00
   2 -14   7   10.69    1.00
  -3  14  -7   14.68    1.17
   3 -14   7   16.60    1.16
  -4  14  -7    5.32    0.87
   4 -14   7    4.96    0.81
  -5  14  -7    1.78    0.79
   5 -14   7    1.98    0.72
  -6  14  -7    6.87    1.00
   6 -14   7    5.95    0.83
  -7  14  -7    5.81    1.03
   7 -14   7    5.34    0.85
  -8  14  -7    1.34    0.89
   8 -14   7    2.23    0.74
  -9  14  -7   -0.67    0.90
   9 -14   7    0.07    0.68
   5  13  -7    0.95    0.61
  -5 -13   7    1.05    0.98
   4  13  -7   -0.42    0.51
  -4 -13   7   -0.45    0.93
   3  13  -7    1.12    0.58
  -3 -13   7    1.43    0.94
   2  13  -7    3.51    0.62
  -2 -13   7    2.88    0.94
   1  13  -7   12.39    0.80
  -1 -13   7   14.16    1.23
   0  13  -7   11.58    0.76
   0 -13   7    9.92    1.02
  -1  13  -7    7.90    0.89
   1 -13   7    8.90    0.95
  -2  13  -7   11.73    1.02
   2 -13   7   10.56    0.95
  -3  13  -7    1.85    0.71
   3 -13   7    2.03    0.71
  -4  13  -7   -0.57    0.61
   4 -13   7    0.62    0.64
  -5  13  -7    8.08    0.95
   5 -13   7    7.58    0.84
  -6  13  -7    9.40    1.02
   6 -13   7    8.78    0.87
  -7  13  -7    0.72    0.77
   7 -13   7    1.47    0.65
  -8  13  -7   -0.89    0.73
   8 -13   7    0.19    0.62
  -9  13  -7   -1.02    0.77
   9 -13   7   -0.20    0.62
 -10  13  -7   -1.31    0.88
  10 -13   7    0.17    0.71
   6  12  -7    0.35    0.61
  -6 -12   7   -0.21    0.99
   5  12  -7    0.22    0.55
  -5 -12   7    0.45    0.95
   4  12  -7    2.19    0.60
  -4 -12   7    1.46    0.93
   3  12  -7    8.19    0.74
  -3 -12   7    6.24    1.06
   2  12  -7    3.13    0.58
  -2 -12   7    3.35    0.91
   1  12  -7    5.29    0.59
  -1 -12   7    4.96    0.90
   0  12  -7   14.97    0.78
   0 -12   7   16.22    1.19
  -1  12  -7    9.62    0.83
  -1  12  -7    9.72    0.65
   1 -12   7    7.78    0.89
  -2  12  -7    7.15    0.77
   2 -12   7    7.95    0.85
  -3  12  -7    3.10    0.69
   3 -12   7    3.41    0.72
  -4  12  -7    9.54    0.91
   4 -12   7    8.41    0.82
  -5  12  -7   11.46    1.12
   5 -12   7   13.75    1.00
  -6  12  -7    1.65    0.73
   6 -12   7    1.72    0.61
  -7  12  -7   -0.09    0.67
   7 -12   7    0.21    0.58
  -8  12  -7   -0.12    0.71
   8 -12   7   -0.01    0.60
  -9  12  -7   -0.93    0.71
   9 -12   7   -0.98    0.57
 -10  12  -7    1.27    0.94
  10 -12   7    1.79    0.75
   7  11  -7    1.20    0.68
  -7 -11   7   -0.10    0.97
   6  11  -7    0.45    0.58
  -6 -11   7   -0.54    0.86
   5  11  -7    3.42    0.69
  -5 -11   7    4.49    1.00
   4  11  -7   16.53    0.97
  -4 -11   7   15.00    1.34
   3  11  -7   13.19    0.87
  -3 -11   7   15.98    1.32
   2  11  -7    4.91    0.61
  -2 -11   7    5.76    0.94
   1  11  -7   20.53    0.88
  -1 -11   7   18.95    1.26
   0  11  -7   30.71    0.95
   0  11  -7   30.78    1.15
   0 -11   7   31.15    1.36
  -1  11  -7   14.40    0.93
  -1  11  -7   14.00    0.68
   1 -11   7   14.45    1.08
  -2  11  -7   17.26    0.66
  -2  11  -7   17.00    0.99
   2 -11   7   17.09    1.08
  -3  11  -7   21.54    1.10
   3 -11   7   18.75    1.10
  -4  11  -7   18.28    1.10
   4 -11   7   18.57    1.03
  -5  11  -7   15.37    1.10
   5 -11   7   14.03    0.96
  -6  11  -7    8.68    0.94
   6 -11   7    9.34    0.80
  -7  11  -7    5.43    0.89
   7 -11   7    4.23    0.68
  -8  11  -7    0.99    0.73
   8 -11   7    2.64    0.64
  -9  11  -7   -0.04    0.72
   9 -11   7    0.59    0.62
 -10  11  -7   -0.69    0.75
  10 -11   7    0.31    0.65
   7  10  -7    0.83    0.65
  -7 -10   7   -0.38    0.85
   6  10  -7    0.41    0.58
  -6 -10   7    0.34    0.85
   5  10  -7    7.92    0.77
  -5 -10   7    7.60    1.02
   4  10  -7    2.92    0.59
  -4 -10   7    2.45    0.85
   3  10  -7    4.13    0.60
  -3 -10   7    4.99    0.90
   2  10  -7   18.49    0.86
  -2 -10   7   18.24    1.25
   1  10  -7   33.26    0.99
  -1 -10   7   30.70    1.41
   0  10  -7    3.54    0.55
   0  10  -7    4.06    0.47
   0 -10   7    3.32    0.72
  -1  10  -7    5.02    0.45
  -1  10  -7    4.43    0.58
   1 -10   7    3.92    0.71
  -2  10  -7   26.09    0.73
  -2  10  -7   24.86    1.02
   2 -10   7   25.56    1.14
  -3  10  -7   22.40    1.07
  -3  10  -7   24.62    0.67
   3 -10   7   23.81    1.07
  -4  10  -7    0.37    0.55
   4 -10   7    0.37    0.51
  -5  10  -7   10.11    0.89
   5 -10   7    8.70    0.74
  -6  10  -7   10.13    0.93
   6 -10   7    9.88    0.82
  -7  10  -7    0.18    0.63
   7 -10   7    0.64    0.54
  -8  10  -7    1.31    0.74
   8 -10   7    2.08    0.63
  -9  10  -7   -0.05    0.69
   9 -10   7   -0.51    0.54
 -10  10  -7   -0.16    0.74
  10 -10   7   -0.84    0.60
 -11  10  -7    0.76    0.85
   8   9  -7    0.65    0.64
  -8  -9   7   -1.32    0.89
   7   9  -7    0.41    0.60
  -7  -9   7   -0.60    0.82
   6   9  -7    0.47    0.54
  -6  -9   7    0.43    0.78
   5   9  -7    0.48    0.50
  -5  -9   7   -1.15    0.70
   4   9  -7    1.99    0.54
  -4  -9   7    1.82    0.76
   3   9  -7   12.59    0.81
  -3  -9   7   14.06    1.14
   2   9  -7   16.77    0.82
  -2  -9   7   17.10    1.18
   1   9  -7    0.37    0.40
   1   9  -7    0.44    0.36
  -1  -9   7    0.60    0.63
   0   9  -7    0.31    0.39
   0   9  -7    0.68    0.33
   0  -9   7   -0.01    0.55
  -1   9  -7   22.15    0.70
  -1   9  -7   22.21    0.89
   1  -9   7   22.38    1.04
  -2   9  -7   19.76    0.64
  -2   9  -7   20.42    0.90
   2  -9   7   19.93    0.96
  -3   9  -7   -0.25    0.26
  -3   9  -7    0.34    0.47
   3  -9   7    0.04    0.46
  -4   9  -7   -0.13    0.27
  -4   9  -7   -0.37    0.48
   4  -9   7    0.16    0.46
  -5   9  -7    5.72    0.75
   5  -9   7    5.57    0.61
  -6   9  -7   -0.27    0.56
   6  -9   7    0.39    0.48
  -7   9  -7    5.35    0.81
   7  -9   7    5.14    0.66
  -8   9  -7    2.40    0.74
   8  -9   7    2.57    0.61
  -9   9  -7   -0.39    0.65
   9  -9   7    0.44    0.55
 -10   9  -7    4.66    0.91
 -11   9  -7    4.69    1.00
  -9  -8   7   -0.91    0.94
   8   8  -7    4.79    0.78
  -8  -8   7    1.85    0.96
   7   8  -7   -0.30    0.52
  -7  -8   7   -1.32    0.74
   6   8  -7    1.55    0.57
  -6  -8   7    0.55    0.74
   5   8  -7    4.52    0.63
  -5  -8   7    4.52    0.83
   4   8  -7   26.36    1.04
  -4  -8   7   24.23    1.29
   3   8  -7   12.99    0.79
  -3  -8   7   13.39    1.04
   2   8  -7    9.10    0.65
  -2  -8   7    8.84    0.81
   1   8  -7   24.02    0.75
   1   8  -7   23.16    0.79
  -1  -8   7   24.04    1.09
   0   8  -7   63.00    1.25
   0   8  -7   61.20    1.15
   0  -8   7   63.14    1.49
  -1   8  -7   24.56    0.70
  -1   8  -7   24.07    0.86
   1  -8   7   23.30    0.96
  -2   8  -7   10.52    0.52
   2  -8   7   11.80    0.78
   2  -8   7   12.65    0.75
  -3   8  -7   19.51    0.61
   3  -8   7   19.41    0.84
   3  -8   7   19.22    0.94
  -4   8  -7   26.78    0.69
   4  -8   7   26.13    0.92
   4  -8   7   26.23    1.10
  -5   8  -7    2.38    0.35
   5  -8   7    2.35    0.64
   5  -8   7    2.90    0.51
   6  -8   7    4.14    0.57
   6  -8   7    2.32    0.70
   7  -8   7    4.00    0.78
   7  -8   7    3.18    0.58
  -8   8  -7   -0.55    0.55
   8  -8   7    0.45    0.51
  -9   8  -7    1.31    0.68
   9  -8   7    1.48    0.59
 -10   8  -7    3.49    0.80
 -11   8  -7    0.95    0.78
   9   7  -7    0.95    0.65
  -9  -7   7   -0.11    0.89
   8   7  -7   11.64    0.97
  -8  -7   7   11.65    1.13
   7   7  -7    2.35    0.62
  -7  -7   7    2.57    0.81
   6   7  -7    6.32    0.71
  -6  -7   7    9.09    0.94
   5   7  -7   20.36    0.98
  -5  -7   7   21.45    1.18
   4   7  -7   16.48    0.87
  -4  -7   7   17.69    1.09
   3   7  -7   19.09    0.82
  -3  -7   7   19.18    1.05
   2   7  -7   60.44    1.24
   2   7  -7   60.80    0.99
  -2  -7   7   58.93    1.44
   1   7  -7  102.26    1.61
   1   7  -7  106.22    1.57
  -1  -7   7  106.13    1.88
   0   7  -7   30.35    0.79
   0  -7   7   28.95    1.04
  -1   7  -7   21.04    0.66
   1  -7   7   22.35    0.87
   1  -7   7   22.00    0.80
  -2   7  -7   50.59    0.95
   2  -7   7   54.06    1.19
   2  -7   7   53.22    1.24
  -3   7  -7   50.95    0.93
   3  -7   7   50.29    1.29
   3  -7   7   49.65    1.11
  -4   7  -7   22.09    0.65
   4  -7   7   21.09    0.99
   4  -7   7   20.30    0.79
  -5   7  -7   11.33    0.58
   5  -7   7   10.93    0.71
   5  -7   7   11.57    0.92
  -6   7  -7   19.73    0.73
   6  -7   7   18.98    0.86
   6  -7   7   17.57    1.09
   7  -7   7    7.57    0.86
   7  -7   7    8.49    0.69
   8  -7   7    1.62    0.53
   8  -7   7    1.68    0.70
 -10   7  -7    1.06    0.67
 -11   7  -7    1.64    0.77
   9   6  -7    0.74    0.61
  -9  -6   7   -0.81    0.77
   8   6  -7    4.88    0.73
  -8  -6   7    3.70    0.88
   7   6  -7   -0.55    0.47
  -7  -6   7   -0.34    0.67
   6   6  -7   10.90    0.84
  -6  -6   7   11.01    0.94
   5   6  -7    9.75    0.76
  -5  -6   7   10.14    0.85
   4   6  -7    2.89    0.50
  -4  -6   7    4.43    0.67
   3   6  -7   36.38    1.01
  -3  -6   7   35.81    1.15
   2   6  -7   68.61    1.29
   2   6  -7   70.90    1.04
  -2  -6   7   70.25    1.48
   1   6  -7   21.41    0.72
  -1  -6   7   20.03    0.87
  -1  -6   7   19.85    0.62
   0   6  -7    3.14    0.37
   0  -6   7    4.34    0.56
   0  -6   7    3.41    0.40
  -1   6  -7   21.15    0.67
   1  -6   7   21.31    0.79
   1  -6   7   20.57    0.82
  -2   6  -7   24.41    0.67
   2  -6   7   24.30    0.78
   2  -6   7   25.30    0.89
  -3   6  -7    1.90    0.29
   3  -6   7    1.56    0.33
   3  -6   7    1.38    0.43
  -4   6  -7    3.71    0.37
   4  -6   7    2.44    0.50
   4  -6   7    4.49    0.43
  -5   6  -7    9.59    0.58
   5  -6   7    9.29    0.65
   5  -6   7    8.89    0.84
  -6   6  -7    7.24    0.59
   6  -6   7    7.88    0.60
   6  -6   7    7.18    0.79
  -7   6  -7   -0.24    0.36
   7  -6   7   -0.05    0.43
   7  -6   7    0.38    0.59
  -8   6  -7    5.63    0.57
   8  -6   7    5.91    0.82
   9  -6   7    0.97    0.70
 -11   6  -7    8.07    0.96
  10   5  -7    0.09    0.63
 -10  -5   7   -1.12    0.83
   9   5  -7    1.83    0.64
  -9  -5   7    0.37    0.78
   8   5  -7    1.36    0.58
  -8  -5   7    1.29    0.74
   7   5  -7    1.71    0.56
  -7  -5   7    1.41    0.69
   6   5  -7    3.63    0.58
  -6  -5   7    3.92    0.69
   5   5  -7   -0.27    0.41
  -5  -5   7    0.27    0.54
   4   5  -7    4.24    0.49
  -4  -5   7    4.35    0.60
   3   5  -7   67.29    1.31
  -3  -5   7   66.10    1.43
   2   5  -7   28.17    0.83
  -2  -5   7   28.53    0.94
  -2  -5   7   27.86    0.60
   1   5  -7    4.64    0.43
  -1  -5   7    4.69    0.45
  -1  -5   7    4.30    0.52
   0   5  -7   53.19    1.03
   0  -5   7   53.92    1.08
   0  -5   7   51.77    1.17
  -1   5  -7   13.27    0.60
   1  -5   7   12.07    0.68
   1  -5   7   12.10    0.69
  -2   5  -7    1.45    0.31
   2  -5   7    1.65    0.41
   2  -5   7    2.55    0.36
  -3   5  -7    1.98    0.32
   3  -5   7    1.70    0.42
   3  -5   7    1.78    0.31
  -4   5  -7   19.98    0.67
   4  -5   7   19.69    0.89
   4  -5   7   19.25    0.65
  -5   5  -7    5.72    0.46
   5  -5   7    6.16    0.48
   5  -5   7    6.77    0.69
  -6   5  -7    0.06    0.35
   6  -5   7   -0.20    0.53
   6  -5   7    0.14    0.39
  -7   5  -7    3.91    0.51
   7  -5   7    4.28    0.73
   7  -5   7    4.56    0.54
  -8   5  -7    1.39    0.46
   8  -5   7    1.26    0.65
  -9   5  -7    3.72    0.57
   9  -5   7    3.51    0.77
  10  -5   7    5.05    0.89
  10   4  -7    0.03    0.57
 -10  -4   7   -1.48    0.76
   9   4  -7    0.58    0.56
  -9  -4   7    0.00    0.71
   8   4  -7    6.64    0.73
  -8  -4   7    7.86    0.91
   7   4  -7    4.58    0.63
  -7  -4   7    3.89    0.74
   6   4  -7    1.22    0.48
  -6  -4   7    1.08    0.60
   5   4  -7   33.46    1.07
  -5  -4   7   34.18    1.17
   4   4  -7   20.63    0.80
  -4  -4   7   19.73    0.90
   3   4  -7   41.07    0.98
  -3  -4   7   41.64    1.09
   2   4  -7   27.57    0.80
  -2  -4   7   27.78    0.92
  -2  -4   7   27.52    0.62
   1   4  -7   90.33    1.42
  -1  -4   7   93.01    1.52
  -1  -4   7   90.82    1.39
   0   4  -7    6.77    0.57
   0  -4   7    6.37    0.58
   0  -4   7    7.73    0.53
  -1   4  -7    0.97    0.32
   1  -4   7    0.93    0.39
   1  -4   7    0.37    0.35
  -2   4  -7   24.05    0.71
   2  -4   7   24.28    0.63
   2  -4   7   23.16    0.87
  -3   4  -7   66.24    1.16
   3  -4   7   66.61    1.04
   3  -4   7   64.61    1.41
  -4   4  -7    4.83    0.42
   4  -4   7    4.35    0.36
   4  -4   7    4.24    0.53
  -5   4  -7    0.32    0.34
   5  -4   7    0.45    0.32
   5  -4   7   -0.09    0.46
  -6   4  -7   -0.35    0.37
   6  -4   7   -0.56    0.49
   6  -4   7   -0.43    0.35
  -7   4  -7    0.49    0.41
   7  -4   7    0.11    0.56
  -8   4  -7    0.94    0.46
   8  -4   7    0.38    0.58
  -9   4  -7    6.00    0.66
   9  -4   7    5.54    0.83
  10  -4   7    2.79    0.77
  10   3  -7    1.93    0.65
 -10  -3   7    1.99    0.85
   9   3  -7    2.70    0.63
  -9  -3   7    3.69    0.83
   8   3  -7    0.60    0.51
  -8  -3   7    0.39    0.67
   7   3  -7    3.60    0.58
  -7  -3   7    4.08    0.70
   6   3  -7   28.48    1.03
  -6  -3   7   29.91    1.16
   5   3  -7   73.69    1.47
  -5  -3   7   72.73    1.57
   4   3  -7   13.90    0.70
  -4  -3   7   12.63    0.77
   3   3  -7   66.64    1.24
  -3  -3   7   69.74    1.03
  -3  -3   7   67.03    1.32
   2   3  -7   98.16    1.52
  -2  -3   7   99.03    1.43
  -2  -3   7  100.18    1.58
   1   3  -7   24.46    0.77
  -1  -3   7   25.26    0.81
  -1  -3   7   23.95    0.74
   0   3  -7    5.00    0.43
   0  -3   7    4.01    0.44
   0  -3   7    5.02    0.42
  -1   3  -7  121.06    1.67
   1  -3   7  114.58    1.86
   1  -3   7  118.75    1.50
  -2   3  -7   65.72    1.17
   2  -3   7   67.17    0.93
   2  -3   7   65.05    1.38
  -3   3  -7   24.40    0.74
   3  -3   7   24.79    0.91
   3  -3   7   24.81    0.55
  -4   3  -7    0.13    0.30
   4  -3   7    0.14    0.38
   4  -3   7    0.29    0.24
  -5   3  -7    3.76    0.48
   5  -3   7    3.54    0.59
   5  -3   7    3.78    0.38
  -6   3  -7    3.73    0.50
   6  -3   7    3.06    0.63
  -7   3  -7    3.15    0.54
   7  -3   7    2.20    0.64
  -8   3  -7    2.52    0.55
   8  -3   7    2.36    0.68
  -9   3  -7    1.77    0.57
   9  -3   7    2.44    0.71
 -10   3  -7    3.48    0.66
  10   2  -7    1.72    0.62
 -10  -2   7    1.16    0.79
   9   2  -7    0.06    0.49
  -9  -2   7    0.64    0.68
   8   2  -7    0.21    0.47
  -8  -2   7   -0.29    0.59
   7   2  -7    8.83    0.74
  -7  -2   7    9.96    0.86
   6   2  -7   24.52    0.95
  -6  -2   7   24.36    1.07
   5   2  -7   19.42    0.81
  -5  -2   7   18.32    0.89
   4   2  -7   17.70    0.71
  -4  -2   7   17.43    0.79
  -4  -2   7   18.68    0.57
   3   2  -7   50.99    1.06
  -3  -2   7   52.72    1.13
  -3  -2   7   53.47    0.98
   2   2  -7   35.82    0.88
  -2  -2   7   35.67    0.90
  -2  -2   7   35.50    0.87
   1   2  -7   24.24    0.77
  -1  -2   7   21.63    0.79
  -1  -2   7   23.11    0.74
   0   2  -7    3.29    0.40
   0  -2   7    3.29    0.34
   0  -2   7    2.43    0.45
  -1   2  -7   19.25    0.73
   1  -2   7   18.03    0.81
   1  -2   7   19.13    0.44
  -2   2  -7    8.23    0.57
   2  -2   7    7.84    0.69
  -3   2  -7    4.64    0.42
   3  -2   7    4.87    0.51
   3  -2   7    4.28    0.30
  -4   2  -7    2.96    0.43
   4  -2   7    3.87    0.31
   4  -2   7    3.47    0.52
  -5   2  -7    1.75    0.44
   5  -2   7    1.91    0.55
  -6   2  -7    1.05    0.46
   6  -2   7   -0.36    0.52
  -7   2  -7   11.53    0.81
   7  -2   7   11.09    0.93
  -8   2  -7    1.37    0.55
   8  -2   7    1.33    0.64
  -9   2  -7    2.57    0.63
   9  -2   7    2.13    0.70
 -10   2  -7   10.73    0.91
  11   1  -7   -0.85    0.54
 -11  -1   7   -1.17    0.73
  10   1  -7    0.16    0.53
 -10  -1   7   -1.70    0.61
   9   1  -7    0.23    0.49
  -9  -1   7   -0.41    0.63
   8   1  -7    2.26    0.52
  -8  -1   7    1.42    0.64
   7   1  -7   12.54    0.79
  -7  -1   7   12.15    0.94
   6   1  -7    6.80    0.58
  -6  -1   7    7.08    0.73
   5   1  -7   29.57    0.91
  -5  -1   7   30.01    1.03
  -5  -1   7   29.54    0.83
   4   1  -7   60.31    1.17
  -4  -1   7   59.39    1.26
  -4  -1   7   61.58    1.12
   3   1  -7   37.43    0.91
  -3  -1   7   38.64    0.92
  -3  -1   7   37.10    0.94
   2   1  -7   10.20    0.59
  -2  -1   7   10.56    0.62
  -2  -1   7   10.21    0.67
   1   1  -7   63.09    1.14
  -1  -1   7   63.20    1.29
  -1  -1   7   66.23    1.05
   0   1  -7    3.75    0.43
   0  -1   7    4.04    0.52
   0  -1   7    4.44    0.40
  -1   1  -7   28.24    0.80
   1  -1   7   26.22    0.93
  -2   1  -7   13.62    0.62
   2  -1   7   13.49    0.77
  -3   1  -7    2.97    0.40
   3  -1   7    3.61    0.50
  -4   1  -7    4.71    0.33
  -4   1  -7    4.28    0.48
   4  -1   7    5.49    0.61
  -5   1  -7    7.71    0.64
   5  -1   7    9.21    0.83
  -6   1  -7    4.85    0.63
   6  -1   7    5.79    0.72
  -7   1  -7    2.40    0.60
   7  -1   7    2.28    0.63
  -8   1  -7    0.65    0.54
   8  -1   7    0.09    0.57
  -9   1  -7    4.89    0.74
 -10   1  -7   12.58    1.04
 -11   0   7    1.07    0.81
  10   0  -7    2.82    0.61
 -10   0   7    1.91    0.76
   9   0  -7    5.16    0.66
  -9   0   7    6.28    0.84
   8   0  -7   10.59    0.77
  -8   0   7   11.45    0.96
   7   0  -7    5.41    0.59
  -7   0   7    5.59    0.72
   6   0  -7   36.27    1.05
  -6   0   7   37.66    1.22
  -6   0   7   36.49    1.05
   5   0  -7   95.24    1.79
   5   0  -7   95.51    1.60
  -5   0   7   98.76    1.64
   4   0  -7   84.95    1.54
   4   0  -7   83.40    1.39
  -4   0   7   84.95    1.49
   3   0  -7   41.66    0.92
   3   0  -7   41.31    0.98
  -3   0   7   42.19    1.04
   2   0  -7  117.17    1.65
   2   0  -7  118.78    1.64
  -2   0   7  116.08    1.87
   1   0  -7  234.60    2.74
  -1   0   7  231.90    3.11
  -1   0   7  234.37    2.60
   0   0  -7   35.73    0.90
   0   0   7   34.24    1.05
  -1   0  -7   46.77    1.01
   1   0   7   46.63    1.20
  -2   0  -7   55.65    1.12
   2   0   7   53.60    1.31
  -3   0  -7   23.80    0.81
   3   0   7   23.42    0.95
  -4   0  -7   24.40    0.91
   4   0   7   24.48    1.06
  -5   0  -7    0.41    0.48
   5   0   7    0.85    0.53
  -6   0  -7    0.05    0.50
   6   0   7   -0.22    0.52
  -7   0  -7    0.53    0.54
   7   0   7    0.49    0.58
  -8   0  -7    2.30    0.65
   8   0   7    2.58    0.66
  -9   0  -7    0.83    0.63
 -10   0  -7    3.79    0.81
 -11   1   7    0.03    0.74
 -10   1   7    7.60    0.94
   9  -1  -7    1.52    0.51
  -9   1   7    1.64    0.65
   8  -1  -7    6.26    0.61
  -8   1   7    4.95    0.74
   7  -1  -7   10.83    0.93
   7  -1  -7    9.75    0.72
   6  -1  -7   50.30    1.17
   6  -1  -7   49.48    1.39
  -6   1   7   49.63    1.32
   5  -1  -7   13.14    0.67
   5  -1  -7   11.66    0.81
  -5   1   7   11.89    0.84
   4  -1  -7   31.13    0.83
   4  -1  -7   30.06    0.93
  -4   1   7   28.85    0.99
   3  -1  -7   82.42    1.33
   3  -1  -7   82.84    1.40
  -3   1   7   81.60    1.56
   2  -1  -7  148.27    1.91
   2  -1  -7  144.73    1.92
  -2   1   7  148.31    2.27
   1  -1  -7   46.29    0.97
   1  -1  -7   45.91    0.81
  -1   1   7   43.41    1.17
   0  -1  -7   23.51    0.48
   0  -1  -7   23.91    0.76
   0   1   7   24.70    0.95
  -1  -1  -7   40.94    0.96
   1   1   7   40.49    1.15
  -2  -1  -7   42.49    1.03
   2   1   7   43.32    1.21
  -3  -1  -7   -0.05    0.36
   3   1   7   -0.09    0.44
  -4  -1  -7   30.72    1.05
   4   1   7   29.39    1.12
  -5  -1  -7    4.48    0.66
   5   1   7    3.39    0.64
  -6  -1  -7    1.05    0.58
   6   1   7    1.38    0.61
  -7  -1  -7    4.11    0.69
   7   1   7    5.16    0.72
  -8  -1  -7    2.50    0.67
  -9  -1  -7    0.15    0.62
 -11   2   7    0.17    0.72
 -10   2   7    1.35    0.68
  -9   2   7    0.56    0.61
   8  -2  -7    2.20    0.68
   8  -2  -7    2.75    0.50
   7  -2  -7    5.29    0.54
   7  -2  -7    5.96    0.74
  -7   2   7    4.59    0.72
   6  -2  -7    6.52    0.73
   6  -2  -7    6.70    0.54
  -6   2   7    7.25    0.74
   5  -2  -7    5.60    0.63
   5  -2  -7    5.27    0.46
  -5   2   7    4.91    0.66
   4  -2  -7   33.80    0.86
   4  -2  -7   34.69    0.99
  -4   2   7   34.29    1.14
   3  -2  -7   33.93    0.84
   3  -2  -7   34.57    0.90
  -3   2   7   33.89    1.09
   2  -2  -7    6.97    0.52
   2  -2  -7    7.81    0.53
  -2   2   7    7.82    0.63
   1  -2  -7    5.25    0.43
   1  -2  -7    4.96    0.42
  -1   2   7    5.64    0.59
   0  -2  -7    7.49    0.53
   0  -2  -7    8.02    0.36
   0   2   7    7.63    0.72
  -1  -2  -7    5.87    0.48
   1   2   7    6.47    0.61
  -2  -2  -7    0.97    0.39
   2   2   7    1.98    0.51
  -3  -2  -7    1.60    0.46
   3   2   7    1.49    0.53
  -4  -2  -7   16.89    0.89
   4   2   7   17.59    1.02
  -5  -2  -7    0.39    0.54
   5   2   7    0.22    0.54
  -6  -2  -7   12.18    0.91
   6   2   7   13.67    0.98
  -7  -2  -7    5.70    0.77
   7   2   7    6.34    0.78
  -8  -2  -7    2.08    0.70
  -9  -2  -7    3.44    0.80
 -11   3   7    0.80    0.73
   9  -3  -7    1.85    0.72
   8  -3  -7    2.55    0.71
   7  -3  -7    1.19    0.63
   7  -3  -7    1.03    0.39
  -7   3   7    1.02    0.68
   6  -3  -7   13.77    0.95
   6  -3  -7   13.55    0.70
  -6   3   7   14.17    1.09
   5  -3  -7   29.49    0.85
   5  -3  -7   30.02    1.05
  -5   3   7   29.98    1.26
   4  -3  -7   37.30    0.90
   4  -3  -7   34.75    1.03
  -4   3   7   37.51    1.27
   3  -3  -7   33.08    0.83
   3  -3  -7   33.40    0.92
  -3   3   7   32.90    1.17
   2  -3  -7   25.43    0.77
   2  -3  -7   25.70    0.74
  -2   3   7   25.89    1.07
   1  -3  -7   35.58    0.90
   1  -3  -7   36.56    0.79
  -1   3   7   35.96    1.19
   0  -3  -7    8.69    0.44
   0  -3  -7    7.93    0.58
   0   3   7    9.24    0.80
  -1  -3  -7    4.79    0.50
  -1  -3  -7    4.42    0.35
   1   3   7    3.64    0.58
  -2  -3  -7    3.35    0.51
   2   3   7    2.68    0.60
  -3  -3  -7    3.65    0.57
   3   3   7    3.43    0.64
  -4  -3  -7    9.87    0.83
   4   3   7    9.29    0.89
  -5  -3  -7    0.58    0.55
   5   3   7    0.65    0.54
  -6  -3  -7    3.58    0.70
   6   3   7    3.95    0.70
  -7  -3  -7    0.33    0.60
  -8  -3  -7    4.68    0.81
 -11   4   7    1.17    0.74
  10  -4  -7    2.75    0.83
   9  -4  -7    5.43    0.86
   8  -4  -7    3.23    0.75
  -8   4   7    2.29    0.81
   7  -4  -7    1.17    0.63
  -7   4   7    1.18    0.74
   6  -4  -7   47.52    1.08
   6  -4  -7   47.16    1.39
  -6   4   7   48.24    1.60
   5  -4  -7   38.23    0.94
   5  -4  -7   37.58    1.18
  -5   4   7   36.93    1.41
   4  -4  -7   17.05    0.84
   4  -4  -7   16.91    0.70
  -4   4   7   16.74    1.10
   3  -4  -7   23.97    0.75
   3  -4  -7   22.83    0.83
  -3   4   7   21.90    1.14
   2  -4  -7   37.26    0.93
   2  -4  -7   35.98    0.92
  -2   4   7   36.88    1.31
   1  -4  -7   41.02    0.90
   1  -4  -7   40.71    0.99
  -1   4   7   41.72    1.34
   0  -4  -7   10.46    0.54
   0  -4  -7   10.30    0.65
   0   4   7   10.14    0.90
  -1  -4  -7   23.11    0.89
   1   4   7   23.85    1.15
  -2  -4  -7   29.92    1.04
   2   4   7   28.08    1.21
  -3  -4  -7    1.99    0.55
   3   4   7    1.70    0.63
  -4  -4  -7    1.31    0.58
   4   4   7    2.29    0.63
  -5  -4  -7   -1.31    0.49
   5   4   7    0.71    0.55
  -6  -4  -7   -0.20    0.57
   6   4   7    0.54    0.58
  -7  -4  -7   -0.69    0.57
  -8  -4  -7    1.89    0.76
  11  -5  -7    0.28    0.83
  10  -5  -7   -0.33    0.75
   9  -5  -7    1.95    0.76
   8  -5  -7    2.14    0.72
  -8   5   7    1.25    0.83
   7  -5  -7   10.12    0.88
  -7   5   7   11.64    1.07
   6  -5  -7   32.56    1.20
  -6   5   7   33.05    1.46
   5  -5  -7   13.06    0.90
   5  -5  -7   14.05    0.68
  -5   5   7   15.27    1.20
   4  -5  -7    6.47    0.49
   4  -5  -7    6.09    0.65
  -4   5   7    5.70    0.84
   3  -5  -7   38.95    1.09
   3  -5  -7   38.92    0.96
  -3   5   7   40.42    1.48
   2  -5  -7   -0.16    0.34
   2  -5  -7   -0.03    0.42
  -2   5   7   -0.26    0.61
   1  -5  -7    7.49    0.57
   1  -5  -7    7.13    0.54
  -1   5   7    6.69    0.79
   0  -5  -7   21.20    0.74
   0  -5  -7   20.37    0.85
   0   5   7   20.60    1.16
  -1  -5  -7   29.08    1.03
   1   5   7   27.86    1.25
  -2  -5  -7    1.89    0.55
   2   5   7    1.44    0.64
  -3  -5  -7    1.29    0.56
   3   5   7    1.98    0.65
  -4  -5  -7    3.34    0.68
   4   5   7    2.48    0.67
  -5  -5  -7    0.52    0.61
   5   5   7    1.39    0.61
  -6  -5  -7    2.36    0.72
  -7  -5  -7    2.15    0.74
  11  -6  -7    0.28    0.82
  10  -6  -7   -0.75    0.75
   9  -6  -7    2.52    0.79
   8  -6  -7    5.93    0.85
  -8   6   7    5.28    0.99
   7  -6  -7    3.10    0.73
  -7   6   7    2.86    0.90
   6  -6  -7    6.26    0.77
  -6   6   7    6.36    0.95
   5  -6  -7   18.24    0.99
  -5   6   7   19.35    1.32
   4  -6  -7    8.13    0.64
   4  -6  -7    9.32    0.82
  -4   6   7    9.14    1.00
   3  -6  -7   19.98    0.92
   3  -6  -7   21.29    0.79
  -3   6   7   20.88    1.34
   2  -6  -7    3.99    0.57
   2  -6  -7    4.76    0.51
  -2   6   7    4.41    0.82
   1  -6  -7   22.53    0.86
   1  -6  -7   22.47    0.86
  -1   6   7   21.68    1.26
   0  -6  -7   16.72    0.83
   0   6   7   16.85    1.17
  -1  -6  -7    1.65    0.52
   1   6   7    1.09    0.66
  -2  -6  -7   -0.09    0.50
   2   6   7   -0.73    0.61
  -3  -6  -7    0.85    0.57
   3   6   7    1.05    0.66
  -4  -6  -7    0.65    0.60
   4   6   7    0.22    0.61
  -5  -6  -7    2.70    0.70
   5   6   7    2.79    0.69
  -6  -6  -7    1.38    0.71
  -7  -6  -7    0.67    0.71
  10  -7  -7    1.03    0.85
   9  -7  -7    3.18    0.84
  -9   7   7    1.33    0.98
   8  -7  -7    6.37    0.87
  -8   7   7    6.83    1.09
   7  -7  -7    5.16    0.80
  -7   7   7    3.59    0.96
   6  -7  -7   14.09    1.00
  -6   7   7   12.29    1.15
   5  -7  -7   20.33    1.05
  -5   7   7   21.40    1.39
   4  -7  -7    3.46    0.67
  -4   7   7    2.33    0.86
   3  -7  -7   19.99    0.97
  -3   7   7   16.20    1.30
   2  -7  -7    1.54    0.46
   2  -7  -7    1.63    0.56
  -2   7   7    0.68    0.74
   1  -7  -7   15.52    0.84
   1  -7  -7   14.17    0.80
  -1   7   7   15.89    1.23
   0  -7  -7   11.51    0.80
   0   7   7   12.03    1.11
  -1  -7  -7    2.60    0.59
   1   7   7    2.42    0.76
  -2  -7  -7    4.76    0.67
   2   7   7    5.82    0.83
  -3  -7  -7    0.04    0.56
   3   7   7    1.31    0.70
  -4  -7  -7    0.04    0.60
   4   7   7    0.76    0.61
  -5  -7  -7   -0.84    0.57
  -6  -7  -7    0.13    0.67
  10  -8  -7    4.99    0.97
   9  -8  -7    3.11    0.85
  -9   8   7    0.88    1.03
   8  -8  -7    5.72    0.87
  -8   8   7    5.47    1.11
   7  -8  -7   12.32    1.04
  -7   8   7   13.30    1.25
   6  -8  -7   16.55    1.08
  -6   8   7   15.39    1.38
   5  -8  -7   14.47    1.00
  -5   8   7   13.95    1.35
   4  -8  -7    8.50    0.80
  -4   8   7    8.10    1.06
   3  -8  -7   40.50    1.26
  -3   8   7   37.06    1.65
   2  -8  -7    9.89    0.82
  -2   8   7    7.52    0.99
   1  -8  -7    1.87    0.50
  -1   8   7    1.90    0.78
   0  -8  -7   10.42    0.79
   0   8   7   12.17    1.15
  -1  -8  -7    6.62    0.72
   1   8   7    6.70    0.91
  -2  -8  -7    4.13    0.70
   2   8   7    5.07    0.84
  -3  -8  -7    0.02    0.57
   3   8   7    0.07    0.66
  -4  -8  -7   -0.09    0.60
   4   8   7    1.88    0.70
  -5  -8  -7    0.00    0.64
  10  -9  -7    2.63    0.94
   9  -9  -7    0.22    0.75
  -9   9   7   -1.50    0.97
   8  -9  -7    2.36    0.80
  -8   9   7    0.41    0.99
   7  -9  -7    6.48    0.88
  -7   9   7    6.64    1.13
   6  -9  -7    0.71    0.69
  -6   9   7    0.64    0.89
   5  -9  -7    2.90    0.72
  -5   9   7    1.15    0.92
   4  -9  -7   11.54    0.97
  -4   9   7    9.89    1.15
   3  -9  -7   15.83    0.99
  -3   9   7   15.75    1.32
  -2   9   7    0.07    0.78
  -1   9   7    0.55    0.74
   0  -9  -7    5.13    0.65
   0   9   7    5.93    0.90
  -1  -9  -7   -0.06    0.55
   1   9   7    0.39    0.72
  -2  -9  -7    0.74    0.62
   2   9   7    0.68    0.70
  -3  -9  -7   -1.19    0.55
   3   9   7    0.72    0.71
  -4  -9  -7    0.31    0.60
   9 -10  -7    1.86    0.88
  -9  10   7   -2.16    1.02
   8 -10  -7    3.07    0.86
  -8  10   7    3.34    1.12
   7 -10  -7    3.27    0.82
  -7  10   7    1.16    1.02
   6 -10  -7    1.33    0.74
  -6  10   7    2.61    1.01
   5 -10  -7    4.37    0.81
  -5  10   7    3.93    1.03
   4 -10  -7    6.11    0.81
  -4  10   7    5.09    1.05
  -3  10   7    0.79    0.86
  -2  10   7    1.06    0.82
  -1  10   7    1.06    0.80
   0  10   7    0.72    0.78
  -1 -10  -7   -0.08    0.57
   1  10   7    0.85    0.77
  -2 -10  -7    0.48    0.61
   2  10   7    2.60    0.83
  -3 -10  -7    1.18    0.68
   3  10   7    1.51    0.77
   8 -11  -7    5.04    0.97
  -8  11   7    6.34    1.31
   7 -11  -7    4.27    0.90
  -7  11   7    3.70    1.17
   6 -11  -7   10.16    1.01
  -6  11   7    7.33    1.23
   5 -11  -7    7.22    0.91
  -5  11   7    5.36    1.13
  -4  11   7    9.11    1.19
  -3  11   7    4.52    1.00
  -2  11   7    7.44    1.07
  -1  11   7    2.52    0.87
   0  11   7    3.01    0.88
   1  11   7    1.89    0.85
   2  11   7    3.19    0.85
   7 -12  -7    8.10    1.06
  -7  12   7    6.98    1.34
   6 -12  -7    4.99    0.93
  -6  12   7    4.27    1.18
  -5  12   7    2.98    1.09
  -4  12   7    4.72    1.10
  -3  12   7    5.27    1.08
  -2  12   7    2.48    0.95
  -1  12   7    0.92    0.84
   0  12   7    1.39    0.85
   1  12   7    3.31    0.94
  -5  13   7    0.31    1.02
  -4  13   7    0.44    0.97
  -3  13   7    0.49    0.94
  -2  13   7    2.03    0.95
  -1  13   7    4.77    1.03
   1 -18   8    0.54    0.94
   2 -18   8    2.87    0.95
   3 -18   8    1.48    0.88
  -4  18  -8   -2.94    1.01
   4 -18   8    0.14    0.81
  -5  18  -8   -1.58    1.02
   5 -18   8    1.62    0.88
  -1 -17   8    0.98    0.98
   0 -17   8    1.36    0.94
   1 -17   8    3.19    0.94
   2 -17   8    3.20    0.91
   3 -17   8    1.35    0.80
  -4  17  -8   -0.70    0.90
   4 -17   8   -1.02    0.66
  -5  17  -8   -0.97    0.91
   5 -17   8   -0.21    0.73
  -6  17  -8   -1.34    0.91
   6 -17   8    0.75    0.78
  -7  17  -8    1.47    1.08
   7 -17   8    4.70    0.93
  -2 -16   8   -0.99    0.88
  -1 -16   8    2.81    0.98
   0 -16   8    0.56    0.83
   1 -16   8    0.88    0.79
   2 -16   8    1.33    0.81
  -3  16  -8    0.37    0.87
   3 -16   8    1.24    0.76
  -4  16  -8   -0.87    0.78
   4 -16   8    0.18    0.70
  -5  16  -8    3.96    1.00
   5 -16   8    4.30    0.87
  -6  16  -8    4.01    1.03
   6 -16   8    4.90    0.88
  -7  16  -8    4.08    1.07
   7 -16   8    4.63    0.90
  -8  16  -8    0.37    0.96
   8 -16   8    2.02    0.83
   4  15  -8    2.02    0.70
  -4 -15   8    1.80    1.11
   3  15  -8    0.28    0.56
  -3 -15   8   -0.10    0.94
  -2 -15   8    1.27    0.93
  -1 -15   8    2.94    0.95
   0 -15   8   -0.06    0.76
   1 -15   8    0.07    0.75
  -2  15  -8   -0.31    0.76
   2 -15   8    1.26    0.76
  -3  15  -8    1.08    0.77
   3 -15   8    1.38    0.73
  -4  15  -8    3.76    0.88
   4 -15   8    3.58    0.81
  -5  15  -8    8.74    1.06
   5 -15   8    6.03    0.88
  -6  15  -8    3.14    0.92
   6 -15   8    4.15    0.81
  -7  15  -8    1.50    0.91
   7 -15   8    2.98    0.79
  -8  15  -8    4.59    1.08
   8 -15   8    5.91    0.90
   9 -15   8    6.37    0.96
   5  14  -8    7.80    0.90
  -5 -14   8    6.51    1.28
   4  14  -8    2.36    0.67
  -4 -14   8    3.19    1.12
   3  14  -8    0.41    0.53
  -3 -14   8    0.32    0.94
   2  14  -8    3.76    0.65
  -2 -14   8    2.21    0.94
   0 -14   8    0.14    0.76
   1 -14   8    1.02    0.73
  -2  14  -8   -0.46    0.62
   2 -14   8   -0.33    0.67
  -3  14  -8   -0.23    0.65
   3 -14   8    2.16    0.73
  -4  14  -8    1.57    0.74
   4 -14   8    1.13    0.69
  -5  14  -8   -0.18    0.69
   5 -14   8    0.36    0.65
  -6  14  -8   -0.16    0.73
   6 -14   8    0.12    0.62
  -7  14  -8    2.26    0.89
   7 -14   8    2.99    0.75
  -8  14  -8    4.94    1.02
   8 -14   8    5.34    0.86
  -9  14  -8    0.63    0.96
   9 -14   8    2.42    0.78
   5  13  -8    2.34    0.68
  -5 -13   8    2.21    1.03
   4  13  -8    2.49    0.64
  -4 -13   8    2.93    1.04
   3  13  -8    5.45    0.71
  -3 -13   8    5.99    1.11
   2  13  -8    3.83    0.61
  -2 -13   8    3.23    0.94
   1  13  -8    3.57    0.58
  -1 -13   8    3.73    0.90
   0  13  -8   -0.09    0.40
   0 -13   8   -0.03    0.71
  -1  13  -8    0.64    0.63
   1 -13   8    1.52    0.72
  -2  13  -8    1.14    0.63
   2 -13   8    0.83    0.70
  -3  13  -8    7.12    0.85
   3 -13   8    6.75    0.85
  -4  13  -8    0.23    0.65
   4 -13   8    0.07    0.60
  -5  13  -8    0.16    0.67
   5 -13   8    1.26    0.63
  -6  13  -8    7.55    0.97
   6 -13   8    8.07    0.84
  -7  13  -8    7.14    0.99
   7 -13   8    7.04    0.84
  -8  13  -8    2.00    0.85
   8 -13   8    1.52    0.67
  -9  13  -8    2.41    0.95
   9 -13   8    3.47    0.78
 -10  13  -8    6.99    1.22
  10 -13   8    8.18    0.98
   6  12  -8    1.08    0.65
  -6 -12   8    0.64    0.99
   5  12  -8    3.44    0.71
  -5 -12   8    2.78    0.99
   4  12  -8    6.34    0.74
  -4 -12   8    5.69    1.07
   3  12  -8    1.23    0.53
  -3 -12   8    1.35    0.89
   2  12  -8    0.57    0.48
  -2 -12   8    1.13    0.84
   1  12  -8    0.54    0.44
  -1 -12   8    1.38    0.81
   0  12  -8    0.30    0.40
   0 -12   8    0.51    0.71
  -1  12  -8   -0.61    0.53
  -1  12  -8    0.29    0.37
   1 -12   8    1.30    0.71
  -2  12  -8    2.96    0.64
   2 -12   8    3.37    0.74
  -3  12  -8   11.30    1.00
   3 -12   8   11.06    0.93
  -4  12  -8    3.62    0.71
   4 -12   8    3.35    0.68
  -5  12  -8   16.17    1.15
   5 -12   8   15.25    1.00
  -6  12  -8   11.52    1.05
   6 -12   8   11.71    0.92
  -7  12  -8    8.63    1.00
   7 -12   8    9.43    0.84
  -8  12  -8    7.43    1.01
   8 -12   8    6.81    0.81
  -9  12  -8   14.16    1.29
   9 -12   8   12.70    1.03
 -10  12  -8    6.54    1.11
   7  11  -8   -0.10    0.66
  -7 -11   8    0.37    0.99
   6  11  -8    7.34    0.86
  -6 -11   8    3.82    1.03
   5  11  -8    7.71    0.81
  -5 -11   8    6.05    1.05
   4  11  -8    2.78    0.61
  -4 -11   8    2.41    0.89
   3  11  -8    3.92    0.60
  -3 -11   8    2.28    0.88
   2  11  -8    0.79    0.46
  -2 -11   8    1.01    0.80
   1  11  -8    3.47    0.52
  -1 -11   8    2.78    0.81
   0  11  -8    0.29    0.39
   0  11  -8   -0.20    0.49
   0 -11   8   -0.09    0.67
  -1  11  -8    0.20    0.35
  -1  11  -8   -0.03    0.49
   1 -11   8   -1.20    0.59
  -2  11  -8    0.02    0.49
  -2  11  -8    0.57    0.35
   2 -11   8    0.37    0.63
  -3  11  -8    5.47    0.72
   3 -11   8    6.16    0.75
  -4  11  -8    4.07    0.71
   4 -11   8    4.05    0.65
  -5  11  -8    7.72    0.86
   5 -11   8    7.76    0.73
  -6  11  -8    8.15    0.92
   6 -11   8    7.24    0.73
  -7  11  -8   12.96    1.14
   7 -11   8   12.21    0.93
  -8  11  -8    9.32    1.05
   8 -11   8    9.67    0.84
  -9  11  -8    4.75    0.94
   9 -11   8    5.15    0.77
 -10  11  -8    3.34    0.94
   7  10  -8    3.01    0.74
  -7 -10   8    2.52    0.97
   6  10  -8   16.19    1.05
  -6 -10   8   14.30    1.28
   5  10  -8    5.65    0.72
  -5 -10   8    5.24    0.95
   4  10  -8    4.28    0.63
  -4 -10   8    4.00    0.88
   3  10  -8   11.44    0.81
  -3 -10   8   13.42    1.10
   2  10  -8    9.77    0.75
  -2 -10   8    8.72    0.98
   1  10  -8    0.42    0.41
  -1 -10   8   -0.26    0.68
   0  10  -8    0.03    0.36
   0  10  -8   -0.58    0.40
   0 -10   8    0.13    0.65
  -1  10  -8    0.36    0.43
  -1  10  -8    0.79    0.36
   1 -10   8   -0.02    0.58
  -2  10  -8    3.29    0.59
  -2  10  -8    3.79    0.41
   2 -10   8    3.91    0.67
  -3  10  -8    7.91    0.74
  -3  10  -8    7.23    0.56
   3 -10   8    6.37    0.70
  -4  10  -8    8.74    0.82
   4 -10   8    8.22    0.70
  -5  10  -8    6.92    0.81
   5 -10   8    7.45    0.70
  -6  10  -8    4.36    0.77
   6 -10   8    3.62    0.61
  -7  10  -8   16.81    1.18
   7 -10   8   15.79    0.96
  -8  10  -8    3.65    0.81
   8 -10   8    3.93    0.67
  -9  10  -8    3.45    0.87
   9 -10   8    4.06    0.72
 -10  10  -8    4.68    0.96
   8   9  -8    7.11    0.90
  -8  -9   8    6.39    1.16
   7   9  -8    6.02    0.82
  -7  -9   8    4.45    1.01
   6   9  -8    7.32    0.80
  -6  -9   8    6.35    0.99
   5   9  -8    2.00    0.58
  -5  -9   8    2.06    0.80
   4   9  -8    9.20    0.74
  -4  -9   8    8.59    0.93
   3   9  -8    9.36    0.76
  -3  -9   8    8.60    0.93
   2   9  -8   -0.13    0.39
  -2  -9   8   -0.38    0.67
   1   9  -8    3.13    0.47
   1   9  -8    2.58    0.44
  -1  -9   8    2.34    0.69
   0   9  -8    3.40    0.43
   0   9  -8    3.41    0.48
   0  -9   8    3.59    0.67
  -1   9  -8   -0.60    0.30
  -1   9  -8    0.00    0.38
   1  -9   8   -0.03    0.51
  -2   9  -8   10.12    0.79
  -2   9  -8    9.29    0.57
   2  -9   8   10.50    0.85
  -3   9  -8   42.97    0.92
   3  -9   8   42.79    1.32
   3  -9   8   42.05    1.22
  -4   9  -8    9.63    0.58
   4  -9   8    9.21    0.82
   4  -9   8   10.27    0.78
   5  -9   8   15.71    1.09
   5  -9   8   14.14    0.84
   6  -9   8   10.43    1.01
   6  -9   8    9.88    0.79
   7  -9   8   26.30    1.07
  -8   9  -8    6.56    0.88
   8  -9   8    5.43    0.69
  -9   9  -8   20.49    1.32
 -10   9  -8   11.77    1.15
   8   8  -8    7.69    0.89
  -8  -8   8    5.71    1.04
   7   8  -8    0.79    0.57
  -7  -8   8   -0.52    0.75
   6   8  -8    2.01    0.59
  -6  -8   8    2.65    0.80
   5   8  -8    6.07    0.69
  -5  -8   8    5.86    0.85
   4   8  -8    1.04    0.48
  -4  -8   8    0.51    0.69
   3   8  -8    0.25    0.43
  -3  -8   8   -0.11    0.64
   2   8  -8   -0.31    0.37
  -2  -8   8    0.27    0.62
   1   8  -8    6.06    0.50
   1   8  -8    5.47    0.44
  -1  -8   8    5.34    0.72
   0   8  -8    0.91    0.36
   0   8  -8    1.12    0.34
   0  -8   8    0.72    0.53
  -1   8  -8   33.20    0.84
   1  -8   8   32.67    1.08
   1  -8   8   33.15    1.01
  -2   8  -8   58.10    1.08
   2  -8   8   57.27    1.38
   2  -8   8   58.23    1.33
  -3   8  -8   19.20    0.67
   3  -8   8   20.41    0.86
   3  -8   8   20.42    0.96
  -4   8  -8   25.24    0.74
   4  -8   8   25.75    1.14
   4  -8   8   26.59    0.93
  -5   8  -8   45.93    1.00
   5  -8   8   45.30    1.49
   5  -8   8   46.17    1.19
  -6   8  -8   20.21    0.77
   6  -8   8   20.84    1.18
   6  -8   8   21.82    0.93
   7  -8   8   26.72    1.03
   7  -8   8   25.71    1.31
   8  -8   8   20.78    1.29
  -9   8  -8   27.44    1.39
 -10   8  -8   18.02    1.29
   9   7  -8    8.44    0.95
  -9  -7   8    6.27    1.11
   8   7  -8    9.32    0.89
  -8  -7   8    5.84    0.98
   7   7  -8    7.44    0.78
  -7  -7   8    6.77    0.95
   6   7  -8   16.70    0.96
  -6  -7   8   17.06    1.17
   5   7  -8    3.37    0.58
  -5  -7   8    3.75    0.74
   4   7  -8    1.45    0.47
  -4  -7   8    1.43    0.66
   3   7  -8   22.94    0.92
  -3  -7   8   23.64    1.12
   2   7  -8   17.97    0.77
  -2  -7   8   16.77    0.98
   1   7  -8    6.51    0.50
  -1  -7   8    8.31    0.68
  -1  -7   8    6.77    0.53
   0   7  -8    1.66    0.34
   0  -7   8    1.56    0.50
   0  -7   8    1.40    0.36
  -1   7  -8    0.77    0.31
   1  -7   8    1.48    0.44
   1  -7   8    0.75    0.38
  -2   7  -8    1.40    0.32
   2  -7   8    2.08    0.43
   2  -7   8    1.68    0.44
  -3   7  -8   13.36    0.60
   3  -7   8   13.17    0.69
   3  -7   8   13.95    0.83
  -4   7  -8   47.46    1.00
   4  -7   8   47.99    1.40
   4  -7   8   48.40    1.10
  -5   7  -8   12.58    0.67
   5  -7   8   12.50    0.95
   5  -7   8   13.82    0.75
  -6   7  -8    3.05    0.44
   6  -7   8    2.58    0.68
   6  -7   8    3.14    0.51
  -7   7  -8   21.10    0.84
   7  -7   8   20.95    0.93
   7  -7   8   22.65    1.23
   8  -7   8   24.51    1.32
   9  -7   8   10.87    1.07
 -10   7  -8   20.78    1.27
   9   6  -8    5.71    0.82
  -9  -6   8    5.44    1.02
   8   6  -8   19.59    1.12
  -8  -6   8   20.54    1.32
   7   6  -8   21.50    1.08
  -7  -6   8   22.84    1.26
   6   6  -8   17.45    0.93
  -6  -6   8   12.81    1.03
   5   6  -8    6.31    0.65
  -5  -6   8    6.12    0.76
   4   6  -8   19.82    0.90
  -4  -6   8   21.85    1.08
   3   6  -8   57.93    1.29
  -3  -6   8   59.47    1.45
   2   6  -8   17.30    0.73
  -2  -6   8   18.71    0.90
  -2  -6   8   18.41    0.56
   1   6  -8    2.72    0.38
  -1  -6   8    3.46    0.35
  -1  -6   8    2.69    0.50
   0   6  -8    8.01    0.54
   0  -6   8    8.80    0.62
   0  -6   8    8.39    0.58
  -1   6  -8   17.44    0.65
   1  -6   8   17.84    0.75
   1  -6   8   17.52    0.75
  -2   6  -8    4.72    0.39
   2  -6   8    4.26    0.49
   2  -6   8    4.65    0.43
  -3   6  -8   24.12    0.72
   3  -6   8   23.97    0.73
   3  -6   8   24.36    0.95
  -4   6  -8    0.30    0.31
   4  -6   8    0.38    0.33
   4  -6   8    0.19    0.46
  -5   6  -8    1.60    0.38
   5  -6   8    1.90    0.58
   5  -6   8    1.90    0.42
  -6   6  -8    7.48    0.64
   6  -6   8    8.37    0.83
   6  -6   8    8.54    0.70
  -7   6  -8   29.71    0.97
   7  -6   8   29.02    1.31
  -8   6  -8    8.90    0.71
   8  -6   8    9.94    0.95
   9  -6   8    7.46    0.96
  10  -6   8   18.14    1.35
  10   5  -8    2.07    0.71
 -10  -5   8    2.43    0.96
   9   5  -8    6.15    0.79
  -9  -5   8    5.11    0.93
   8   5  -8   13.44    0.96
  -8  -5   8   13.25    1.12
   7   5  -8    6.94    0.73
  -7  -5   8    5.52    0.81
   6   5  -8    1.78    0.52
  -6  -5   8    2.95    0.67
   5   5  -8    9.32    0.77
  -5  -5   8    8.42    0.79
   4   5  -8   11.43    0.73
  -4  -5   8   12.40    0.89
   3   5  -8   21.62    0.81
  -3  -5   8   22.54    0.96
   2   5  -8    0.69    0.31
  -2  -5   8    0.88    0.43
  -2  -5   8    0.67    0.24
   1   5  -8    1.08    0.32
  -1  -5   8    0.93    0.42
  -1  -5   8    1.09    0.30
   0   5  -8    2.02    0.36
   0  -5   8    2.79    0.46
   0  -5   8    2.69    0.38
  -1   5  -8    9.71    0.57
   1  -5   8    9.89    0.65
   1  -5   8    8.68    0.58
  -2   5  -8   54.92    1.06
   2  -5   8   54.80    1.27
   2  -5   8   54.61    1.01
  -3   5  -8    1.00    0.31
   3  -5   8    1.26    0.43
   3  -5   8    1.19    0.29
  -4   5  -8    4.48    0.44
   4  -5   8    3.86    0.39
   4  -5   8    4.35    0.58
  -5   5  -8   30.95    0.91
   5  -5   8   29.46    1.18
   5  -5   8   29.95    0.84
  -6   5  -8   34.14    1.00
   6  -5   8   32.03    1.30
  -7   5  -8    9.89    0.74
   7  -5   8    9.93    0.89
  -8   5  -8   17.64    0.88
   8  -5   8   14.92    1.10
  -9   5  -8   19.42    0.97
   9  -5   8   18.76    1.24
  10  -5   8   22.13    1.40
  10   4  -8    7.46    0.87
 -10  -4   8    7.15    1.04
   9   4  -8    3.74    0.70
  -9  -4   8    4.31    0.89
   8   4  -8    3.19    0.62
  -8  -4   8    2.18    0.74
   7   4  -8    3.90    0.61
  -7  -4   8    3.84    0.72
   6   4  -8   10.36    0.80
  -6  -4   8    9.99    0.84
   5   4  -8    8.70    0.75
  -5  -4   8    9.82    0.86
   4   4  -8    0.42    0.38
  -4  -4   8    0.27    0.46
   3   4  -8    2.78    0.41
  -3  -4   8    2.58    0.25
  -3  -4   8    1.70    0.45
   2   4  -8    6.21    0.53
  -2  -4   8    5.90    0.43
  -2  -4   8    6.21    0.51
   1   4  -8    0.42    0.32
  -1  -4   8    0.47    0.37
  -1  -4   8    0.30    0.29
   0   4  -8   30.68    0.83
   0  -4   8   31.13    0.88
   0  -4   8   32.08    0.85
  -1   4  -8    0.29    0.30
   1  -4   8    0.44    0.36
   1  -4   8    0.26    0.31
  -2   4  -8    4.08    0.41
   2  -4   8    4.38    0.31
   2  -4   8    4.32    0.48
  -3   4  -8   14.78    0.65
   3  -4   8   14.10    0.79
   3  -4   8   15.31    0.49
  -4   4  -8   83.67    1.46
   4  -4   8   82.60    1.77
   4  -4   8   86.14    1.25
  -5   4  -8   31.55    0.95
   5  -4   8   31.65    1.20
  -6   4  -8    4.46    0.55
   6  -4   8    3.97    0.68
  -7   4  -8   13.96    0.81
   7  -4   8   11.77    0.99
  -8   4  -8   29.40    1.09
   8  -4   8   27.84    1.32
  -9   4  -8   11.81    0.87
   9  -4   8   14.90    1.15
  10  -4   8   12.18    1.19
  10   3  -8   11.67    1.00
 -10  -3   8    8.10    1.06
   9   3  -8    2.65    0.63
  -9  -3   8    1.76    0.76
   8   3  -8    6.11    0.68
  -8  -3   8    6.20    0.84
   7   3  -8   19.59    0.96
  -7  -3   8   20.54    1.13
   6   3  -8   23.00    0.97
  -6  -3   8   22.77    1.07
   5   3  -8    4.37    0.53
  -5  -3   8    4.30    0.61
   4   3  -8    7.60    0.61
  -4  -3   8    8.23    0.43
  -4  -3   8    7.83    0.63
   3   3  -8   14.46    0.66
  -3  -3   8   14.00    0.74
  -3  -3   8   14.61    0.54
   2   3  -8   23.10    0.77
  -2  -3   8   23.52    0.70
  -2  -3   8   23.49    0.79
   1   3  -8    0.26    0.31
  -1  -3   8    0.15    0.33
  -1  -3   8    0.22    0.32
   0   3  -8    3.83    0.41
   0  -3   8    4.87    0.39
   0  -3   8    3.87    0.44
  -1   3  -8   22.14    0.74
   1  -3   8   21.70    0.56
   1  -3   8   20.54    0.83
  -2   3  -8    0.49    0.31
   2  -3   8    0.63    0.38
   2  -3   8    0.81    0.19
  -3   3  -8   37.01    0.92
   3  -3   8   36.90    1.12
   3  -3   8   37.36    0.63
  -4   3  -8    4.05    0.46
   4  -3   8    3.91    0.58
  -5   3  -8    6.52    0.59
   5  -3   8    8.25    0.74
  -6   3  -8    5.68    0.61
   6  -3   8    4.13    0.70
  -7   3  -8   18.91    0.93
   7  -3   8   19.61    1.11
  -8   3  -8    6.00    0.68
   8  -3   8    6.12    0.81
  -9   3  -8    3.07    0.64
   9  -3   8    4.15    0.81
 -10   3  -8    6.61    0.80
  10   2  -8    4.75    0.73
 -10  -2   8    4.82    0.93
   9   2  -8    5.72    0.72
  -9  -2   8    6.83    0.90
   8   2  -8   13.38    0.87
  -8  -2   8   12.55    1.02
   7   2  -8   11.64    0.81
  -7  -2   8   12.01    0.96
   6   2  -8    3.55    0.54
  -6  -2   8    2.14    0.59
   5   2  -8    5.08    0.54
  -5  -2   8    5.02    0.62
   4   2  -8   13.30    0.70
  -4  -2   8   14.84    0.60
  -4  -2   8   13.33    0.78
   3   2  -8    6.14    0.47
  -3  -2   8    5.61    0.50
  -3  -2   8    5.88    0.49
   2   2  -8    0.17    0.30
  -2  -2   8    0.05    0.30
  -2  -2   8    0.48    0.32
   1   2  -8    0.49    0.32
  -1  -2   8    0.50    0.36
  -1  -2   8    0.69    0.31
   0   2  -8    0.69    0.34
   0  -2   8    0.78    0.27
   0  -2   8   -0.20    0.36
  -1   2  -8   -0.27    0.30
   1  -2   8    0.19    0.38
  -2   2  -8   31.84    0.86
   2  -2   8   31.34    1.01
  -3   2  -8   11.67    0.64
   3  -2   8   11.73    0.77
  -4   2  -8   -0.25    0.37
   4  -2   8    0.40    0.47
  -5   2  -8   63.06    1.41
   5  -2   8   61.81    1.62
  -6   2  -8   16.77    0.89
   6  -2   8   17.44    1.05
  -7   2  -8    4.39    0.62
   7  -2   8    3.83    0.71
  -8   2  -8    4.94    0.69
   8  -2   8    4.45    0.75
  -9   2  -8   15.69    1.00
   9  -2   8   16.63    1.20
 -10   2  -8   11.54    0.99
  10   1  -8    3.47    0.67
 -10  -1   8    3.89    0.84
   9   1  -8   10.83    0.85
  -9  -1   8   10.19    0.98
   8   1  -8    5.98    0.64
  -8  -1   8    6.65    0.80
   7   1  -8    2.91    0.53
  -7  -1   8    0.79    0.58
   6   1  -8    3.24    0.53
  -6  -1   8    3.67    0.63
   5   1  -8    5.98    0.54
  -5  -1   8    6.01    0.48
  -5  -1   8    5.58    0.61
   4   1  -8   -0.12    0.31
  -4  -1   8    0.15    0.33
  -4  -1   8   -0.69    0.36
   3   1  -8    3.63    0.40
  -3  -1   8    3.73    0.41
  -3  -1   8    3.94    0.43
   2   1  -8    1.87    0.35
  -2  -1   8    1.93    0.39
  -2  -1   8    1.37    0.32
   1   1  -8    1.26    0.35
  -1  -1   8    0.89    0.40
  -1  -1   8    1.39    0.29
   0   1  -8   28.19    0.83
   0  -1   8   26.61    0.93
   0  -1   8   27.18    0.56
  -1   1  -8   50.85    1.06
   1  -1   8   48.83    1.22
  -2   1  -8   17.39    0.69
   2  -1   8   18.36    0.85
  -3   1  -8   13.90    0.69
   3  -1   8   13.82    0.83
  -4   1  -8   15.18    0.80
   4  -1   8   14.94    0.93
  -5   1  -8   70.22    1.54
   5  -1   8   69.94    1.75
  -6   1  -8    5.91    0.66
   6  -1   8    5.58    0.75
  -7   1  -8    7.27    0.74
   7  -1   8    6.34    0.78
  -8   1  -8   28.22    1.20
   8  -1   8   27.62    1.32
  -9   1  -8   15.50    1.05
 -10   1  -8    7.14    0.90
 -11   0   8    6.37    1.02
  10   0  -8   11.20    0.91
 -10   0   8    9.59    1.00
   9   0  -8    6.52    0.69
  -9   0   8    6.57    0.84
   8   0  -8    4.34    0.59
  -8   0   8    5.11    0.76
   7   0  -8    6.32    0.61
  -7   0   8    6.94    0.76
   6   0  -8   10.39    0.73
  -6   0   8    9.60    0.84
   5   0  -8    0.09    0.36
  -5   0   8    0.11    0.44
  -5   0   8    0.06    0.41
   4   0  -8    0.82    0.34
  -4   0   8    0.50    0.38
   3   0  -8   15.17    0.66
  -3   0   8   14.25    0.76
   2   0  -8    7.76    0.56
  -2   0   8    7.10    0.67
  -2   0   8    6.87    0.51
   1   0  -8   16.69    0.67
  -1   0   8   16.69    0.53
  -1   0   8   16.24    0.79
   0   0  -8   24.57    0.78
   0   0   8   23.93    0.92
  -1   0  -8   26.88    0.81
   1   0   8   28.16    0.99
  -2   0  -8    9.27    0.60
   2   0   8    9.73    0.75
  -3   0  -8   33.56    1.00
   3   0   8   32.50    1.15
  -4   0  -8   -0.13    0.43
   4   0   8    0.11    0.51
  -5   0  -8   15.87    0.87
   5   0   8   15.68    1.02
  -6   0  -8   13.43    0.91
   6   0   8   13.24    0.97
  -7   0  -8   15.17    0.96
   7   0   8   15.72    1.06
  -8   0  -8    9.82    0.90
   8   0   8   10.83    1.02
  -9   0  -8    1.00    0.67
 -11   1   8   19.30    1.35
 -10   1   8   12.90    1.15
   9  -1  -8    9.13    0.78
  -9   1   8   10.91    0.96
   8  -1  -8   10.05    0.77
  -8   1   8   11.70    0.97
   7  -1  -8   16.95    0.83
   6  -1  -8    2.53    0.47
   6  -1  -8    2.72    0.63
  -6   1   8    2.28    0.57
   5  -1  -8    3.22    0.44
   5  -1  -8    3.37    0.59
  -5   1   8    3.90    0.57
   4  -1  -8   17.03    0.81
   4  -1  -8   16.50    0.70
  -4   1   8   16.23    0.88
   3  -1  -8   35.67    0.93
   3  -1  -8   35.21    0.90
  -3   1   8   33.67    1.07
   2  -1  -8    0.63    0.30
   2  -1  -8    0.31    0.32
  -2   1   8    0.57    0.41
   1  -1  -8    2.15    0.30
   1  -1  -8    2.26    0.37
  -1   1   8    1.90    0.47
   0  -1  -8    0.73    0.34
   0   1   8    0.22    0.42
  -1  -1  -8   13.97    0.68
   1   1   8   13.39    0.83
  -2  -1  -8   10.57    0.66
   2   1   8   10.60    0.80
  -3  -1  -8    3.35    0.52
   3   1   8    3.38    0.61
  -4  -1  -8    0.95    0.51
   4   1   8    1.42    0.58
  -5  -1  -8   13.55    0.87
   5   1   8   12.32    0.96
  -6  -1  -8   12.88    0.93
   6   1   8   14.55    1.02
  -7  -1  -8    4.15    0.71
   7   1   8    3.35    0.70
  -8  -1  -8    3.92    0.74
  -9  -1  -8    1.11    0.70
 -11   2   8   10.98    1.11
 -10   2   8   10.77    1.02
  -9   2   8   14.45    1.09
   8  -2  -8    9.60    0.91
   8  -2  -8    8.67    0.72
   7  -2  -8   11.55    0.75
   7  -2  -8   12.30    0.97
   6  -2  -8    2.59    0.64
   6  -2  -8    3.98    0.50
  -6   2   8    3.62    0.67
   5  -2  -8   11.66    0.69
   5  -2  -8   12.36    0.86
  -5   2   8   12.11    0.97
   4  -2  -8    5.30    0.47
   4  -2  -8    4.89    0.58
  -4   2   8    5.08    0.64
   3  -2  -8    1.58    0.36
   3  -2  -8    1.22    0.41
  -3   2   8    1.76    0.52
   2  -2  -8    0.03    0.32
   2  -2  -8    0.43    0.31
  -2   2   8    0.28    0.45
   1  -2  -8    0.30    0.27
   1  -2  -8    0.54    0.33
  -1   2   8    0.36    0.45
   0  -2  -8    1.85    0.39
   0  -2  -8    1.13    0.23
   0   2   8    0.73    0.47
  -1  -2  -8   17.39    0.77
   1   2   8   18.74    0.95
  -2  -2  -8   12.07    0.76
   2   2   8   10.37    0.89
  -3  -2  -8    0.60    0.47
   3   2   8   -0.07    0.55
  -4  -2  -8    4.00    0.63
   4   2   8    4.74    0.71
  -5  -2  -8   10.03    0.86
   5   2   8   10.23    0.95
  -6  -2  -8   14.08    0.99
   6   2   8   13.79    1.03
  -7  -2  -8    3.05    0.70
   7   2   8    3.62    0.72
  -8  -2  -8    8.66    0.94
 -11   3   8    3.28    0.86
 -10   3   8   14.10    1.14
   9  -3  -8    5.95    0.86
   8  -3  -8    0.06    0.63
   7  -3  -8    1.27    0.43
   7  -3  -8    1.29    0.66
  -7   3   8    0.65    0.68
   6  -3  -8    7.39    0.63
   6  -3  -8    6.47    0.76
  -6   3   8    7.59    0.83
   5  -3  -8    0.06    0.35
   5  -3  -8   -0.11    0.53
  -5   3   8    1.67    0.63
   4  -3  -8   -0.35    0.46
   4  -3  -8    0.68    0.36
  -4   3   8    0.29    0.57
   3  -3  -8    8.72    0.67
   3  -3  -8    7.94    0.61
  -3   3   8    8.41    0.77
   2  -3  -8    1.95    0.40
   2  -3  -8    1.58    0.40
  -2   3   8    1.97    0.58
   1  -3  -8   16.15    0.73
   1  -3  -8   16.15    0.59
  -1   3   8   14.72    0.98
   0  -3  -8   33.47    0.97
   0   3   8   31.48    1.19
  -1  -3  -8   34.23    1.02
   1   3   8   33.02    1.24
  -2  -3  -8   13.79    0.82
   2   3   8   13.97    1.01
  -3  -3  -8    5.22    0.65
   3   3   8    5.89    0.74
  -4  -3  -8   27.66    1.12
   4   3   8   25.88    1.21
  -5  -3  -8   13.22    0.96
   5   3   8   12.12    0.98
  -6  -3  -8   11.91    0.98
   6   3   8   12.51    1.00
  -7  -3  -8    9.78    0.95
  -8  -3  -8   11.38    1.06
 -11   4   8    9.74    1.05
  10  -4  -8   12.11    1.12
   9  -4  -8    3.74    0.82
   8  -4  -8    1.42    0.70
   7  -4  -8   14.96    1.03
  -7   4   8   16.59    1.24
   6  -4  -8    7.41    0.62
   6  -4  -8    7.59    0.78
  -6   4   8    7.39    0.90
   5  -4  -8    0.79    0.54
   5  -4  -8   -0.04    0.36
  -5   4   8   -0.04    0.67
   4  -4  -8    0.62    0.38
   4  -4  -8    1.29    0.53
  -4   4   8    1.28    0.69
   3  -4  -8    1.05    0.38
   3  -4  -8    0.82    0.47
  -3   4   8    1.45    0.66
   2  -4  -8    4.73    0.50
   2  -4  -8    4.86    0.52
  -2   4   8    4.12    0.71
   1  -4  -8    6.96    0.57
   1  -4  -8    6.44    0.57
  -1   4   8    6.00    0.75
   0  -4  -8    6.99    0.59
   0   4   8    6.68    0.79
  -1  -4  -8    6.31    0.63
   1   4   8    7.20    0.80
  -2  -4  -8   20.73    0.98
   2   4   8   21.48    1.16
  -3  -4  -8   14.78    0.92
   3   4   8   13.93    1.07
  -4  -4  -8   11.17    0.89
   4   4   8   13.97    1.03
  -5  -4  -8    4.41    0.73
   5   4   8    3.50    0.71
  -6  -4  -8    5.97    0.84
   6   4   8    7.51    0.86
  -7  -4  -8    5.97    0.87
  10  -5  -8    7.12    1.00
   9  -5  -8   10.42    1.04
   8  -5  -8   13.73    1.09
  -8   5   8   14.80    1.30
   7  -5  -8   14.02    1.04
  -7   5   8   13.72    1.25
   6  -5  -8    3.29    0.70
  -6   5   8    4.87    0.88
   5  -5  -8    4.85    0.69
   5  -5  -8    5.57    0.50
  -5   5   8    5.35    0.87
   4  -5  -8   13.79    0.87
   4  -5  -8   12.71    0.73
  -4   5   8   13.85    1.18
   3  -5  -8    2.27    0.56
   3  -5  -8    2.31    0.44
  -3   5   8    2.80    0.75
   2  -5  -8    4.73    0.53
   2  -5  -8    6.51    0.59
  -2   5   8    5.55    0.82
   1  -5  -8    4.05    0.52
   1  -5  -8    4.65    0.55
  -1   5   8    4.19    0.77
   0  -5  -8    0.55    0.46
   0   5   8    0.50    0.65
  -1  -5  -8    8.72    0.74
   1   5   8    8.34    0.87
  -2  -5  -8   16.14    0.95
   2   5   8   16.55    1.12
  -3  -5  -8    1.05    0.60
   3   5   8    2.10    0.68
  -4  -5  -8    5.00    0.74
   4   5   8    4.87    0.79
  -5  -5  -8    4.39    0.76
   5   5   8    5.59    0.79
  -6  -5  -8    4.79    0.82
  -7  -5  -8    2.49    0.77
  10  -6  -8    4.93    0.97
   9  -6  -8    6.39    0.94
   8  -6  -8    3.06    0.79
  -8   6   8    4.00    0.96
   7  -6  -8    0.53    0.64
  -7   6   8    0.35    0.81
   6  -6  -8    1.90    0.67
  -6   6   8    0.82    0.82
   5  -6  -8    0.61    0.59
  -5   6   8    0.01    0.75
   4  -6  -8    2.44    0.62
  -4   6   8    1.29    0.79
   3  -6  -8    8.50    0.72
   3  -6  -8    7.83    0.59
  -3   6   8    8.60    0.96
   2  -6  -8    6.72    0.61
   2  -6  -8    6.53    0.64
  -2   6   8    6.70    0.90
   1  -6  -8    1.00    0.46
  -1   6   8    0.03    0.67
   0  -6  -8    9.02    0.77
   0   6   8    9.63    0.95
  -1  -6  -8   15.49    0.90
   1   6   8   16.43    1.17
  -2  -6  -8   11.92    0.90
   2   6   8   12.21    1.10
  -3  -6  -8    7.54    0.81
   3   6   8    8.64    0.90
  -4  -6  -8   11.15    0.95
   4   6   8   13.51    1.10
  -5  -6  -8   10.16    0.95
   5   6   8    9.20    0.94
  -6  -6  -8    3.52    0.82
  10  -7  -8    5.84    1.04
   9  -7  -8    5.50    0.92
  -9   7   8    4.87    1.11
   8  -7  -8    1.55    0.76
  -8   7   8    2.00    0.96
   7  -7  -8    4.02    0.78
  -7   7   8    3.05    0.93
   6  -7  -8    1.66    0.67
  -6   7   8    0.50    0.82
   5  -7  -8   -0.67    0.59
  -5   7   8    0.46    0.81
   4  -7  -8    0.03    0.59
  -4   7   8   -0.36    0.76
   3  -7  -8    2.31    0.63
  -3   7   8    2.37    0.82
   2  -7  -8    2.44    0.52
  -2   7   8    1.87    0.78
   1  -7  -8    4.00    0.58
  -1   7   8    4.17    0.84
   0  -7  -8   10.24    0.80
   0   7   8   10.59    1.02
  -1  -7  -8    8.49    0.76
   1   7   8    9.19    0.96
  -2  -7  -8    3.57    0.69
   2   7   8    5.26    0.85
  -3  -7  -8   13.55    1.00
   3   7   8   14.64    1.17
  -4  -7  -8    9.85    0.95
   4   7   8    9.64    0.97
  -5  -7  -8    4.91    0.84
  -6  -7  -8    4.27    0.87
   9  -8  -8    5.89    0.96
  -9   8   8    3.30    1.09
   8  -8  -8    3.51    0.82
  -8   8   8    1.84    0.98
   7  -8  -8   10.68    0.99
  -7   8   8    9.29    1.18
   6  -8  -8    0.39    0.64
  -6   8   8    0.44    0.85
   5  -8  -8    2.95    0.71
  -5   8   8    3.20    0.95
   4  -8  -8    8.18    0.81
  -4   8   8    8.74    1.08
   3  -8  -8    0.43    0.59
  -3   8   8    0.02    0.78
  -2   8   8    3.32    0.84
   1  -8  -8    5.19    0.62
  -1   8   8    5.00    0.90
   0  -8  -8    0.74    0.52
   0   8   8    1.36    0.76
  -1  -8  -8   -0.06    0.53
   1   8   8    0.78    0.70
  -2  -8  -8    2.78    0.69
   2   8   8    4.49    0.87
  -3  -8  -8    3.32    0.74
   3   8   8    5.10    0.87
  -4  -8  -8    0.87    0.70
   4   8   8    1.46    0.70
  -5  -8  -8    1.21    0.76
   9  -9  -8    7.24    1.02
  -9   9   8    7.01    1.29
   8  -9  -8    2.17    0.78
  -8   9   8    1.67    1.04
   7  -9  -8    1.78    0.74
  -7   9   8    0.79    0.96
   6  -9  -8    0.15    0.69
  -6   9   8    0.79    0.92
   5  -9  -8    5.68    0.81
  -5   9   8    6.63    1.08
   4  -9  -8    3.84    0.76
  -4   9   8    3.90    0.97
  -3   9   8    1.62    0.85
  -2   9   8    0.75    0.78
  -1   9   8    1.83    0.80
   0  -9  -8    2.41    0.61
   0   9   8    3.48    0.87
  -1  -9  -8    2.88    0.67
   1   9   8    3.81    0.89
  -2  -9  -8    0.58    0.66
   2   9   8    0.81    0.74
  -3  -9  -8    0.55    0.67
   3   9   8    1.73    0.76
  -4  -9  -8    3.21    0.82
   8 -10  -8   -0.79    0.75
  -8  10   8    1.16    1.09
   7 -10  -8   -0.49    0.72
  -7  10   8   -0.83    0.95
   6 -10  -8    0.03    0.71
  -6  10   8    1.12    0.97
   5 -10  -8    0.61    0.71
  -5  10   8    0.54    0.92
  -4  10   8    0.97    0.89
  -3  10   8    1.87    0.91
  -2  10   8    1.21    0.83
  -1  10   8    4.63    0.95
   0  10   8    6.76    1.02
   1  10   8    4.53    0.94
  -2 -10  -8    1.34    0.69
   2  10   8    1.49    0.79
  -3 -10  -8    4.33    0.86
   3  10   8    5.72    0.96
   7 -11  -8    0.18    0.78
  -7  11   8   -1.27    0.97
   6 -11  -8   -0.88    0.73
  -6  11   8    0.78    1.03
  -5  11   8    2.43    1.02
  -4  11   8    1.43    0.93
  -3  11   8    2.04    0.93
  -2  11   8    2.34    0.91
  -1  11   8    3.10    0.94
   0  11   8    5.29    1.00
   1  11   8    0.73    0.79
  -6  12   8    0.34    1.07
  -5  12   8    0.13    1.01
  -4  12   8    0.35    0.95
  -3  12   8    0.66    0.91
  -2  12   8    2.64    0.97
  -1  12   8    0.73    0.85
   0  12   8    2.10    0.93
   2 -18   9    1.93    0.92
   3 -18   9    2.94    0.91
  -4  18  -9    0.74    1.08
   4 -18   9    3.36    0.91
  -5  18  -9    0.12    1.05
   5 -18   9    3.21    0.93
  -1 -17   9    2.77    1.06
   0 -17   9    0.20    0.86
   1 -17   9    0.13    0.82
   2 -17   9    1.56    0.87
   3 -17   9    2.29    0.86
  -4  17  -9   -1.87    0.83
   4 -17   9    0.29    0.72
  -5  17  -9    0.22    0.91
   5 -17   9    2.62    0.83
  -6  17  -9    1.23    1.00
   6 -17   9    2.86    0.85
  -7  17  -9   -0.51    0.94
   7 -17   9    1.66    0.83
  -2 -16   9    0.81    0.98
  -1 -16   9    0.59    0.92
   0 -16   9    1.49    0.87
   1 -16   9    2.90    0.88
   2 -16   9    4.59    0.92
  -3  16  -9    1.27    0.86
   3 -16   9    2.80    0.82
  -4  16  -9    0.46    0.81
   4 -16   9    0.94    0.73
  -5  16  -9    5.29    1.00
   5 -16   9    5.63    0.91
  -6  16  -9    1.76    0.94
   6 -16   9    1.84    0.77
  -7  16  -9   -0.63    0.86
   7 -16   9   -0.47    0.67
  -8  16  -9   -0.87    0.91
   8 -16   9    0.87    0.76
   4  15  -9    4.62    0.80
  -4 -15   9    6.59    1.24
   3  15  -9    5.24    0.76
  -3 -15   9    6.38    1.18
  -2 -15   9    0.25    0.89
  -1 -15   9    2.31    0.91
   0 -15   9   12.07    1.16
   1 -15   9    9.03    1.02
  -2  15  -9    9.13    0.98
   2 -15   9    9.56    1.02
  -3  15  -9   10.54    1.02
   3 -15   9    9.74    0.99
  -4  15  -9   13.26    1.21
   4 -15   9   13.98    1.13
  -5  15  -9    7.45    1.00
   5 -15   9    7.98    0.95
  -6  15  -9    2.87    0.90
   6 -15   9    3.48    0.80
  -7  15  -9    2.79    0.96
   7 -15   9    3.49    0.80
  -8  15  -9    3.35    1.04
   8 -15   9    4.32    0.84
   5  14  -9    2.03    0.69
  -5 -14   9    3.07    1.16
   4  14  -9    2.44    0.66
  -4 -14   9    2.75    1.09
   3  14  -9    0.38    0.56
  -3 -14   9    0.49    0.94
   2  14  -9    1.69    0.57
  -2 -14   9    3.43    0.97
   1  14  -9   14.76    0.90
  -1 -14   9   12.99    1.21
   0 -14   9    8.34    1.01
   1 -14   9    4.36    0.86
  -2  14  -9   13.49    1.11
   2 -14   9   14.89    1.14
  -3  14  -9   16.54    1.18
   3 -14   9   17.70    1.18
  -4  14  -9    3.62    0.79
   4 -14   9    3.62    0.76
  -5  14  -9    7.70    0.96
   5 -14   9    7.48    0.88
  -6  14  -9   12.86    1.24
   6 -14   9   12.18    1.03
  -7  14  -9    7.09    1.07
   7 -14   9    7.06    0.86
  -8  14  -9    0.85    0.86
   8 -14   9    1.03    0.69
  -9  14  -9   -1.32    0.83
   9 -14   9   -0.67    0.65
   5  13  -9    0.95    0.62
  -5 -13   9    0.14    0.96
   4  13  -9    0.77    0.57
  -4 -13   9    0.68    0.93
   3  13  -9    0.98    0.57
  -3 -13   9   -0.45    0.87
   2  13  -9    4.82    0.66
  -2 -13   9    5.24    1.00
   1  13  -9    2.48    0.53
  -1 -13   9    2.13    0.86
   0  13  -9    0.99    0.45
   0 -13   9    0.21    0.73
  -1  13  -9    6.42    0.76
   1 -13   9    6.32    0.90
  -2  13  -9    9.87    0.96
   2 -13   9   10.34    0.95
  -3  13  -9    2.78    0.70
   3 -13   9    4.00    0.75
  -4  13  -9    0.74    0.62
   4 -13   9    0.70    0.61
  -5  13  -9   10.91    1.00
   5 -13   9   10.18    0.88
  -6  13  -9    6.74    0.91
   6 -13   9    7.01    0.78
  -7  13  -9   -0.21    0.69
   7 -13   9    1.19    0.62
  -8  13  -9    0.36    0.75
   8 -13   9   -0.20    0.59
  -9  13  -9    0.41    0.85
   9 -13   9    0.78    0.66
   6  12  -9    0.63    0.65
  -6 -12   9   -0.98    0.94
   5  12  -9    0.33    0.57
  -5 -12   9    1.10    0.95
   4  12  -9    0.43    0.55
  -4 -12   9   -0.14    0.88
   3  12  -9    3.80    0.62
  -3 -12   9    4.01    0.97
   2  12  -9    7.09    0.67
  -2 -12   9    6.53    1.02
   1  12  -9    2.03    0.50
  -1 -12   9    1.76    0.80
   0  12  -9    6.43    0.58
   0 -12   9    5.72    0.88
  -1  12  -9   10.05    0.67
  -1  12  -9   10.35    0.90
   1 -12   9    9.57    0.94
  -2  12  -9    9.70    0.90
   2 -12   9   10.43    0.91
  -3  12  -9    5.30    0.73
   3 -12   9    5.22    0.77
  -4  12  -9   12.19    1.05
   4 -12   9   12.49    0.97
  -5  12  -9   10.97    0.98
   5 -12   9    8.03    0.79
  -6  12  -9    5.68    0.87
   6 -12   9    5.94    0.73
  -7  12  -9    1.84    0.75
   7 -12   9    2.17    0.63
  -8  12  -9    0.31    0.74
   8 -12   9    0.39    0.61
  -9  12  -9   -0.65    0.73
 -10  12  -9   -1.32    0.78
   7  11  -9    0.72    0.69
  -7 -11   9   -0.91    0.94
   6  11  -9    0.51    0.60
  -6 -11   9   -0.19    0.87
   5  11  -9    1.05    0.59
  -5 -11   9    2.09    0.92
   4  11  -9    4.33    0.66
  -4 -11   9    5.35    0.98
   3  11  -9    4.69    0.62
  -3 -11   9    4.30    0.91
   2  11  -9    7.18    0.66
  -2 -11   9    6.05    0.97
   1  11  -9   21.25    0.90
  -1 -11   9   20.48    1.30
   0  11  -9   25.51    1.04
   0  11  -9   25.49    0.90
   0 -11   9   25.85    1.30
  -1  11  -9    7.73    0.64
  -1  11  -9    7.56    0.69
   1 -11   9    9.03    0.87
  -2  11  -9   10.35    0.88
  -2  11  -9    9.25    0.62
   2 -11   9   10.10    0.87
  -3  11  -9   28.95    1.25
   3 -11   9   30.24    1.23
  -4  11  -9   34.73    1.36
   4 -11   9   34.95    1.23
  -5  11  -9   11.33    1.04
   5 -11   9   11.68    0.89
  -6  11  -9   11.01    1.06
   6 -11   9   11.63    0.90
  -7  11  -9    9.15    0.98
   7 -11   9    9.18    0.80
  -8  11  -9    0.99    0.71
   8 -11   9    0.36    0.56
  -9  11  -9    0.67    0.78
 -10  11  -9    0.43    0.78
   7  10  -9    0.36    0.63
  -7 -10   9    1.28    0.93
   6  10  -9    0.45    0.60
  -6 -10   9    0.28    0.82
   5  10  -9    2.16    0.61
  -5 -10   9    1.52    0.80
   4  10  -9    0.21    0.48
  -4 -10   9    0.10    0.76
   3  10  -9    2.65    0.54
  -3 -10   9    2.86    0.84
   2  10  -9   16.06    0.86
  -2 -10   9   17.11    1.24
   1  10  -9    9.19    0.73
  -1 -10   9   10.47    0.98
   0  10  -9    0.37    0.39
   0  10  -9    0.71    0.44
   0 -10   9    0.71    0.68
  -1  10  -9    2.08    0.52
  -1  10  -9    1.93    0.42
   1 -10   9    2.81    0.66
  -2  10  -9   28.43    1.12
  -2  10  -9   28.77    0.86
   2 -10   9   27.76    1.17
  -3  10  -9   20.80    0.76
  -3  10  -9   19.02    1.04
   3 -10   9   21.29    1.04
  -4  10  -9    5.55    0.73
   4 -10   9    4.96    0.64
   5 -10   9    4.89    0.61
  -6  10  -9    7.16    0.86
   6 -10   9    5.45    0.65
  -7  10  -9    2.91    0.73
   7 -10   9    1.44    0.55
  -8  10  -9    1.98    0.73
  -9  10  -9    0.73    0.73
 -10  10  -9   -0.33    0.74
   8   9  -9    1.51    0.69
  -8  -9   9   -1.36    0.87
   7   9  -9    1.80    0.66
  -7  -9   9    0.13    0.85
   6   9  -9    0.54    0.56
  -6  -9   9    0.43    0.79
   5   9  -9    0.82    0.53
  -5  -9   9    0.88    0.76
   4   9  -9    0.57    0.49
  -4  -9   9    1.44    0.75
   3   9  -9    9.98    0.77
  -3  -9   9   11.03    0.99
   2   9  -9    4.94    0.57
  -2  -9   9    5.34    0.83
   1   9  -9    0.96    0.42
  -1  -9   9    1.02    0.68
   0   9  -9    5.63    0.54
   0   9  -9    5.28    0.51
   0  -9   9    4.70    0.73
  -1   9  -9   18.52    0.75
   1  -9   9   20.24    1.01
  -2   9  -9    6.65    0.50
   2  -9   9    6.64    0.67
   2  -9   9    6.26    0.66
  -3   9  -9    0.15    0.33
   3  -9   9    0.28    0.53
   3  -9   9    0.12    0.46
  -4   9  -9    8.74    0.61
   4  -9   9    8.25    0.81
   4  -9   9    9.35    0.78
  -5   9  -9    5.65    0.48
   5  -9   9    5.39    0.59
   5  -9   9    6.26    0.81
   6  -9   9    1.50    0.49
   6  -9   9    0.26    0.62
   7  -9   9   -0.52    0.46
   7  -9   9   -0.26    0.64
   8  -9   9   -0.63    0.69
  -9   9  -9    1.06    0.67
 -10   9  -9    2.57    0.83
   8   8  -9    0.64    0.62
  -8  -8   9   -1.22    0.79
   7   8  -9    0.58    0.56
  -7  -8   9    0.94    0.81
   6   8  -9    3.11    0.63
  -6  -8   9    1.00    0.77
   5   8  -9    6.73    0.71
  -5  -8   9    6.49    0.88
   4   8  -9    5.46    0.63
  -4  -8   9    5.31    0.83
   3   8  -9   15.85    0.88
  -3  -8   9   16.10    1.11
   2   8  -9   12.48    0.77
  -2  -8   9   13.52    1.04
   1   8  -9   30.88    0.95
   1   8  -9   31.66    0.87
  -1  -8   9   31.63    1.24
   0   8  -9   36.82    0.98
   0  -8   9   37.79    1.01
   0  -8   9   37.92    1.25
  -1   8  -9   23.62    0.79
   1  -8   9   22.31    0.97
   1  -8   9   23.60    0.91
  -2   8  -9   30.57    0.85
   2  -8   9   29.21    1.05
   2  -8   9   29.87    1.01
  -3   8  -9   37.87    0.93
   3  -8   9   39.07    1.08
   3  -8   9   40.67    1.30
  -4   8  -9   21.96    0.77
   4  -8   9   21.98    0.87
   4  -8   9   21.15    1.09
  -5   8  -9    5.83    0.51
   5  -8   9    5.55    0.58
   5  -8   9    6.09    0.78
  -6   8  -9    5.09    0.51
   6  -8   9    3.21    0.72
   6  -8   9    5.70    0.60
   7  -8   9    2.52    0.75
   8  -8   9    5.41    0.89
   9  -8   9    0.60    0.78
   9   7  -9   -0.64    0.59
  -9  -7   9    0.91    0.94
   8   7  -9    0.83    0.61
  -8  -7   9    0.51    0.83
   7   7  -9    1.30    0.58
  -7  -7   9    2.25    0.78
   6   7  -9    1.46    0.55
  -6  -7   9    1.69    0.73
   5   7  -9   23.81    1.06
  -5  -7   9   25.43    1.23
   4   7  -9   10.80    0.79
  -4  -7   9   11.57    1.03
   3   7  -9   18.97    0.89
  -3  -7   9   18.21    1.06
   2   7  -9   21.18    0.85
  -2  -7   9   19.23    1.02
   1   7  -9   50.47    1.13
  -1  -7   9   51.12    1.35
  -1  -7   9   50.77    1.05
   0   7  -9   16.24    0.70
   0  -7   9   16.38    0.73
   0  -7   9   16.53    0.89
  -1   7  -9   61.99    1.19
   1  -7   9   60.95    1.31
   1  -7   9   60.05    1.34
  -2   7  -9   65.82    1.22
   2  -7   9   66.75    1.33
   2  -7   9   67.55    1.50
  -3   7  -9   67.83    1.24
   3  -7   9   66.97    1.59
   3  -7   9   67.22    1.29
  -4   7  -9    7.25    0.61
   4  -7   9    7.78    0.63
   4  -7   9    7.80    0.74
  -5   7  -9    5.72    0.52
   5  -7   9    4.74    0.73
   5  -7   9    5.86    0.53
  -6   7  -9    9.32    0.70
   6  -7   9    8.69    0.87
  -7   7  -9    5.35    0.56
   7  -7   9    6.48    0.86
   8  -7   9    1.64    0.72
   9  -7   9    0.40    0.72
  10  -7   9   -0.79    0.77
   9   6  -9    0.18    0.59
  -9  -6   9   -0.26    0.80
   8   6  -9    0.85    0.58
  -8  -6   9    0.01    0.72
   7   6  -9   -0.46    0.48
  -7  -6   9    0.15    0.68
   6   6  -9   11.01    0.83
  -6  -6   9    8.24    0.88
   5   6  -9   13.88    0.87
  -5  -6   9   13.57    1.03
   4   6  -9    0.14    0.43
  -4  -6   9    0.84    0.59
   3   6  -9    6.06    0.57
  -3  -6   9    6.27    0.69
   2   6  -9   32.03    0.95
  -2  -6   9   32.30    1.10
  -2  -6   9   32.44    0.76
   1   6  -9   32.51    0.92
  -1  -6   9   32.36    1.03
  -1  -6   9   31.96    0.83
   0   6  -9    2.83    0.39
   0  -6   9    1.93    0.48
   0  -6   9    2.60    0.39
  -1   6  -9   35.05    0.89
   1  -6   9   32.67    0.92
   1  -6   9   34.79    1.00
  -2   6  -9   25.53    0.79
   2  -6   9   23.84    0.93
   2  -6   9   25.41    0.77
  -3   6  -9   11.50    0.64
   3  -6   9   12.78    0.60
   3  -6   9   12.83    0.83
  -4   6  -9    5.07    0.49
   4  -6   9    5.43    0.45
   4  -6   9    4.46    0.64
  -5   6  -9    7.47    0.58
   5  -6   9    8.62    0.62
   5  -6   9    8.43    0.79
  -6   6  -9    9.14    0.68
   6  -6   9    8.19    0.84
  -7   6  -9    0.46    0.42
   7  -6   9    0.13    0.62
  -8   6  -9   -0.40    0.42
   8  -6   9    0.18    0.65
   9  -6   9    0.32    0.70
  10  -6   9    1.13    0.79
   9   5  -9    1.60    0.64
  -9  -5   9    0.31    0.78
   8   5  -9    0.05    0.53
  -8  -5   9    0.46    0.70
   7   5  -9    2.76    0.59
  -7  -5   9    3.10    0.73
   6   5  -9    0.89    0.50
  -6  -5   9   -0.02    0.58
   5   5  -9   -0.56    0.41
  -5  -5   9   -0.23    0.54
   4   5  -9    6.10    0.59
  -4  -5   9    6.05    0.69
   3   5  -9   25.11    0.91
  -3  -5   9   25.77    1.01
   2   5  -9   12.83    0.68
  -2  -5   9   12.56    0.54
  -2  -5   9   12.50    0.79
   1   5  -9   19.21    0.73
  -1  -5   9   19.27    0.81
  -1  -5   9   18.91    0.69
   0   5  -9    3.89    0.42
   0  -5   9    3.25    0.41
   0  -5   9    4.59    0.48
  -1   5  -9    8.28    0.57
   1  -5   9    8.93    0.55
   1  -5   9    8.88    0.63
  -2   5  -9    4.66    0.44
   2  -5   9    5.08    0.52
   2  -5   9    5.25    0.38
  -3   5  -9    8.64    0.61
   3  -5   9    8.57    0.49
   3  -5   9    8.43    0.74
  -4   5  -9   32.99    0.95
   4  -5   9   32.37    0.79
   4  -5   9   31.37    1.17
  -5   5  -9    0.63    0.41
   5  -5   9    0.59    0.55
  -6   5  -9    0.36    0.42
   6  -5   9    0.24    0.58
  -7   5  -9    2.77    0.53
   7  -5   9    2.27    0.67
  -8   5  -9    1.44    0.52
   8  -5   9    1.80    0.72
  -9   5  -9    0.28    0.51
   9  -5   9   -0.48    0.65
  10  -5   9    4.02    0.92
  10   4  -9   -0.26    0.57
 -10  -4   9    0.93    0.84
   9   4  -9    0.36    0.56
  -9  -4   9   -1.00    0.69
   8   4  -9    1.25    0.54
  -8  -4   9    1.31    0.71
   7   4  -9    0.67    0.49
  -7  -4   9   -0.37    0.58
   6   4  -9   -0.06    0.45
  -6  -4   9    0.29    0.57
   5   4  -9   25.35    0.99
  -5  -4   9   25.58    1.10
   4   4  -9   47.21    1.20
  -4  -4   9   46.61    1.27
   3   4  -9   23.43    0.83
  -3  -4   9   25.30    0.67
  -3  -4   9   24.26    0.92
   2   4  -9   14.88    0.68
  -2  -4   9   13.53    0.74
  -2  -4   9   14.47    0.59
   1   4  -9   72.48    1.32
  -1  -4   9   72.28    1.32
  -1  -4   9   72.09    1.31
   0   4  -9   11.65    0.63
   0  -4   9   11.59    0.65
   0  -4   9   10.51    0.62
  -1   4  -9   34.79    0.90
   1  -4   9   35.07    0.76
   1  -4   9   35.55    1.01
  -2   4  -9   36.66    0.94
   2  -4   9   35.20    0.68
   2  -4   9   33.97    1.07
  -3   4  -9   25.97    0.85
   3  -4   9   27.59    0.60
   3  -4   9   26.93    1.02
  -4   4  -9   30.80    0.94
   4  -4   9   30.66    1.16
  -5   4  -9    0.68    0.43
   5  -4   9    0.72    0.55
  -6   4  -9    0.53    0.45
   6  -4   9    0.76    0.59
  -7   4  -9    1.17    0.50
   7  -4   9    1.10    0.64
  -8   4  -9    0.63    0.52
   8  -4   9   -0.53    0.60
  -9   4  -9   -0.13    0.51
   9  -4   9   -0.28    0.65
  10  -4   9    2.08    0.84
  10   3  -9    0.33    0.57
 -10  -3   9    0.75    0.83
   9   3  -9    0.20    0.52
  -9  -3   9    0.60    0.72
   8   3  -9    0.53    0.50
  -8  -3   9    0.23    0.65
   7   3  -9    0.19    0.46
  -7  -3   9    0.16    0.60
   6   3  -9   19.70    0.94
  -6  -3   9   18.75    1.05
   5   3  -9   24.78    0.96
  -5  -3   9   25.94    1.06
   4   3  -9   24.36    0.90
  -4  -3   9   25.46    0.70
  -4  -3   9   23.45    0.96
   3   3  -9   18.05    0.75
  -3  -3   9   18.25    0.81
  -3  -3   9   18.47    0.66
   2   3  -9   63.65    1.24
  -2  -3   9   64.34    1.24
  -2  -3   9   65.04    1.22
   1   3  -9   89.65    1.50
  -1  -3   9   91.53    1.42
  -1  -3   9   90.88    1.57
   0   3  -9   25.73    0.80
   0  -3   9   27.65    0.71
   0  -3   9   27.62    0.89
  -1   3  -9   34.99    0.91
   1  -3   9   33.58    1.02
   1  -3   9   34.41    0.65
  -2   3  -9   56.36    1.17
   2  -3   9   54.84    1.35
  -3   3  -9   15.46    0.73
   3  -3   9   15.47    0.88
  -4   3  -9   41.52    1.11
   4  -3   9   43.04    1.34
  -5   3  -9    6.45    0.61
   5  -3   9    7.01    0.76
  -6   3  -9   -0.97    0.42
   6  -3   9   -0.01    0.57
  -7   3  -9   -0.13    0.49
   7  -3   9    0.90    0.62
  -8   3  -9    1.56    0.57
   8  -3   9    0.94    0.66
  -9   3  -9    0.77    0.59
   9  -3   9   -0.19    0.66
 -10   3  -9   -0.59    0.58
  10   2  -9   -0.07    0.54
 -10  -2   9   -0.09    0.75
   9   2  -9    2.85    0.62
  -9  -2   9    2.37    0.77
   8   2  -9   -0.30    0.45
  -8  -2   9    0.69    0.63
   7   2  -9    2.13    0.53
  -7  -2   9    1.61    0.63
   6   2  -9   14.92    0.85
  -6  -2   9   16.14    0.98
   5   2  -9    0.58    0.43
  -5  -2   9    0.00    0.49
   4   2  -9    7.40    0.56
  -4  -2   9    7.88    0.60
  -4  -2   9    6.43    0.60
   3   2  -9   26.37    0.83
  -3  -2   9   25.65    0.86
  -3  -2   9   26.43    0.82
   2   2  -9   37.58    0.97
  -2  -2   9   38.63    0.92
  -2  -2   9   37.30    0.97
   1   2  -9    2.23    0.38
  -1  -2   9    1.39    0.39
  -1  -2   9    1.48    0.32
   0   2  -9    7.38    0.56
   0  -2   9    6.85    0.45
   0  -2   9    7.63    0.64
  -1   2  -9   50.89    1.11
   1  -2   9   51.03    1.27
  -2   2  -9   58.05    1.21
   2  -2   9   56.42    1.38
  -3   2  -9    0.37    0.37
   3  -2   9    0.11    0.46
  -4   2  -9   21.14    0.87
   4  -2   9   19.75    1.04
  -5   2  -9    1.28    0.51
   5  -2   9    1.66    0.60
  -6   2  -9    2.61    0.58
   6  -2   9    3.56    0.68
  -7   2  -9    3.91    0.65
   7  -2   9    4.42    0.74
  -8   2  -9    0.09    0.55
   8  -2   9    0.08    0.61
  -9   2  -9   -0.26    0.56
   9  -2   9    0.18    0.66
  10   1  -9    1.86    0.63
 -10  -1   9    0.12    0.72
   9   1  -9    0.60    0.52
  -9  -1   9    0.80    0.66
   8   1  -9    1.09    0.50
  -8  -1   9    1.18    0.63
   7   1  -9    2.18    0.51
  -7  -1   9    1.03    0.59
   6   1  -9    7.08    0.64
  -6  -1   9    6.56    0.70
   5   1  -9   13.96    0.79
  -5  -1   9   15.28    0.87
  -5  -1   9   16.70    0.78
   4   1  -9   43.23    1.09
  -4  -1   9   42.30    1.11
  -4  -1   9   43.20    1.07
   3   1  -9   24.24    0.82
  -3  -1   9   23.91    0.86
  -3  -1   9   23.22    0.79
   2   1  -9    0.22    0.32
  -2  -1   9    0.32    0.30
  -2  -1   9    0.81    0.37
   1   1  -9   26.86    0.84
  -1  -1   9   25.95    0.67
  -1  -1   9   26.49    0.94
   0   1  -9   94.30    1.56
   0  -1   9   93.13    1.75
   0  -1   9   92.08    1.17
  -1   1  -9   67.60    1.32
   1  -1   9   66.98    1.51
  -2   1  -9   11.37    0.68
   2  -1   9   11.23    0.80
  -3   1  -9    1.89    0.44
   3  -1   9    1.26    0.52
  -4   1  -9   30.63    1.05
   4  -1   9   31.23    1.22
  -5   1  -9    2.90    0.58
   5  -1   9    2.40    0.66
  -6   1  -9   -0.97    0.46
   6  -1   9    0.18    0.56
  -7   1  -9    1.94    0.61
   7  -1   9    1.64    0.65
  -8   1  -9    0.23    0.57
   8  -1   9    0.99    0.67
  -9   1  -9    1.90    0.70
 -10   0   9    0.56    0.71
   9   0  -9    1.97    0.55
  -9   0   9    1.67    0.71
   8   0  -9    3.49    0.57
  -8   0   9    3.94    0.71
   7   0  -9    1.04    0.47
  -7   0   9    0.19    0.55
   6   0  -9   34.75    1.08
  -6   0   9   34.82    1.20
   5   0  -9   43.19    1.12
  -5   0   9   44.83    1.25
  -5   0   9   43.69    1.16
   4   0  -9   15.63    0.76
  -4   0   9   15.66    0.79
  -4   0   9   17.00    0.85
   3   0  -9   12.75    0.69
  -3   0   9   12.22    0.67
  -3   0   9   13.78    0.81
   2   0  -9   68.60    1.30
  -2   0   9   69.62    1.46
  -2   0   9   70.06    1.18
   1   0  -9  180.38    2.39
  -1   0   9  176.04    2.69
  -1   0   9  177.02    2.09
   0   0  -9   66.68    1.31
   0   0   9   67.00    1.53
  -1   0  -9   37.59    1.01
   1   0   9   38.76    1.21
  -2   0  -9   48.81    1.18
   2   0   9   49.32    1.39
  -3   0  -9   22.12    0.90
   3   0   9   22.64    1.08
  -4   0  -9   16.86    0.89
   4   0   9   17.16    1.03
  -5   0  -9    4.83    0.67
   5   0   9    5.76    0.75
  -6   0  -9    7.38    0.76
   6   0   9    7.30    0.82
  -7   0  -9    6.35    0.78
   7   0   9    4.37    0.77
  -8   0  -9    1.31    0.65
   8   0   9    0.77    0.64
  -9   0  -9    0.31    0.66
 -10   1   9    0.46    0.69
  -9   1   9    0.75    0.65
   8  -1  -9    1.07    0.47
  -8   1   9    1.65    0.63
   7  -1  -9    1.95    0.49
  -7   1   9    1.51    0.60
   6  -1  -9   22.89    1.10
   6  -1  -9   21.25    0.88
  -6   1   9   21.60    1.02
   5  -1  -9    3.95    0.51
   5  -1  -9    3.95    0.62
  -5   1   9    3.53    0.59
   4  -1  -9    1.12    0.49
   4  -1  -9    1.59    0.41
  -4   1   9    1.98    0.52
   3  -1  -9   39.77    1.01
   3  -1  -9   42.61    1.04
  -3   1   9   41.20    1.22
   2  -1  -9   23.65    0.72
   2  -1  -9   24.07    0.82
  -2   1   9   23.45    0.98
   1  -1  -9   20.35    0.80
  -1   1   9   19.52    0.94
   0  -1  -9   21.58    0.81
   0   1   9   23.33    1.01
  -1  -1  -9   65.58    1.36
   1   1   9   63.41    1.59
  -2  -1  -9   36.84    1.07
   2   1   9   35.99    1.26
  -3  -1  -9   -0.53    0.43
   3   1   9   -0.58    0.52
  -4  -1  -9    4.79    0.65
   4   1   9    5.20    0.71
  -5  -1  -9    1.98    0.61
   5   1   9    2.74    0.68
  -6  -1  -9    0.56    0.57
   6   1   9    1.43    0.65
  -7  -1  -9   -0.03    0.60
   7   1   9   -0.06    0.59
  -8  -1  -9    0.88    0.65
   8   1   9   -0.44    0.64
 -10   2   9    2.20    0.76
  -9   2   9    0.16    0.60
   8  -2  -9    0.56    0.44
   7  -2  -9    0.65    0.43
   7  -2  -9    0.62    0.62
   6  -2  -9    1.77    0.45
   6  -2  -9   -0.04    0.58
  -6   2   9    1.38    0.60
   5  -2  -9    4.06    0.65
   5  -2  -9    3.85    0.49
  -5   2   9    3.75    0.66
   4  -2  -9    3.89    0.48
   4  -2  -9    5.32    0.61
  -4   2   9    3.10    0.63
   3  -2  -9   40.96    1.04
   3  -2  -9   42.39    1.07
  -3   2   9   40.66    1.32
   2  -2  -9    8.88    0.65
   2  -2  -9    9.64    0.59
  -2   2   9    9.39    0.89
   1  -2  -9    8.39    0.50
   1  -2  -9   10.05    0.69
  -1   2   9    8.42    0.74
   0  -2  -9   35.70    1.03
   0   2   9   35.37    1.24
  -1  -2  -9   19.00    0.83
   1   2   9   20.93    1.08
  -2  -2  -9   -0.07    0.44
   2   2   9   -0.16    0.55
  -3  -2  -9   -0.84    0.45
   3   2   9    0.38    0.58
  -4  -2  -9    9.97    0.81
   4   2   9   10.18    0.95
  -5  -2  -9   -0.23    0.53
   5   2   9    0.24    0.58
  -6  -2  -9    1.81    0.66
   6   2   9    1.26    0.63
  -7  -2  -9    0.44    0.63
   7   2   9    0.59    0.63
  -8  -2  -9    0.30    0.68
 -10   3   9    1.21    0.70
   9  -3  -9    0.83    0.73
   8  -3  -9    4.35    0.79
   7  -3  -9    0.07    0.40
   7  -3  -9   -0.03    0.61
  -7   3   9    0.67    0.65
   6  -3  -9    2.61    0.69
   6  -3  -9    2.19    0.46
  -6   3   9    3.08    0.70
   5  -3  -9   19.22    0.83
   5  -3  -9   18.55    0.97
  -5   3   9   18.93    1.15
   4  -3  -9    8.61    0.70
   4  -3  -9    8.71    0.78
  -4   3   9    9.80    0.86
   3  -3  -9   33.73    0.98
   3  -3  -9   35.17    0.99
  -3   3   9   33.26    1.32
   2  -3  -9   -0.03    0.38
   2  -3  -9   -0.07    0.39
  -2   3   9   -0.26    0.56
   1  -3  -9   41.16    1.11
  -1   3   9   39.23    1.37
   0  -3  -9   21.39    0.89
   0   3   9   20.19    1.11
  -1  -3  -9    2.92    0.53
   1   3   9    1.89    0.64
  -2  -3  -9    9.80    0.81
   2   3   9   10.69    0.91
  -3  -3  -9   19.71    1.02
   3   3   9   18.68    1.11
  -4  -3  -9    2.90    0.65
   4   3   9    3.23    0.71
  -5  -3  -9    0.12    0.59
   5   3   9   -0.44    0.56
  -6  -3  -9   -0.32    0.60
   6   3   9    0.11    0.60
  -7  -3  -9    1.30    0.71
   7   3   9    1.67    0.72
  10  -4  -9    1.24    0.85
   9  -4  -9   -0.05    0.68
   8  -4  -9    1.40    0.70
   7  -4  -9    3.01    0.73
  -7   4   9    3.55    0.80
   6  -4  -9   16.63    1.03
  -6   4   9   18.75    1.24
   5  -4  -9   18.26    0.98
   5  -4  -9   19.52    0.82
  -5   4   9   19.56    1.23
   4  -4  -9    4.11    0.51
   4  -4  -9    3.55    0.61
  -4   4   9    3.96    0.76
   3  -4  -9   48.14    1.18
   3  -4  -9   49.31    1.17
  -3   4   9   47.81    1.58
   2  -4  -9   13.93    0.78
   2  -4  -9   13.00    0.71
  -2   4   9   12.43    1.10
   1  -4  -9    3.03    0.52
  -1   4   9    2.90    0.71
   0  -4  -9   12.74    0.80
   0   4   9   12.19    1.03
  -1  -4  -9   23.73    0.99
   1   4   9   22.51    1.21
  -2  -4  -9   35.07    1.19
   2   4   9   36.78    1.44
  -3  -4  -9    2.11    0.62
   3   4   9    0.90    0.63
  -4  -4  -9   -1.02    0.52
   4   4   9    0.71    0.60
  -5  -4  -9    0.93    0.65
   5   4   9    2.50    0.70
  -6  -4  -9    0.97    0.68
   6   4   9    1.69    0.67
  -7  -4  -9    0.12    0.68
  10  -5  -9    0.37    0.78
   9  -5  -9   -0.53    0.70
   8  -5  -9    0.78    0.71
  -8   5   9    0.30    0.79
   7  -5  -9   11.75    0.98
  -7   5   9   11.80    1.07
   6  -5  -9    5.35    0.76
  -6   5   9    3.93    0.86
   5  -5  -9    5.37    0.71
  -5   5   9    5.53    0.87
   4  -5  -9    7.41    0.73
   4  -5  -9    8.03    0.61
  -4   5   9    7.80    0.92
   3  -5  -9   40.32    1.14
   3  -5  -9   38.33    1.08
  -3   5   9   39.91    1.55
   2  -5  -9    1.86    0.50
  -2   5   9    1.60    0.72
   1  -5  -9    0.96    0.48
  -1   5   9    1.00    0.68
   0  -5  -9   26.78    1.02
   0   5   9   28.09    1.33
  -1  -5  -9    9.74    0.82
   1   5   9   10.89    0.97
  -2  -5  -9    2.37    0.62
   2   5   9    2.64    0.75
  -3  -5  -9    0.06    0.58
   3   5   9   -0.05    0.66
  -4  -5  -9    0.17    0.60
   4   5   9    1.41    0.67
  -5  -5  -9    0.34    0.66
   5   5   9    1.73    0.67
  -6  -5  -9    1.75    0.75
   6   5   9    0.43    0.65
  10  -6  -9   -0.35    0.82
   9  -6  -9   -1.38    0.70
   8  -6  -9    3.73    0.83
  -8   6   9    3.00    0.92
   7  -6  -9    5.90    0.85
  -7   6   9    5.34    0.96
   6  -6  -9    0.50    0.62
  -6   6   9    0.69    0.80
   5  -6  -9    2.20    0.66
  -5   6   9    2.47    0.83
   4  -6  -9    6.61    0.74
  -4   6   9    6.41    0.94
   3  -6  -9    5.01    0.66
   3  -6  -9    5.06    0.58
  -3   6   9    4.22    0.88
   2  -6  -9    3.04    0.55
  -2   6   9    3.74    0.82
   1  -6  -9    6.03    0.65
  -1   6   9    6.69    0.88
   0  -6  -9   11.69    0.83
   0   6   9   11.30    1.02
  -1  -6  -9   -0.70    0.48
   1   6   9    0.97    0.69
  -2  -6  -9    2.89    0.66
   2   6   9    3.47    0.80
  -3  -6  -9    3.14    0.72
   3   6   9    3.29    0.79
  -4  -6  -9   -1.00    0.59
   4   6   9    1.68    0.69
  -5  -6  -9    1.42    0.73
   5   6   9    1.57    0.73
  -6  -6  -9   -0.14    0.69
   9  -7  -9    3.38    0.90
   8  -7  -9    6.73    0.93
  -8   7   9    8.77    1.17
   7  -7  -9    6.27    0.88
  -7   7   9    5.39    1.02
   6  -7  -9   10.44    0.92
  -6   7   9   10.31    1.14
   5  -7  -9    8.75    0.84
  -5   7   9    6.53    1.01
   4  -7  -9    9.91    0.83
  -4   7   9    7.45    1.01
  -3   7   9    3.51    0.87
   2  -7  -9   19.40    0.94
  -2   7   9   20.13    1.33
   1  -7  -9   10.40    0.82
  -1   7   9    9.84    1.03
   0  -7  -9    5.92    0.69
   0   7   9    5.95    0.90
  -1  -7  -9    2.18    0.61
   1   7   9    2.11    0.75
  -2  -7  -9    7.93    0.84
   2   7   9   10.24    1.03
  -3  -7  -9    0.93    0.67
   3   7   9    2.03    0.75
  -4  -7  -9   -0.21    0.66
   4   7   9    0.98    0.70
  -5  -7  -9   -0.80    0.69
   9  -8  -9    1.11    0.84
  -9   8   9   -0.90    0.98
   8  -8  -9    5.96    0.95
  -8   8   9    5.03    1.12
   7  -8  -9    8.99    0.97
  -7   8   9    9.77    1.21
   6  -8  -9    9.11    0.92
  -6   8   9    8.45    1.12
   5  -8  -9    3.69    0.75
  -5   8   9    2.73    0.92
  -4   8   9    7.98    1.06
  -3   8   9   14.43    1.29
  -2   8   9   18.33    1.32
   1  -8  -9    5.33    0.68
  -1   8   9    5.88    0.94
   0  -8  -9    5.54    0.71
   0   8   9    7.03    0.98
  -1  -8  -9    3.22    0.68
   1   8   9    3.85    0.85
  -2  -8  -9    1.49    0.67
   2   8   9    3.67    0.84
  -3  -8  -9   -0.27    0.63
   3   8   9    0.53    0.71
  -4  -8  -9    1.88    0.80
   4   8   9    2.87    0.80
   8  -9  -9    5.92    0.95
  -8   9   9    5.74    1.20
   7  -9  -9    3.95    0.85
  -7   9   9    5.51    1.12
   6  -9  -9    0.82    0.73
  -6   9   9   -0.27    0.90
  -5   9   9    0.53    0.86
  -4   9   9    5.04    1.01
  -3   9   9    2.78    0.91
  -2   9   9    2.13    0.86
  -1   9   9    3.30    0.89
   0   9   9    1.97    0.84
  -1  -9  -9    0.90    0.61
   1   9   9    1.06    0.76
  -2  -9  -9    0.20    0.62
   2   9   9   -0.31    0.70
  -3  -9  -9    0.29    0.70
   3   9   9    1.52    0.81
   8 -10  -9    6.11    1.01
  -8  10   9    6.37    1.28
   7 -10  -9    1.67    0.82
  -7  10   9    2.00    1.07
  -6  10   9    1.63    1.00
  -5  10   9    5.23    1.09
  -4  10   9    2.49    1.00
  -3  10   9    1.15    0.89
  -2  10   9    2.03    0.87
  -1  10   9    3.21    0.92
   0  10   9    1.75    0.85
   1  10   9    2.38    0.87
   2  10   9    1.26    0.81
  -6  11   9    5.91    1.22
  -5  11   9    8.45    1.27
  -4  11   9    4.18    1.08
  -3  11   9    5.33    1.09
  -2  11   9    8.91    1.17
  -1  11   9    5.56    1.07
   0  11   9    2.80    0.97
   2 -18  10    1.56    0.90
   3 -18  10    1.44    0.86
   4 -18  10    0.59    0.77
  -1 -17  10    2.50    1.03
   0 -17  10    1.27    0.90
   1 -17  10    5.17    0.99
   2 -17  10    1.81    0.86
   3 -17  10   -0.27    0.76
  -4  17 -10   -1.22    0.83
   4 -17  10   -0.42    0.69
  -5  17 -10   -1.93    0.78
   5 -17  10    1.25    0.78
  -6  17 -10   -1.76    0.84
   6 -17  10   -0.10    0.71
  -2 -16  10    1.21    1.00
  -1 -16  10    0.69    0.89
   0 -16  10   -0.93    0.78
   1 -16  10    0.35    0.80
   2 -16  10    0.35    0.76
  -3  16 -10    1.03    0.79
   3 -16  10    2.28    0.79
  -4  16 -10   -1.13    0.70
   4 -16  10    0.88    0.71
  -5  16 -10    1.44    0.85
   5 -16  10    2.78    0.80
  -6  16 -10    4.23    1.02
   6 -16  10    4.75    0.86
  -7  16 -10    1.78    0.96
   7 -16  10    3.74    0.84
   3  15 -10    1.32    0.62
  -3 -15  10    2.12    1.04
  -2 -15  10    0.83    0.92
  -1 -15  10    1.24    0.88
   0 -15  10    1.48    0.84
   1 -15  10    0.27    0.76
   2 -15  10    1.03    0.73
  -3  15 -10   -0.29    0.71
   3 -15  10   -0.70    0.63
  -4  15 -10    0.74    0.75
   4 -15  10    1.87    0.74
  -5  15 -10    2.65    0.84
   5 -15  10    4.38    0.81
  -6  15 -10   -0.29    0.76
   6 -15  10    1.04    0.67
  -7  15 -10    1.19    0.87
   7 -15  10    1.58    0.69
  -8  15 -10    2.76    1.02
   8 -15  10    5.12    0.88
   4  14 -10    1.54    0.64
  -4 -14  10    1.87    1.03
   3  14 -10    5.64    0.74
  -3 -14  10    6.76    1.14
   2  14 -10    9.34    0.80
  -2 -14  10    9.41    1.17
   1  14 -10    6.42    0.68
  -1 -14  10    6.49    1.03
   0 -14  10    2.46    0.84
   1 -14  10    3.71    0.83
  -2  14 -10    2.33    0.71
   2 -14  10    3.31    0.77
  -3  14 -10   -0.02    0.61
   3 -14  10    0.74    0.67
  -4  14 -10   -0.17    0.63
   4 -14  10   -0.97    0.59
  -5  14 -10    0.28    0.68
   5 -14  10    0.43    0.64
  -6  14 -10    0.49    0.71
   6 -14  10    0.31    0.60
  -7  14 -10    4.94    0.96
   7 -14  10    4.92    0.80
  -8  14 -10    3.03    0.92
   8 -14  10    4.40    0.80
  -9  14 -10    0.81    0.90
   5  13 -10    1.01    0.64
  -5 -13  10    2.03    1.04
   4  13 -10    3.86    0.71
  -4 -13  10    5.25    1.06
   3  13 -10   11.62    0.91
  -3 -13  10   10.97    1.23
   2  13 -10    4.48    0.63
  -2 -13  10    6.11    1.03
   1  13 -10    1.53    0.50
  -1 -13  10    0.39    0.79
   0  13 -10    4.47    0.57
   0 -13  10    3.87    0.84
   1 -13  10    1.35    0.72
  -2  13 -10   -0.60    0.53
   2 -13  10   -0.52    0.62
  -3  13 -10    2.09    0.64
   3 -13  10    0.34    0.65
  -4  13 -10    0.11    0.60
   4 -13  10    0.87    0.60
  -5  13 -10    0.24    0.65
   5 -13  10    1.12    0.61
  -6  13 -10    0.82    0.71
   6 -13  10    2.22    0.64
  -7  13 -10    9.04    1.06
   7 -13  10   11.10    0.97
  -8  13 -10   -0.01    0.77
   8 -13  10    2.35    0.68
  -9  13 -10    5.61    1.08
   6  12 -10    2.28    0.73
  -6 -12  10    1.48    1.03
   5  12 -10    2.81    0.70
  -5 -12  10    2.83    1.01
   4  12 -10    3.68    0.67
  -4 -12  10    2.34    0.94
   3  12 -10    4.83    0.66
  -3 -12  10    5.46    1.02
   2  12 -10    2.87    0.56
  -2 -12  10    2.40    0.88
   1  12 -10    2.66    0.53
  -1 -12  10    1.38    0.81
   0  12 -10    0.86    0.42
   0 -12  10    1.28    0.74
  -1  12 -10    0.68    0.42
  -1  12 -10    0.07    0.51
   1 -12  10    0.78    0.69
  -2  12 -10    3.59    0.65
   2 -12  10    2.12    0.69
  -3  12 -10    1.75    0.62
   3 -12  10    0.30    0.61
  -4  12 -10    0.86    0.62
   4 -12  10    0.35    0.54
  -5  12 -10    5.67    0.81
   5 -12  10    5.63    0.72
  -6  12 -10    2.57    0.74
   6 -12  10    2.41    0.62
  -7  12 -10   11.43    1.07
   7 -12  10   10.17    0.91
  -8  12 -10    8.58    1.06
  -9  12 -10   16.18    1.37
   7  11 -10    0.83    0.68
  -7 -11  10    0.16    0.96
   6  11 -10    5.29    0.80
  -6 -11  10    4.59    1.05
   5  11 -10    6.28    0.77
  -5 -11  10    4.25    0.97
   4  11 -10    3.35    0.63
  -4 -11  10    3.81    0.94
   3  11 -10   12.56    0.87
  -3 -11  10   11.65    1.12
   2  11 -10    7.89    0.69
  -2 -11  10    7.54    1.00
   1  11 -10    5.85    0.60
  -1 -11  10    5.92    0.93
   0  11 -10   -0.04    0.41
   0 -11  10    0.53    0.69
  -1  11 -10    0.06    0.39
  -1  11 -10   -0.30    0.46
   1 -11  10   -0.26    0.63
  -2  11 -10    0.16    0.50
  -2  11 -10   -0.64    0.36
   2 -11  10    0.21    0.60
  -3  11 -10    0.12    0.37
  -3  11 -10   -0.24    0.53
   3 -11  10    0.27    0.56
  -4  11 -10    4.14    0.70
   4 -11  10    2.78    0.60
  -5  11 -10    3.27    0.73
   5 -11  10    4.19    0.63
  -6  11 -10    1.07    0.64
   6 -11  10    0.91    0.54
  -7  11 -10    9.29    0.98
   7 -11  10    9.42    0.79
  -8  11 -10    9.77    1.05
  -9  11 -10    5.16    0.94
 -10  11 -10    8.55    1.17
   7  10 -10    5.05    0.83
  -7 -10  10    5.08    1.07
   6  10 -10   13.74    1.04
  -6 -10  10   12.56    1.18
   5  10 -10    7.29    0.78
  -5 -10  10    3.88    0.92
   4  10 -10    8.23    0.76
  -4 -10  10    8.48    1.02
   3  10 -10   16.61    0.93
  -3 -10  10   19.32    1.29
   2  10 -10   12.00    0.81
  -2 -10  10   10.69    1.02
   1  10 -10    3.92    0.54
  -1 -10  10    3.07    0.79
   0  10 -10    3.24    0.53
   0  10 -10    3.54    0.52
   0 -10  10    3.97    0.76
  -1  10 -10   10.41    0.71
  -1  10 -10   10.88    0.82
   1 -10  10   10.83    0.97
  -2  10 -10    3.45    0.47
   2 -10  10    3.36    0.66
  -3  10 -10    0.67    0.38
   3 -10  10    0.78    0.59
   3 -10  10    0.95    0.53
  -4  10 -10    1.59    0.42
   4 -10  10    2.44    0.55
   4 -10  10    2.59    0.68
   5 -10  10    0.62    0.64
   5 -10  10    0.56    0.48
   6 -10  10    2.50    0.76
   6 -10  10    3.01    0.57
   7 -10  10   11.72    1.09
  -9  10 -10    5.44    0.90
 -10  10 -10   18.81    1.44
   8   9 -10    4.31    0.83
  -8  -9  10    2.63    1.03
   7   9 -10    8.18    0.88
  -7  -9  10    8.31    1.10
   6   9 -10    5.82    0.75
  -6  -9  10    3.25    0.89
   5   9 -10    2.50    0.60
  -5  -9  10    2.11    0.83
   4   9 -10    5.80    0.68
  -4  -9  10    5.60    0.87
   3   9 -10   12.06    0.83
  -3  -9  10   11.42    1.01
   2   9 -10    1.71    0.49
  -2  -9  10    0.03    0.70
   1   9 -10    0.33    0.43
  -1  -9  10   -0.04    0.64
   0   9 -10    0.66    0.40
   0  -9  10    0.43    0.61
  -1   9 -10    2.30    0.45
   1  -9  10    1.11    0.49
   1  -9  10    1.69    0.58
  -2   9 -10    5.57    0.51
   2  -9  10    4.36    0.62
   2  -9  10    3.67    0.62
  -3   9 -10    5.32    0.50
   3  -9  10    4.45    0.67
   3  -9  10    4.25    0.59
  -4   9 -10    1.89    0.42
   4  -9  10    0.85    0.60
   4  -9  10    2.03    0.50
  -5   9 -10    6.24    0.54
   5  -9  10    6.45    0.62
   5  -9  10    6.50    0.82
   6  -9  10   13.33    1.09
   6  -9  10   12.63    0.85
   7  -9  10   12.84    1.16
   8  -9  10   10.96    1.10
   9  -9  10   13.47    1.30
 -10   9 -10   24.25    1.49
   8   8 -10    4.01    0.76
  -8  -8  10    2.35    0.92
   7   8 -10    2.69    0.67
  -7  -8  10    1.17    0.81
   6   8 -10    2.58    0.60
  -6  -8  10    2.52    0.80
   5   8 -10    8.02    0.76
  -5  -8  10    7.44    0.91
   4   8 -10    3.72    0.59
  -4  -8  10    3.42    0.79
   3   8 -10    3.34    0.56
  -3  -8  10    3.95    0.76
   2   8 -10    1.38    0.48
  -2  -8  10    0.31    0.65
   1   8 -10    3.30    0.50
  -1  -8  10    3.98    0.47
  -1  -8  10    4.06    0.73
   0   8 -10    1.19    0.41
   0  -8  10    1.59    0.60
   0  -8  10    1.11    0.43
  -1   8 -10    0.36    0.36
   1  -8  10    1.01    0.50
   1  -8  10    0.69    0.45
  -2   8 -10   11.26    0.67
   2  -8  10   10.44    0.83
   2  -8  10   10.46    0.78
  -3   8 -10    1.29    0.41
   3  -8  10    2.24    0.47
   3  -8  10    1.32    0.56
  -4   8 -10   17.45    0.77
   4  -8  10   17.61    1.08
   4  -8  10   18.22    0.82
  -5   8 -10   21.99    0.86
   5  -8  10   22.21    1.19
   5  -8  10   22.68    0.90
  -6   8 -10    9.62    0.72
   6  -8  10   10.14    0.94
   7  -8  10    6.89    0.90
   8  -8  10   19.48    1.32
   9  -8  10   16.83    1.31
  10  -8  10   23.74    1.56
   9   7 -10    2.72    0.74
  -9  -7  10    2.36    1.02
   8   7 -10    2.75    0.70
  -8  -7  10    3.20    0.89
   7   7 -10    9.57    0.86
  -7  -7  10    8.52    1.00
   6   7 -10   24.07    1.09
  -6  -7  10   22.61    1.26
   5   7 -10   14.24    0.90
  -5  -7  10   15.23    1.08
   4   7 -10    7.45    0.70
  -4  -7  10    7.96    0.84
   3   7 -10   12.70    0.79
  -3  -7  10   11.99    1.02
   2   7 -10   41.10    1.15
  -2  -7  10   41.44    1.32
   1   7 -10   17.50    0.79
  -1  -7  10   16.92    0.98
  -1  -7  10   16.94    0.72
   0   7 -10   -0.60    0.32
   0  -7  10   -0.45    0.48
   0  -7  10    0.32    0.38
  -1   7 -10    9.63    0.65
   1  -7  10    9.23    0.72
   1  -7  10   10.23    0.74
  -2   7 -10    3.96    0.46
   2  -7  10    3.37    0.47
   2  -7  10    3.55    0.56
  -3   7 -10    2.21    0.42
   3  -7  10    1.36    0.54
   3  -7  10    1.62    0.40
  -4   7 -10    5.60    0.53
   4  -7  10    4.99    0.48
   4  -7  10    4.88    0.71
  -5   7 -10    3.66    0.51
   5  -7  10    3.39    0.69
  -6   7 -10    0.08    0.42
   6  -7  10    0.64    0.61
  -7   7 -10    8.37    0.67
   7  -7  10    8.43    0.92
   8  -7  10   11.46    1.09
   9  -7  10    5.44    0.95
  10  -7  10    8.53    1.13
   9   6 -10    4.07    0.76
  -9  -6  10    1.97    0.91
   8   6 -10    9.60    0.87
  -8  -6  10    8.14    1.01
   7   6 -10   16.08    0.98
  -7  -6  10   15.18    1.15
   6   6 -10   12.16    0.87
  -6  -6  10   11.73    0.97
   5   6 -10    7.14    0.69
  -5  -6  10    6.02    0.79
   4   6 -10   26.83    1.03
  -4  -6  10   24.46    1.14
   3   6 -10   45.40    1.21
  -3  -6  10   44.81    1.35
   2   6 -10   33.24    1.01
  -2  -6  10   34.80    0.85
  -2  -6  10   34.58    1.17
   1   6 -10    5.66    0.51
  -1  -6  10    5.63    0.61
  -1  -6  10    5.41    0.47
   0   6 -10    3.24    0.44
   0  -6  10    3.49    0.46
   0  -6  10    2.96    0.52
  -1   6 -10   10.66    0.66
   1  -6  10   10.82    0.73
   1  -6  10   10.73    0.67
  -2   6 -10   -0.17    0.34
   2  -6  10    0.09    0.41
   2  -6  10    0.44    0.33
  -3   6 -10   -0.14    0.35
   3  -6  10    0.05    0.48
   3  -6  10    0.06    0.32
  -4   6 -10   13.71    0.75
   4  -6  10   13.13    0.94
  -5   6 -10    8.53    0.72
   5  -6  10    9.50    0.91
  -6   6 -10    8.46    0.70
   6  -6  10    8.24    0.87
  -7   6 -10   11.11    0.79
   7  -6  10   10.97    1.03
  -8   6 -10    2.27    0.56
   8  -6  10    2.15    0.76
   9  -6  10    5.92    0.95
  10  -6  10    5.77    1.03
   9   5 -10    4.52    0.74
  -9  -5  10    5.06    0.94
   8   5 -10    7.38    0.78
  -8  -5  10    5.98    0.89
   7   5 -10    2.49    0.58
  -7  -5  10    2.30    0.72
   6   5 -10    1.03    0.51
  -6  -5  10    1.01    0.62
   5   5 -10   10.70    0.81
  -5  -5  10   11.12    0.95
   4   5 -10   17.37    0.89
  -4  -5  10   18.30    1.01
   3   5 -10    7.25    0.60
  -3  -5  10    6.03    0.64
   2   5 -10    0.00    0.36
  -2  -5  10    0.36    0.31
  -2  -5  10    0.31    0.46
   1   5 -10    2.78    0.42
  -1  -5  10    2.14    0.40
  -1  -5  10    3.22    0.50
   0   5 -10    0.95    0.36
   0  -5  10    1.11    0.38
   0  -5  10    2.21    0.44
  -1   5 -10    2.49    0.41
   1  -5  10    1.94    0.37
   1  -5  10    1.69    0.43
  -2   5 -10    3.68    0.46
   2  -5  10    4.32    0.37
   2  -5  10    4.26    0.56
  -3   5 -10    0.41    0.38
   3  -5  10   -0.42    0.44
  -4   5 -10    0.61    0.42
   4  -5  10    0.15    0.53
  -5   5 -10   52.20    1.28
   5  -5  10   52.22    1.59
  -6   5 -10   17.49    0.88
   6  -5  10   16.58    1.10
  -7   5 -10    8.59    0.72
   7  -5  10    8.66    0.92
  -8   5 -10   13.76    0.89
   8  -5  10   15.45    1.19
  -9   5 -10   14.23    0.95
   9  -5  10   13.77    1.22
  10  -5  10   10.17    1.16
  10   4 -10    3.40    0.74
   9   4 -10    5.28    0.74
  -9  -4  10    2.71    0.86
   8   4 -10    1.85    0.58
  -8  -4  10    2.05    0.73
   7   4 -10    2.23    0.58
  -7  -4  10    2.44    0.70
   6   4 -10   14.93    0.90
  -6  -4  10   14.00    1.00
   5   4 -10   14.32    0.86
  -5  -4  10   12.52    0.91
   4   4 -10    3.61    0.54
  -4  -4  10    4.00    0.61
   3   4 -10    2.99    0.47
  -3  -4  10    2.72    0.52
  -3  -4  10    3.69    0.39
   2   4 -10    3.23    0.45
  -2  -4  10    4.38    0.43
  -2  -4  10    4.43    0.52
   1   4 -10    1.14    0.38
  -1  -4  10    1.52    0.38
  -1  -4  10    0.98    0.39
   0   4 -10    3.31    0.43
   0  -4  10    3.97    0.43
   0  -4  10    4.47    0.48
  -1   4 -10    7.79    0.61
   1  -4  10    7.71    0.48
   1  -4  10    7.69    0.69
  -2   4 -10   -0.01    0.34
   2  -4  10   -0.30    0.41
  -3   4 -10    1.23    0.43
   3  -4  10    0.68    0.49
  -4   4 -10    0.19    0.41
   4  -4  10    0.58    0.53
  -5   4 -10   25.60    0.99
   5  -4  10   26.46    1.21
  -6   4 -10   10.44    0.79
   6  -4  10   10.61    0.99
  -7   4 -10    9.66    0.80
   7  -4  10   10.69    1.03
  -8   4 -10   16.70    0.97
   8  -4  10   17.39    1.22
  -9   4 -10    5.54    0.75
   9  -4  10    6.74    0.95
  10   3 -10    6.89    0.86
 -10  -3  10    8.76    1.10
   9   3 -10    4.00    0.68
  -9  -3  10    3.09    0.83
   8   3 -10    2.29    0.59
  -8  -3  10    2.96    0.77
   7   3 -10   17.07    0.93
  -7  -3  10   17.25    1.12
   6   3 -10   18.61    0.94
  -6  -3  10   16.62    1.02
   5   3 -10    5.99    0.63
  -5  -3  10    5.88    0.70
   4   3 -10   11.35    0.74
  -4  -3  10   10.87    0.84
   3   3 -10   38.71    1.07
  -3  -3  10   38.14    1.09
  -3  -3  10   39.74    0.98
   2   3 -10   10.65    0.69
  -2  -3  10    9.97    0.64
  -2  -3  10   10.59    0.68
   1   3 -10    3.72    0.44
  -1  -3  10    2.48    0.43
  -1  -3  10    3.01    0.40
   0   3 -10    0.06    0.32
   0  -3  10   -0.07    0.36
   0  -3  10   -0.18    0.30
  -1   3 -10   -0.02    0.33
   1  -3  10    0.15    0.40
   1  -3  10    0.49    0.21
  -2   3 -10    0.86    0.40
   2  -3  10    1.40    0.49
  -3   3 -10    6.39    0.58
   3  -3  10    6.89    0.70
  -4   3 -10    0.88    0.46
   4  -3  10    1.22    0.57
  -5   3 -10    7.51    0.67
   5  -3  10    7.17    0.81
  -6   3 -10    8.26    0.72
   6  -3  10    9.05    0.90
  -7   3 -10    8.90    0.79
   7  -3  10    8.83    0.91
  -8   3 -10    4.52    0.73
   8  -3  10    5.94    0.87
  -9   3 -10   -0.03    0.58
   9  -3  10    0.75    0.74
  10   2 -10    5.40    0.77
 -10  -2  10    4.31    0.95
   9   2 -10    4.21    0.67
  -9  -2  10    3.81    0.82
   8   2 -10    6.91    0.71
  -8  -2  10    6.12    0.86
   7   2 -10   18.15    0.92
  -7  -2  10   17.70    1.07
   6   2 -10    3.65    0.58
  -6  -2  10    4.58    0.67
   5   2 -10   10.21    0.77
  -5  -2  10   10.69    0.84
   4   2 -10   13.22    0.78
  -4  -2  10   12.16    0.71
  -4  -2  10   12.64    0.82
   3   2 -10    6.01    0.55
  -3  -2  10    5.89    0.52
  -3  -2  10    6.46    0.54
   2   2 -10    3.29    0.46
  -2  -2  10    4.10    0.48
  -2  -2  10    3.82    0.43
   1   2 -10    0.95    0.36
  -1  -2  10    1.19    0.33
  -1  -2  10    1.05    0.39
   0   2 -10   15.61    0.73
   0  -2  10   15.32    0.53
   0  -2  10   15.17    0.81
  -1   2 -10    1.96    0.43
   1  -2  10    2.43    0.50
  -2   2 -10   17.11    0.81
   2  -2  10   17.76    0.93
  -3   2 -10    6.25    0.59
   3  -2  10    6.47    0.70
  -4   2 -10    1.02    0.48
   4  -2  10    1.13    0.57
  -5   2 -10   10.79    0.81
   5  -2  10   11.10    0.97
  -6   2 -10   23.18    1.08
   6  -2  10   23.89    1.23
  -7   2 -10    5.44    0.73
   7  -2  10    5.51    0.83
  -8   2 -10    9.06    0.88
   8  -2  10    9.88    0.99
  -9   2 -10    3.87    0.78
   9  -2  10    6.06    0.94
  10   1 -10    5.56    0.74
 -10  -1  10    3.23    0.89
   9   1 -10    8.04    0.77
  -9  -1  10    7.96    0.93
   8   1 -10    4.44    0.61
  -8  -1  10    4.56    0.77
   7   1 -10    6.79    0.67
  -7  -1  10    6.91    0.77
   6   1 -10   10.60    0.79
  -6  -1  10   10.38    0.87
   5   1 -10    8.76    0.73
  -5  -1  10    8.89    0.78
  -5  -1  10    8.91    0.72
   4   1 -10   -0.29    0.38
  -4  -1  10   -0.12    0.40
  -4  -1  10    0.00    0.41
   3   1 -10    3.83    0.49
  -3  -1  10    2.78    0.48
  -3  -1  10    3.41    0.45
   2   1 -10    1.79    0.41
  -2  -1  10    1.58    0.45
  -2  -1  10    1.23    0.35
   1   1 -10    3.03    0.45
  -1  -1  10    2.29    0.50
  -1  -1  10    2.89    0.34
   0   1 -10    1.85    0.42
   0  -1  10    2.76    0.52
  -1   1 -10   21.76    0.86
   1  -1  10   18.82    0.95
  -2   1 -10    9.16    0.70
   2  -1  10   10.67    0.88
  -3   1 -10    0.75    0.46
   3  -1  10    0.76    0.53
  -4   1 -10   18.57    0.91
   4  -1  10   18.68    1.10
  -5   1 -10   12.06    0.87
   5  -1  10   12.27    1.00
  -6   1 -10   16.60    1.01
   6  -1  10   15.50    1.06
  -7   1 -10    8.23    0.85
   7  -1  10    7.87    0.89
  -8   1 -10   24.32    1.24
   8  -1  10   23.27    1.34
  -9   1 -10    6.22    0.91
 -10   0  10   14.13    1.18
   9   0 -10    9.91    0.85
  -9   0  10    9.63    0.95
   8   0 -10    1.52    0.52
  -8   0  10    3.12    0.69
   7   0 -10    9.24    0.77
  -7   0  10   11.89    0.95
   6   0 -10   17.84    0.88
  -6   0  10   17.51    0.98
   5   0 -10    1.85    0.47
  -5   0  10    2.28    0.53
  -5   0  10    2.12    0.51
   4   0 -10    8.29    0.67
  -4   0  10    8.92    0.80
  -4   0  10    8.23    0.72
   3   0 -10    3.03    0.48
  -3   0  10    2.93    0.52
  -3   0  10    2.99    0.44
   2   0 -10    2.00    0.43
  -2   0  10    1.97    0.36
  -2   0  10    1.82    0.49
   1   0 -10    1.73    0.42
  -1   0  10    1.46    0.30
  -1   0  10    0.94    0.48
   0   0 -10    1.90    0.45
   0   0  10    2.20    0.55
  -1   0 -10    3.22    0.50
   1   0  10    3.78    0.61
  -2   0 -10    3.70    0.53
   2   0  10    3.82    0.64
  -3   0 -10    2.69    0.54
   3   0  10    2.16    0.63
  -4   0 -10   13.35    0.88
   4   0  10   14.26    1.03
  -5   0 -10    2.96    0.62
   5   0  10    3.14    0.70
  -6   0 -10    4.36    0.72
   6   0  10    3.80    0.76
  -7   0 -10    8.68    0.88
   7   0  10    9.13    0.94
  -8   0 -10   10.55    0.99
   8   0  10   11.51    1.11
 -10   1  10   11.22    1.09
  -9   1  10    9.44    0.96
   8  -1 -10   12.08    0.82
  -8   1  10   11.30    0.94
   7  -1 -10   28.23    1.06
  -7   1  10   29.62    1.22
   6  -1 -10   17.63    0.86
  -6   1  10   16.79    0.97
  -6   1  10   16.84    0.96
   5  -1 -10   10.59    0.74
  -5   1  10   10.28    0.89
   4  -1 -10   36.77    1.12
   4  -1 -10   38.04    1.08
  -4   1  10   37.82    1.24
   3  -1 -10    5.30    0.54
   3  -1 -10    3.79    0.53
  -3   1  10    5.12    0.66
   2  -1 -10    0.03    0.38
  -2   1  10   -0.75    0.46
   1  -1 -10    6.94    0.58
  -1   1  10    7.71    0.72
   0  -1 -10    1.67    0.47
   0   1  10    2.53    0.59
  -1  -1 -10    0.51    0.44
   1   1  10   -0.16    0.52
  -2  -1 -10    5.41    0.60
   2   1  10    6.92    0.77
  -3  -1 -10    1.14    0.52
   3   1  10    1.24    0.61
  -4  -1 -10    2.30    0.59
   4   1  10    2.08    0.65
  -5  -1 -10    0.04    0.56
   5   1  10    0.22    0.59
  -6  -1 -10    6.60    0.81
   6   1  10    5.87    0.83
  -7  -1 -10    5.78    0.85
   7   1  10    6.51    0.87
  -8  -1 -10    1.15    0.74
   8   1  10    1.67    0.74
 -10   2  10    5.44    0.89
  -9   2  10   10.15    0.97
  -8   2  10   16.49    1.09
   7  -2 -10    6.45    0.82
   7  -2 -10    7.32    0.64
   6  -2 -10    3.95    0.69
   6  -2 -10    4.18    0.55
  -6   2  10    5.96    0.73
   5  -2 -10   11.28    0.75
   5  -2 -10   11.57    0.86
  -5   2  10   12.70    0.97
   4  -2 -10   34.10    1.07
   4  -2 -10   33.16    1.03
  -4   2  10   35.28    1.30
   3  -2 -10   -0.17    0.39
   3  -2 -10   -0.06    0.45
  -3   2  10   -0.14    0.54
   2  -2 -10    3.89    0.47
   2  -2 -10    3.41    0.51
  -2   2  10    3.63    0.66
   1  -2 -10    1.61    0.49
  -1   2  10    1.41    0.60
   0  -2 -10    0.24    0.45
   0   2  10    0.05    0.55
  -1  -2 -10    6.27    0.62
   1   2  10    5.85    0.76
  -2  -2 -10    6.91    0.67
   2   2  10    7.22    0.82
  -3  -2 -10   -0.18    0.49
   3   2  10    0.16    0.58
  -4  -2 -10    5.79    0.75
   4   2  10    6.84    0.83
  -5  -2 -10   13.74    1.01
   5   2  10   15.45    1.11
  -6  -2 -10   11.60    1.01
   6   2  10   12.62    1.07
  -7  -2 -10    1.97    0.74
   7   2  10    3.13    0.77
  -8  -2 -10    3.04    0.85
 -10   3  10    9.53    1.02
  -9   3  10    8.30    0.91
   8  -3 -10    0.10    0.68
   7  -3 -10    0.45    0.63
   6  -3 -10    7.86    0.63
   6  -3 -10    7.63    0.80
  -6   3  10    9.32    0.87
   5  -3 -10    4.29    0.54
   5  -3 -10    4.18    0.69
  -5   3  10    4.83    0.75
   4  -3 -10    3.68    0.62
   4  -3 -10    5.50    0.57
  -4   3  10    5.15    0.76
   3  -3 -10    3.18    0.54
   3  -3 -10    3.43    0.52
  -3   3  10    3.21    0.71
   2  -3 -10    4.55    0.56
  -2   3  10    4.61    0.73
   1  -3 -10    6.20    0.62
  -1   3  10    4.92    0.75
   0  -3 -10    8.98    0.70
   0   3  10    9.06    0.86
  -1  -3 -10    5.69    0.64
   1   3  10    5.18    0.77
  -2  -3 -10    0.96    0.53
   2   3  10    0.37    0.60
  -3  -3 -10   14.12    0.95
   3   3  10   15.65    1.11
  -4  -3 -10   25.04    1.18
   4   3  10   25.14    1.26
  -5  -3 -10   12.79    1.04
   5   3  10   14.40    1.10
  -6  -3 -10    3.81    0.81
   6   3  10    6.17    0.86
  -7  -3 -10    9.87    1.05
   7   3  10   12.32    1.14
 -10   4  10    7.60    0.96
   9  -4 -10    5.15    0.91
   8  -4 -10    3.86    0.82
   7  -4 -10   26.85    1.25
  -7   4  10   27.57    1.38
   6  -4 -10    9.74    0.87
  -6   4  10    9.98    0.95
   5  -4 -10    4.45    0.55
   5  -4 -10    4.28    0.70
  -5   4  10    4.12    0.82
   4  -4 -10    8.46    0.73
   4  -4 -10    8.84    0.74
  -4   4  10    8.99    0.91
   3  -4 -10    0.91    0.51
   3  -4 -10    1.75    0.48
  -3   4  10    1.93    0.72
   2  -4 -10    1.59    0.51
  -2   4  10    1.34    0.68
   1  -4 -10    1.36    0.52
  -1   4  10    2.12    0.71
   0  -4 -10    0.14    0.47
   0   4  10    0.00    0.61
  -1  -4 -10   -0.21    0.49
   1   4  10    0.14    0.62
  -2  -4 -10    0.52    0.54
   2   4  10    1.40    0.66
  -3  -4 -10   11.57    0.92
   3   4  10   11.59    1.06
  -4  -4 -10    4.81    0.80
   4   4  10    3.75    0.77
  -5  -4 -10    2.16    0.74
   5   4  10    3.53    0.77
  -6  -4 -10    5.41    0.89
   6   4  10    7.96    0.93
  10  -5 -10   -1.78    0.77
   9  -5 -10   11.72    1.10
   8  -5 -10   11.81    1.05
   7  -5 -10   14.20    1.09
  -7   5  10   16.99    1.31
   6  -5 -10    2.17    0.71
  -6   5  10    2.96    0.78
   5  -5 -10   10.34    0.92
  -5   5  10   10.97    1.03
   4  -5 -10   14.20    0.91
   4  -5 -10   14.01    0.83
  -4   5  10   13.95    1.17
   3  -5 -10    1.38    0.49
  -3   5  10    1.89    0.75
   2  -5 -10   -0.79    0.43
  -2   5  10    0.05    0.65
   1  -5 -10    0.61    0.50
  -1   5  10    0.03    0.66
   0  -5 -10   -1.05    0.46
   0   5  10    0.08    0.65
  -1  -5 -10    0.92    0.54
   1   5  10    0.77    0.67
  -2  -5 -10    0.88    0.59
   2   5  10    2.32    0.75
  -3  -5 -10    2.45    0.68
   3   5  10    2.39    0.74
  -4  -5 -10    3.24    0.77
   4   5  10    3.85    0.79
  -5  -5 -10    6.34    0.94
   5   5  10    4.63    0.84
  -6  -5 -10    2.10    0.83
   6   5  10    5.15    0.89
   9  -6 -10   14.10    1.24
   8  -6 -10    4.15    0.86
  -8   6  10    5.47    1.03
   7  -6 -10    0.21    0.68
  -7   6  10    0.50    0.80
   6  -6 -10    2.70    0.73
  -6   6  10    2.86    0.87
   5  -6 -10    3.26    0.70
  -5   6  10    4.54    0.90
  -4   6  10    1.97    0.79
   3  -6 -10    2.76    0.55
  -3   6  10    2.59    0.81
   2  -6 -10   -0.28    0.47
  -2   6  10   -0.11    0.68
   1  -6 -10    0.42    0.50
  -1   6  10    0.43    0.68
   0  -6 -10    2.68    0.61
   0   6  10    2.33    0.78
  -1  -6 -10    6.60    0.75
   1   6  10    7.01    0.92
  -2  -6 -10    2.33    0.67
   2   6  10    3.40    0.83
  -3  -6 -10    3.65    0.77
   3   6  10    5.18    0.86
  -4  -6 -10   12.41    1.07
   4   6  10   14.15    1.18
  -5  -6 -10    5.23    0.94
   5   6  10    7.37    0.96
   9  -7 -10    9.35    1.10
   8  -7 -10    4.79    0.93
  -8   7  10    3.32    1.02
   7  -7 -10    4.71    0.84
  -7   7  10    4.96    1.03
   6  -7 -10    4.77    0.82
  -6   7  10    5.85    1.01
  -5   7  10    0.13    0.78
  -4   7  10    0.65    0.78
  -3   7  10    1.00    0.76
   2  -7 -10    2.44    0.57
  -2   7  10    2.13    0.80
   1  -7 -10    1.40    0.55
  -1   7  10    1.72    0.76
   0  -7 -10    4.13    0.68
   0   7  10    5.66    0.92
  -1  -7 -10    0.04    0.55
   1   7  10    1.55    0.76
  -2  -7 -10    0.27    0.64
   2   7  10    1.53    0.78
  -3  -7 -10    3.21    0.76
   3   7  10    4.29    0.85
  -4  -7 -10    3.85    0.87
   4   7  10    4.84    0.87
   8  -8 -10   12.55    1.14
  -8   8  10   11.37    1.29
   7  -8 -10    1.41    0.78
  -7   8  10    1.78    0.95
  -6   8  10    3.57    0.97
  -5   8  10    0.93    0.85
  -4   8  10    6.60    1.04
  -3   8  10    2.49    0.88
  -2   8  10    1.26    0.79
  -1   8  10   -0.28    0.73
   0  -8 -10    0.22    0.57
   0   8  10   -0.10    0.72
  -1  -8 -10   -0.57    0.56
   1   8  10    1.41    0.80
  -2  -8 -10    2.52    0.73
   2   8  10    3.40    0.87
  -3  -8 -10   -1.63    0.63
   3   8  10    0.24    0.74
   8  -9 -10    7.20    1.06
  -8   9  10    9.17    1.31
  -7   9  10    1.08    0.99
  -6   9  10    4.09    1.03
  -5   9  10    1.20    0.92
  -4   9  10    0.13    0.83
  -3   9  10    0.31    0.81
  -2   9  10    2.10    0.85
  -1   9  10    0.19    0.77
   0   9  10    0.91    0.82
  -1  -9 -10    1.00    0.67
   1   9  10    1.67    0.83
  -2  -9 -10    0.23    0.68
   2   9  10    2.17    0.88
  -7  10  10    2.18    1.08
  -6  10  10    5.26    1.16
  -5  10  10    1.27    0.93
  -4  10  10    1.19    0.91
  -3  10  10    0.61    0.84
  -2  10  10    1.02    0.86
  -1  10  10    3.56    0.94
   0  10  10    4.05    0.96
   1  10  10    2.33    0.90
  -5  11  10    2.72    1.05
  -4  11  10    0.82    0.94
  -3  11  10    0.47    0.90
  -2  11  10    2.00    0.92
   2 -18  11    0.84    0.90
   3 -18  11    3.69    0.96
   4 -18  11    3.43    0.90
  -1 -17  11    0.10    0.96
   0 -17  11    0.91    0.88
   1 -17  11    1.61    0.86
   2 -17  11    1.31    0.85
   3 -17  11    3.88    0.90
  -4  17 -11   -1.97    0.77
   4 -17  11    0.63    0.73
  -5  17 -11    0.43    0.90
   5 -17  11    0.95    0.77
  -6  17 -11    1.29    0.98
   6 -17  11    3.39    0.84
  -2 -16  11    3.79    1.10
  -1 -16  11    0.57    0.89
   0 -16  11    1.16    0.88
   1 -16  11    3.43    0.92
   2 -16  11    6.63    0.99
   3 -16  11    1.34    0.76
  -4  16 -11    1.39    0.81
   4 -16  11    4.53    0.84
  -5  16 -11    6.17    1.04
   5 -16  11    8.68    0.97
  -6  16 -11    3.02    0.95
   6 -16  11    3.22    0.79
  -7  16 -11   -0.82    0.84
   7 -16  11    0.94    0.74
   3  15 -11    1.42    0.64
  -3 -15  11    2.38    1.03
   2  15 -11    0.74    0.56
  -2 -15  11    0.76    0.93
  -1 -15  11    1.36    0.88
   1 -15  11    4.95    0.92
   2 -15  11    5.51    0.89
  -3  15 -11   13.11    1.17
   3 -15  11   15.48    1.18
  -4  15 -11   20.30    1.31
   4 -15  11   19.46    1.21
  -5  15 -11    4.44    0.90
   5 -15  11    4.24    0.81
  -6  15 -11    2.95    0.88
   6 -15  11    3.43    0.74
  -7  15 -11    7.37    1.10
   7 -15  11    7.39    0.88
  -8  15 -11    4.12    1.02
   4  14 -11    0.08    0.59
  -4 -14  11    0.66    0.99
   3  14 -11   -0.33    0.51
  -3 -14  11   -0.34    0.88
   2  14 -11    2.58    0.61
  -2 -14  11    1.88    0.93
   1  14 -11    6.68    0.69
  -1 -14  11    5.31    0.99
   0 -14  11    1.03    0.77
   1 -14  11    2.42    0.78
  -2  14 -11   14.35    1.06
   2 -14  11   15.94    1.15
  -3  14 -11   16.50    1.17
   3 -14  11   14.66    1.12
  -4  14 -11    6.57    0.87
   4 -14  11    4.80    0.79
  -5  14 -11    3.52    0.80
   5 -14  11    2.96    0.70
  -6  14 -11   10.69    1.08
   6 -14  11   10.38    0.90
  -7  14 -11    8.86    1.08
   7 -14  11   10.83    0.94
  -8  14 -11    1.24    0.84
   5  13 -11    0.09    0.60
  -5 -13  11    0.29    0.99
   4  13 -11    0.79    0.59
  -4 -13  11   -0.57    0.87
   3  13 -11    0.87    0.53
  -3 -13  11   -0.72    0.86
   2  13 -11    1.52    0.54
  -2 -13  11    1.18    0.88
   1  13 -11   -0.16    0.44
  -1 -13  11    0.60    0.80
   0  13 -11    0.11    0.43
   0 -13  11    0.21    0.72
   1 -13  11    5.38    0.84
  -2  13 -11    7.64    0.79
   2 -13  11    8.86    0.91
  -3  13 -11    1.74    0.65
   3 -13  11    1.11    0.64
  -4  13 -11    2.93    0.71
   4 -13  11    2.14    0.64
  -5  13 -11    4.67    0.83
   5 -13  11    5.95    0.77
  -6  13 -11    4.50    0.86
   6 -13  11    5.73    0.74
  -7  13 -11    2.75    0.82
   7 -13  11    1.98    0.64
  -8  13 -11    0.51    0.77
  -9  13 -11    3.23    0.99
   6  12 -11    0.20    0.64
  -6 -12  11   -0.30    0.92
   5  12 -11   -0.22    0.55
  -5 -12  11   -0.91    0.88
   4  12 -11    0.21    0.54
  -4 -12  11    0.62    0.90
   3  12 -11    1.22    0.54
  -3 -12  11    1.80    0.88
   2  12 -11    1.07    0.50
  -2 -12  11    1.03    0.86
   1  12 -11    1.03    0.48
  -1 -12  11    0.90    0.78
   0  12 -11   10.93    0.79
   0 -12  11   11.41    1.02
  -1  12 -11   10.39    0.87
  -1  12 -11   11.06    0.75
   1 -12  11   10.47    0.95
  -2  12 -11    5.22    0.69
  -2  12 -11    4.42    0.51
   2 -12  11    4.01    0.75
  -3  12 -11    3.65    0.69
   3 -12  11    3.41    0.71
  -4  12 -11   15.32    1.07
   4 -12  11   14.83    0.98
  -5  12 -11    8.26    0.90
   5 -12  11    8.69    0.78
  -6  12 -11    5.30    0.84
   6 -12  11    4.59    0.67
  -7  12 -11    5.00    0.86
  -8  12 -11    8.02    1.02
  -9  12 -11    3.75    0.94
   7  11 -11    1.58    0.72
   6  11 -11    0.05    0.61
  -6 -11  11   -0.42    0.87
   5  11 -11    1.32    0.62
  -5 -11  11    1.70    0.90
   4  11 -11    1.17    0.55
  -4 -11  11    1.02    0.84
   3  11 -11    1.70    0.55
  -3 -11  11    1.02    0.85
   2  11 -11    3.06    0.56
  -2 -11  11    1.99    0.84
   1  11 -11   21.16    0.94
  -1 -11  11   23.25    1.34
   0  11 -11    9.50    0.72
   0 -11  11    9.38    0.93
  -1  11 -11    5.04    0.62
  -1  11 -11    4.28    0.54
   1 -11  11    4.30    0.75
  -2  11 -11   15.50    0.80
  -2  11 -11   14.61    0.95
   2 -11  11   12.64    0.99
  -3  11 -11   40.89    1.09
   3 -11  11   39.50    1.33
   4 -11  11   12.97    1.09
   4 -11  11   13.33    0.90
   5 -11  11    3.32    0.78
   5 -11  11    3.82    0.60
   6 -11  11    6.77    0.94
   6 -11  11    7.12    0.71
  -7  11 -11    9.53    0.97
  -8  11 -11    5.87    0.90
  -9  11 -11    2.48    0.82
   7  10 -11    1.72    0.70
  -7 -10  11   -0.52    0.86
   6  10 -11    0.28    0.58
  -6 -10  11    0.31    0.84
   5  10 -11    0.17    0.55
  -5 -10  11    0.99    0.79
   4  10 -11   -0.33    0.48
  -4 -10  11   -0.64    0.73
   3  10 -11    1.37    0.53
  -3 -10  11    1.38    0.81
   2  10 -11    5.15    0.62
  -2 -10  11    3.90    0.86
   1  10 -11    3.41    0.55
  -1 -10  11    2.71    0.79
   0  10 -11    0.53    0.45
   0  10 -11    1.16    0.45
   0 -10  11   -0.27    0.62
  -1  10 -11   10.16    0.74
   1 -10  11   11.12    0.96
   1 -10  11   11.14    0.89
  -2  10 -11   20.51    0.86
   2 -10  11   21.54    1.08
   2 -10  11   21.29    1.07
  -3  10 -11   11.34    0.74
   3 -10  11   11.39    0.89
   3 -10  11   10.73    0.98
  -4  10 -11    2.25    0.46
   4 -10  11    1.13    0.64
   4 -10  11    2.41    0.53
   5 -10  11    6.53    0.63
   5 -10  11    6.17    0.85
   6 -10  11    4.36    0.83
   7 -10  11    0.55    0.72
   8 -10  11   -0.35    0.75
   8   9 -11    1.11    0.71
  -8  -9  11    1.15    0.96
   7   9 -11    0.37    0.62
  -7  -9  11    0.26    0.85
   6   9 -11   -0.08    0.54
  -6  -9  11   -0.55    0.73
   5   9 -11   -0.13    0.51
  -5  -9  11    0.55    0.75
   4   9 -11    1.65    0.54
  -4  -9  11    0.05    0.71
   3   9 -11    1.71    0.53
  -3  -9  11    1.53    0.75
   2   9 -11    1.55    0.49
  -2  -9  11    1.15    0.74
   1   9 -11    4.56    0.58
  -1  -9  11    4.61    0.78
   0   9 -11    3.71    0.53
   0  -9  11    4.92    0.75
   0  -9  11    4.19    0.57
  -1   9 -11   10.16    0.72
   1  -9  11   10.07    0.89
   1  -9  11   10.20    0.81
  -2   9 -11    5.18    0.55
   2  -9  11    5.59    0.69
   2  -9  11    4.93    0.65
  -3   9 -11    7.92    0.60
   3  -9  11    7.84    0.65
   3  -9  11    7.90    0.79
  -4   9 -11   24.34    0.89
   4  -9  11   22.32    0.93
   4  -9  11   22.73    1.17
  -5   9 -11    6.55    0.58
   5  -9  11    6.74    0.83
   6  -9  11    0.71    0.67
   7  -9  11    0.03    0.67
   8  -9  11    4.86    0.94
   9  -9  11    2.38    0.90
   8   8 -11    0.05    0.61
  -8  -8  11   -0.78    0.81
   7   8 -11    0.71    0.59
  -7  -8  11    0.25    0.77
   6   8 -11    0.42    0.53
  -6  -8  11    0.52    0.75
   5   8 -11    3.55    0.63
  -5  -8  11    3.58    0.79
   4   8 -11    9.76    0.83
  -4  -8  11    7.75    0.89
   3   8 -11   11.86    0.83
  -3  -8  11   11.44    1.03
   2   8 -11    6.52    0.63
  -2  -8  11    5.30    0.81
   1   8 -11   27.20    1.00
  -1  -8  11   25.69    1.20
  -1  -8  11   27.25    0.91
   0   8 -11   13.96    0.77
   0  -8  11   14.88    1.01
   0  -8  11   15.30    0.83
  -1   8 -11   31.90    0.98
   1  -8  11   32.79    1.12
   1  -8  11   33.63    1.13
  -2   8 -11   32.40    0.99
   2  -8  11   31.43    1.16
   2  -8  11   31.05    1.04
  -3   8 -11   26.90    0.93
   3  -8  11   27.93    1.20
   3  -8  11   28.36    0.96
  -4   8 -11   34.68    1.03
   4  -8  11   36.04    1.36
  -5   8 -11    6.25    0.60
   5  -8  11    4.90    0.77
  -6   8 -11    3.26    0.55
   6  -8  11    3.81    0.76
   7  -8  11    5.61    0.89
   8  -8  11    9.79    1.08
   9  -8  11    4.35    0.96
  10  -8  11    0.52    0.90
   8   7 -11    0.28    0.59
  -8  -7  11   -1.41    0.76
   7   7 -11    0.16    0.55
  -7  -7  11   -0.73    0.71
   6   7 -11    0.90    0.56
  -6  -7  11    0.25    0.68
   5   7 -11    9.01    0.75
  -5  -7  11    8.18    0.89
   4   7 -11   12.73    0.86
  -4  -7  11   11.67    1.05
   3   7 -11    3.98    0.58
  -3  -7  11    4.22    0.73
   2   7 -11    8.02    0.65
  -2  -7  11    7.64    0.76
   1   7 -11   55.42    1.31
  -1  -7  11   52.88    1.21
  -1  -7  11   52.20    1.43
   0   7 -11   31.13    0.98
   0  -7  11   31.69    1.13
   0  -7  11   32.68    1.04
  -1   7 -11   45.72    1.15
   1  -7  11   44.73    1.17
   1  -7  11   45.91    1.26
  -2   7 -11   42.53    1.11
   2  -7  11   41.90    1.06
   2  -7  11   42.99    1.31
  -3   7 -11   13.81    0.77
   3  -7  11   14.74    0.70
   3  -7  11   14.31    0.98
  -4   7 -11   23.01    0.92
   4  -7  11   24.57    1.16
  -5   7 -11   11.01    0.77
   5  -7  11   11.44    1.00
  -6   7 -11    8.95    0.75
   6  -7  11    8.46    0.92
  -7   7 -11    6.35    0.66
   7  -7  11    6.32    0.88
   8  -7  11    0.84    0.73
   9  -7  11    5.20    0.96
  10  -7  11   -0.07    0.84
   9   6 -11    2.38    0.71
  -9  -6  11    0.40    0.88
   8   6 -11    2.34    0.64
  -8  -6  11    0.91    0.78
   7   6 -11    0.84    0.55
  -7  -6  11    0.99    0.72
   6   6 -11    3.53    0.63
  -6  -6  11    4.07    0.76
   5   6 -11   -0.18    0.47
  -5  -6  11   -1.38    0.56
   4   6 -11   -0.16    0.44
  -4  -6  11    0.16    0.59
   3   6 -11   -0.10    0.43
  -3  -6  11   -0.14    0.56
   2   6 -11   20.71    0.91
  -2  -6  11   23.02    1.06
  -2  -6  11   21.41    0.77
   1   6 -11   17.41    0.82
  -1  -6  11   17.09    0.92
  -1  -6  11   16.67    0.77
   0   6 -11   14.62    0.79
   0  -6  11   12.78    0.84
   0  -6  11   14.46    0.77
  -1   6 -11   28.79    0.95
   1  -6  11   28.82    0.90
   1  -6  11   27.51    1.02
  -2   6 -11   32.03    1.00
   2  -6  11   31.86    1.16
   2  -6  11   32.54    0.86
  -3   6 -11   -0.07    0.40
   3  -6  11   -0.22    0.50
  -4   6 -11   23.57    0.95
   4  -6  11   22.06    1.13
  -5   6 -11   12.59    0.81
   5  -6  11   12.48    1.00
  -6   6 -11    1.99    0.53
   6  -6  11    1.36    0.66
  -7   6 -11   -0.28    0.45
   7  -6  11    0.15    0.65
  -8   6 -11    0.24    0.49
   8  -6  11    0.02    0.70
   9  -6  11    2.34    0.84
   9   5 -11    3.44    0.72
  -9  -5  11    1.95    0.86
   8   5 -11    1.64    0.60
  -8  -5  11    0.42    0.70
   7   5 -11    0.14    0.50
  -7  -5  11    0.15    0.63
   6   5 -11    0.50    0.50
  -6  -5  11    0.16    0.59
   5   5 -11    1.75    0.52
  -5  -5  11    0.48    0.58
   4   5 -11    0.34    0.46
  -4  -5  11    1.34    0.58
   3   5 -11    6.99    0.62
  -3  -5  11    7.31    0.69
   2   5 -11    4.58    0.53
  -2  -5  11    4.18    0.46
  -2  -5  11    3.50    0.58
   1   5 -11    4.08    0.52
  -1  -5  11    3.24    0.53
  -1  -5  11    4.34    0.50
   0   5 -11   21.79    0.85
   0  -5  11   21.46    0.86
   0  -5  11   22.08    0.91
  -1   5 -11   32.24    1.00
   1  -5  11   31.09    0.83
   1  -5  11   29.46    1.06
  -2   5 -11   17.68    0.85
   2  -5  11   17.64    0.94
  -3   5 -11    0.24    0.42
   3  -5  11   -0.80    0.47
  -4   5 -11   25.26    0.98
   4  -5  11   26.83    1.20
  -5   5 -11    7.03    0.65
   5  -5  11    7.05    0.81
  -6   5 -11    1.24    0.51
   6  -5  11    1.79    0.67
  -7   5 -11    2.03    0.55
   7  -5  11    2.47    0.73
  -8   5 -11    0.73    0.53
   8  -5  11   -0.50    0.66
  -9   5 -11   -0.30    0.53
   9  -5  11   -0.27    0.71
   9   4 -11    0.94    0.58
  -9  -4  11    0.42    0.77
   8   4 -11    0.16    0.52
  -8  -4  11   -0.75    0.64
   7   4 -11    0.56    0.50
  -7  -4  11   -0.05    0.61
   6   4 -11    2.05    0.58
  -6  -4  11    0.56    0.60
   5   4 -11    6.73    0.67
  -5  -4  11    7.38    0.74
   4   4 -11   12.48    0.80
  -4  -4  11   12.61    0.90
   3   4 -11   11.44    0.77
  -3  -4  11   12.91    0.85
  -3  -4  11   12.85    0.68
   2   4 -11    8.33    0.70
  -2  -4  11    9.85    0.68
  -2  -4  11    8.48    0.64
   1   4 -11   51.65    1.24
  -1  -4  11   52.16    1.26
  -1  -4  11   51.26    1.15
   0   4 -11   51.44    1.21
   0  -4  11   52.33    1.09
   0  -4  11   52.95    1.32
  -1   4 -11   36.84    1.08
   1  -4  11   35.31    1.15
  -2   4 -11   21.43    0.88
   2  -4  11   20.43    1.01
  -3   4 -11   13.51    0.82
   3  -4  11   15.80    1.00
  -4   4 -11   29.39    1.03
   4  -4  11   29.79    1.26
  -5   4 -11   14.10    0.86
   5  -4  11   13.80    1.04
  -6   4 -11    8.99    0.75
   6  -4  11   10.47    0.99
  -7   4 -11   11.50    0.87
   7  -4  11   11.05    1.04
  -8   4 -11   -0.54    0.49
   8  -4  11    0.42    0.70
  -9   4 -11    0.07    0.60
   9  -4  11   -1.18    0.69
   9   3 -11   -0.35    0.51
  -9  -3  11   -0.68    0.70
   8   3 -11   -0.82    0.47
  -8  -3  11    0.65    0.66
   7   3 -11    3.08    0.58
  -7  -3  11    2.94    0.71
   6   3 -11    5.70    0.66
  -6  -3  11    5.43    0.73
   5   3 -11    6.26    0.64
  -5  -3  11    5.21    0.66
   4   3 -11    3.51    0.54
  -4  -3  11    3.61    0.58
   3   3 -11   11.05    0.74
  -3  -3  11   11.22    0.78
  -3  -3  11   12.52    0.72
   2   3 -11   25.76    0.95
  -2  -3  11   25.19    0.90
  -2  -3  11   25.83    0.89
   1   3 -11   47.59    1.18
  -1  -3  11   45.76    1.03
  -1  -3  11   47.15    1.23
   0   3 -11   17.34    0.83
   0  -3  11   17.16    0.87
  -1   3 -11   30.79    0.99
   1  -3  11   28.20    1.08
  -2   3 -11   55.13    1.31
   2  -3  11   55.57    1.51
  -3   3 -11   16.02    0.84
   3  -3  11   14.58    1.00
  -4   3 -11   11.97    0.81
   4  -3  11   11.53    0.98
  -5   3 -11    3.98    0.61
   5  -3  11    4.95    0.76
  -6   3 -11    5.78    0.70
   6  -3  11    5.86    0.82
  -7   3 -11    5.16    0.72
   7  -3  11    5.42    0.84
  -8   3 -11    0.19    0.56
   8  -3  11    0.42    0.71
  -9   3 -11   -0.07    0.63
   9  -3  11   -0.18    0.72
  10   2 -11    1.85    0.66
 -10  -2  11    1.54    0.86
   9   2 -11    2.99    0.64
  -9  -2  11    1.37    0.76
   8   2 -11    2.30    0.57
  -8  -2  11    2.89    0.73
   7   2 -11    1.51    0.54
  -7  -2  11    1.18    0.61
   6   2 -11    2.48    0.55
  -6  -2  11    1.87    0.60
   5   2 -11    0.26    0.46
  -5  -2  11    0.45    0.50
   4   2 -11    0.02    0.43
  -4  -2  11    0.52    0.41
  -4  -2  11   -0.12    0.43
   3   2 -11   31.90    1.02
  -3  -2  11   30.60    0.98
  -3  -2  11   30.74    1.01
   2   2 -11   -0.21    0.38
  -2  -2  11   -0.06    0.41
  -2  -2  11    0.16    0.37
   1   2 -11    0.44    0.39
  -1  -2  11   -0.04    0.41
  -1  -2  11    0.35    0.33
   0   2 -11   18.85    0.84
   0  -2  11   18.72    0.93
  -1   2 -11   66.29    1.43
   1  -2  11   65.64    1.61
  -2   2 -11   20.36    0.90
   2  -2  11   19.67    1.02
  -3   2 -11    0.90    0.47
   3  -2  11    0.94    0.55
  -4   2 -11    7.87    0.69
   4  -2  11    7.41    0.81
  -5   2 -11    1.30    0.55
   5  -2  11    1.10    0.63
  -6   2 -11    0.15    0.51
   6  -2  11    0.80    0.63
  -7   2 -11    1.65    0.64
   7  -2  11    1.43    0.70
  -8   2 -11    0.34    0.61
   8  -2  11   -1.39    0.58
  -9   2 -11    0.55    0.68
   9  -2  11    0.07    0.75
  10   1 -11    2.24    0.64
 -10  -1  11    2.46    0.87
   9   1 -11    0.67    0.56
  -9  -1  11    1.43    0.73
   8   1 -11    0.00    0.48
  -8  -1  11    0.24    0.61
   7   1 -11   -0.37    0.45
  -7  -1  11    0.15    0.57
   6   1 -11    0.56    0.47
  -6  -1  11    0.31    0.50
   5   1 -11    4.63    0.57
  -5  -1  11    4.99    0.63
   4   1 -11    5.49    0.60
  -4  -1  11    4.39    0.56
  -4  -1  11    4.62    0.56
   3   1 -11   41.25    1.16
  -3  -1  11   40.96    1.06
  -3  -1  11   40.57    1.18
   2   1 -11    3.18    0.50
  -2  -1  11    4.01    0.45
  -2  -1  11    3.02    0.56
   1   1 -11   33.99    1.05
  -1  -1  11   32.86    1.14
   0   1 -11   66.57    1.43
   0  -1  11   66.40    1.60
  -1   1 -11   30.16    1.04
   1  -1  11   30.21    1.18
  -2   1 -11    8.67    0.74
   2  -1  11    7.62    0.78
  -3   1 -11   23.43    0.99
   3  -1  11   23.85    1.16
  -4   1 -11   20.20    0.97
   4  -1  11   21.32    1.16
  -5   1 -11    5.33    0.69
   5  -1  11    5.45    0.80
  -6   1 -11    0.63    0.58
   6  -1  11    1.98    0.67
  -7   1 -11    5.26    0.80
   7  -1  11    7.23    0.90
  -8   1 -11   -0.61    0.61
   8  -1  11    0.70    0.70
 -10   0  11    0.13    0.75
   9   0 -11    0.14    0.49
  -9   0  11    0.23    0.67
   8   0 -11    0.91    0.51
  -8   0  11    1.38    0.65
   7   0 -11    1.15    0.49
  -7   0  11   -0.12    0.54
   6   0 -11    3.33    0.56
  -6   0  11    2.57    0.61
   5   0 -11   12.31    0.80
  -5   0  11   11.59    0.84
  -5   0  11   12.10    0.85
   4   0 -11    2.67    0.51
  -4   0  11    2.46    0.49
  -4   0  11    2.55    0.56
   3   0 -11   37.28    1.11
  -3   0  11   34.66    1.18
  -3   0  11   33.84    0.96
   2   0 -11   12.60    0.79
  -2   0  11   12.21    0.64
  -2   0  11   12.54    0.89
   1   0 -11   46.03    1.22
  -1   0  11   42.40    1.33
   0   0 -11   31.87    1.08
   0   0  11   31.10    1.21
  -1   0 -11   19.61    0.91
   1   0  11   20.15    1.07
  -2   0 -11   48.11    1.31
   2   0  11   49.50    1.53
  -3   0 -11   26.21    1.05
   3   0  11   22.69    1.17
  -4   0 -11    6.22    0.71
   4   0  11    6.24    0.80
  -5   0 -11    6.20    0.76
   5   0  11    5.93    0.82
  -6   0 -11    9.87    0.91
   6   0  11    8.70    0.94
  -7   0 -11   10.12    0.98
   7   0  11    8.07    0.95
  -8   0 -11    0.31    0.71
   8   0  11    1.54    0.78
 -10   1  11   -0.29    0.70
  -9   1  11    1.28    0.68
   8  -1 -11    0.25    0.47
  -8   1  11    1.02    0.64
   7  -1 -11    1.38    0.49
  -7   1  11    2.20    0.63
   6  -1 -11    3.35    0.56
  -6   1  11    3.29    0.61
   5  -1 -11    0.81    0.45
  -5   1  11    1.32    0.50
  -5   1  11    1.23    0.55
   4  -1 -11    0.82    0.46
  -4   1  11    1.74    0.56
  -4   1  11    0.98    0.44
   3  -1 -11   30.08    1.03
  -3   1  11   26.82    1.14
  -3   1  11   26.77    0.88
   2  -1 -11   13.66    0.81
  -2   1  11   12.59    0.96
   1  -1 -11    1.54    0.50
  -1   1  11    2.19    0.61
   0  -1 -11   15.61    0.89
   0   1  11   15.78    1.05
  -1  -1 -11   17.57    0.92
   1   1  11   17.88    1.09
  -2  -1 -11   15.94    0.90
   2   1  11   15.04    1.04
  -3  -1 -11    0.76    0.52
   3   1  11    0.16    0.58
  -4  -1 -11    1.36    0.58
   4   1  11    1.12    0.61
  -5  -1 -11    5.94    0.79
   5   1  11    6.01    0.82
  -6  -1 -11    3.51    0.77
   6   1  11    5.82    0.87
  -7  -1 -11   -0.21    0.68
   7   1  11    0.69    0.67
 -10   2  11    1.03    0.76
  -9   2  11    2.18    0.75
  -8   2  11    0.15    0.58
   7  -2 -11    3.02    0.55
  -7   2  11    4.77    0.69
   6  -2 -11    1.72    0.49
   6  -2 -11    0.14    0.62
  -6   2  11    2.48    0.63
   5  -2 -11    1.29    0.57
   5  -2 -11    1.19    0.49
  -5   2  11    1.83    0.60
   4  -2 -11   -0.03    0.50
   4  -2 -11    0.39    0.46
  -4   2  11    1.63    0.59
   3  -2 -11   21.21    0.86
   3  -2 -11   21.90    0.93
  -3   2  11   20.84    1.12
   2  -2 -11    5.53    0.61
  -2   2  11    5.18    0.75
   1  -2 -11    3.80    0.59
  -1   2  11    2.87    0.68
   0  -2 -11   22.16    0.96
   0   2  11   22.38    1.17
  -1  -2 -11    0.82    0.51
   1   2  11    1.55    0.63
  -2  -2 -11   -0.16    0.49
   2   2  11    0.41    0.60
  -3  -2 -11    4.98    0.69
   3   2  11    5.43    0.81
  -4  -2 -11    4.46    0.72
   4   2  11    4.51    0.77
  -5  -2 -11    1.06    0.64
   5   2  11    1.04    0.68
  -6  -2 -11    0.08    0.66
   6   2  11    1.07    0.67
  -7  -2 -11   -0.15    0.72
   7   2  11    0.81    0.71
 -10   3  11    1.43    0.76
  -9   3  11    1.26    0.64
   7  -3 -11   -0.87    0.62
   6  -3 -11   -0.19    0.59
   6  -3 -11   -0.09    0.42
  -6   3  11    0.62    0.62
   5  -3 -11    2.58    0.65
   5  -3 -11    3.46    0.53
  -5   3  11    3.11    0.71
   4  -3 -11   10.76    0.79
   4  -3 -11   12.12    0.83
  -4   3  11   10.59    1.03
   3  -3 -11    1.65    0.50
  -3   3  11    1.60    0.66
   2  -3 -11   16.14    0.88
  -2   3  11   14.81    1.08
   1  -3 -11   16.74    0.91
  -1   3  11   16.03    1.11
   0  -3 -11   11.39    0.84
   0   3  11   11.62    1.02
  -1  -3 -11   -0.22    0.49
   1   3  11    0.45    0.63
  -2  -3 -11   14.53    0.93
   2   3  11   14.28    1.10
  -3  -3 -11   13.42    0.97
   3   3  11   14.52    1.11
  -4  -3 -11    2.66    0.69
   4   3  11    2.84    0.74
  -5  -3 -11   -1.02    0.58
   5   3  11    0.40    0.66
  -6  -3 -11    2.66    0.80
   6   3  11    4.04    0.83
   8  -4 -11    0.87    0.72
   7  -4 -11    3.19    0.76
  -7   4  11    3.17    0.78
   6  -4 -11   10.61    0.92
  -6   4  11   11.65    1.11
   5  -4 -11    6.01    0.76
   5  -4 -11    6.36    0.63
[truncated: 116,889 more chars]
