# Supplementary material for: Crystal structure of (2,2′-bi­pyridine-κ2 N,N′)-trans-bis­(tert-butyl­dimethyl­sil­yloxy)-cis-dioxidomolybdenum(VI)
Source: Acta Crystallogr E Crystallogr Commun. 2018 Jun 15;74(Pt 7):970–2. doi: 10.1107/S2056989018008472 (PMC6038637; doi:10.1107/S2056989018008472)
Supplement: Supplementary file 2 [file e-74-00970-Isup2.hkl]

data_I                                                                          
_shelx_title ' Mo in P-1'                                                       
_shelx_refln_list_code          4                                               
_shelx_F_calc_maximum      228.00                                               
_exptl_crystal_F_000       572.00                                               
_reflns_d_resolution_high  0.7570                                               
                                                                                
loop_                                                                           
 _space_group_symop_operation_xyz                                               
 'x, y, z'                                                                      
 '-x, -y, -z'                                                                   
                                                                                
_cell_length_a     8.4027                                                       
_cell_length_b    12.8657                                                       
_cell_length_c    14.4266                                                       
_cell_angle_alpha 113.144                                                       
_cell_angle_beta   91.133                                                       
_cell_angle_gamma 105.501                                                       
                                                                                
_shelx_F_squared_multiplier     1.000                                           
                                                                                
loop_                                                                           
 _refln_index_h                                                                 
 _refln_index_k                                                                 
 _refln_index_l                                                                 
 _refln_F_squared_calc                                                          
 _refln_F_squared_meas                                                          
 _refln_F_squared_sigma                                                         
 _refln_observed_status                                                         
   1   0   0       9607.60      10201.71        84.10 o                         
   2   0   0       1363.34       1364.66        16.46 o                         
   3   0   0       4537.49       4243.77        36.05 o                         
   4   0   0       7915.70       8192.62        62.64 o                         
   5   0   0       1887.67       1977.69        28.04 o                         
   6   0   0        732.06        702.49        21.73 o                         
   7   0   0       1155.14       1112.06        35.30 o                         
   8   0   0        435.74        474.23        84.08 o                         
   9   0   0          3.90         18.03        19.42 o                         
  10   0   0         18.32        -23.70        26.78 o                         
 -10   1   0         84.13         72.66        21.97 o                         
  -9   1   0          0.16        -17.24        17.24 o                         
  -8   1   0          7.02        -16.71        16.71 o                         
  -7   1   0        316.02        297.14        17.53 o                         
  -6   1   0        101.37         99.74        15.44 o                         
  -5   1   0       1431.21       1382.76        33.35 o                         
  -4   1   0        312.89        306.99        13.90 o                         
  -3   1   0          4.88         21.47         6.70 o                         
  -2   1   0      10412.83      11211.66        71.65 o                         
  -1   1   0       9385.15      10128.67        80.61 o                         
   1   1   0         66.24         81.47        11.47 o                         
   2   1   0      13426.32      13581.84        86.05 o                         
   3   1   0       9992.88      10214.91        70.59 o                         
   4   1   0         68.01         56.05        10.33 o                         
   5   1   0       1055.94       1070.85        22.13 o                         
   6   1   0       1159.79       1149.64        25.85 o                         
   7   1   0        168.56        197.54        24.10 o                         
   8   1   0          6.37         -6.79        18.90 o                         
   9   1   0         90.90         98.60        23.03 o                         
  10   1   0         35.24         25.20        38.29 o                         
 -10   2   0         12.89         36.97        19.50 o                         
  -9   2   0         54.98         92.12        25.71 o                         
  -8   2   0        190.46        227.84        18.13 o                         
  -7   2   0         46.12         66.73        13.91 o                         
  -6   2   0         10.76         20.15        10.21 o                         
  -5   2   0         78.02         76.86        10.48 o                         
  -4   2   0        500.95        504.05        20.47 o                         
  -3   2   0       4179.35       4499.20        36.68 o                         
  -2   2   0       4487.22       4710.71        48.14 o                         
  -1   2   0       2066.36       2139.48        26.38 o                         
   0   2   0       6092.03       6277.89        43.22 o                         
   1   2   0      10791.77      10833.94        70.03 o                         
   2   2   0        392.63        356.63        11.92 o                         
   3   2   0        179.61        205.61        25.51 o                         
   4   2   0        122.36        166.11        11.61 o                         
   5   2   0       2128.82       2192.92        30.39 o                         
   6   2   0        374.48        383.07        18.88 o                         
   7   2   0          6.87         38.67        25.17 o                         
   8   2   0        129.61        152.20        23.56 o                         
   9   2   0         28.77         31.36        21.75 o                         
  10   2   0        158.06        124.57        26.12 o                         
 -11   3   0         79.42        182.09        41.77 o                         
 -10   3   0          0.94          3.21        32.67 o                         
  -9   3   0         35.34         38.40        18.33 o                         
  -8   3   0          3.45          3.79        13.35 o                         
  -7   3   0        531.52        507.15        21.99 o                         
  -6   3   0         50.81         35.06        16.85 o                         
  -5   3   0         92.74        101.44        10.58 o                         
  -4   3   0       2852.63       2729.15        30.86 o                         
  -3   3   0       3316.79       3161.70        28.76 o                         
  -2   3   0       4184.19       4232.61        45.11 o                         
  -1   3   0       2833.87       2831.99        24.25 o                         
   0   3   0      17125.53      17296.54       107.28 o                         
   1   3   0       5676.70       5415.27        69.58 o                         
   2   3   0        480.91        414.23        31.88 o                         
   3   3   0       2820.46       2829.08        32.52 o                         
   4   3   0       1277.59       1223.16        22.84 o                         
   5   3   0       1125.22       1112.06        26.31 o                         
   6   3   0        207.66        207.94        22.34 o                         
   7   3   0         13.56         27.60        19.69 o                         
   8   3   0         15.74         22.70        20.71 o                         
   9   3   0         10.89         -1.15        21.88 o                         
 -10   4   0          2.40          5.36        31.60 o                         
  -9   4   0         61.24         59.47        22.71 o                         
  -8   4   0        268.33        285.49        18.25 o                         
  -7   4   0        237.01        247.12        16.03 o                         
  -6   4   0        182.49        207.01        15.46 o                         
  -5   4   0       2194.12       2079.02        27.52 o                         
  -4   4   0       4883.71       4903.85        42.24 o                         
  -3   4   0       2029.79       2001.64        36.37 o                         
  -2   4   0       1341.86       1171.38        25.24 o                         
  -1   4   0       8517.16       8364.61       116.65 o                         
   0   4   0       1581.95       1424.45        19.73 o                         
   1   4   0        796.15        715.44        25.48 o                         
   2   4   0       3326.41       3368.36        57.02 o                         
   3   4   0       6793.70       6934.42        57.67 o                         
   4   4   0        262.89        242.81        14.88 o                         
   5   4   0          7.21         19.46        12.41 o                         
   6   4   0        196.01        228.72        23.87 o                         
   7   4   0        315.61        342.71        35.62 o                         
   8   4   0          0.03        -16.28        23.30 o                         
   9   4   0         28.08         -3.37        37.76 o                         
 -11   5   0         93.32        115.68        40.17 o                         
 -10   5   0         15.82         17.67        34.28 o                         
  -9   5   0         48.90         39.15        22.89 o                         
  -8   5   0         21.14         30.22        21.17 o                         
  -7   5   0        102.68        111.56        27.05 o                         
  -6   5   0         11.53         20.20        14.17 o                         
  -5   5   0       2040.79       2039.38        25.70 o                         
  -4   5   0        436.60        479.27        33.47 o                         
  -3   5   0       1151.31       1146.70        33.25 o                         
  -2   5   0       2991.76       2821.58        43.46 o                         
  -1   5   0       2767.48       2686.68        29.00 o                         
   0   5   0        170.98        172.35        12.49 o                         
   1   5   0       5052.33       5346.58        52.02 o                         
   2   5   0       2339.45       2350.49        31.89 o                         
   3   5   0        401.66        409.78        18.77 o                         
   4   5   0        249.65        260.81        15.87 o                         
   5   5   0        317.86        295.01        24.54 o                         
   6   5   0        202.41        168.55        23.67 o                         
   7   5   0         14.45         38.97        40.17 o                         
   8   5   0        368.57        352.62        31.42 o                         
 -11   6   0         53.34         -9.10        37.49 o                         
 -10   6   0          7.91        -13.35        38.83 o                         
  -9   6   0         44.20         29.47        23.40 o                         
  -8   6   0        346.67        355.29        29.13 o                         
  -7   6   0       1003.82       1034.96        39.46 o                         
  -6   6   0         13.96         33.43        18.51 o                         
  -5   6   0        147.53        164.37        19.21 o                         
  -4   6   0       1005.76       1056.79        35.08 o                         
  -3   6   0        815.25        807.94        30.33 o                         
  -2   6   0       1298.85       1367.28        20.18 o                         
  -1   6   0       1378.27       1464.27        24.19 o                         
   0   6   0       3235.45       3383.43        37.74 o                         
   1   6   0       1558.95       1486.00        27.27 o                         
   2   6   0        161.69        158.30        13.73 o                         
   3   6   0        180.30        204.68        15.44 o                         
   4   6   0        497.08        507.23        23.15 o                         
   5   6   0        286.27        295.93        26.25 o                         
   6   6   0          6.95        -11.67        20.79 o                         
   7   6   0          0.10          1.82        21.39 o                         
   8   6   0         21.12        -26.55        44.72 o                         
 -10   7   0         19.52        -24.92        24.92 o                         
  -9   7   0         85.52         93.57        26.22 o                         
  -8   7   0        957.79        967.43        42.32 o                         
  -7   7   0       1341.57       1327.23        43.85 o                         
  -6   7   0         39.41         65.66        20.96 o                         
  -5   7   0        965.10        957.15        35.30 o                         
  -4   7   0       3162.20       3069.02        70.43 o                         
  -3   7   0       2507.04       2413.48        45.44 o                         
  -2   7   0       4752.57       4804.90        59.27 o                         
  -1   7   0       2324.93       2357.36        38.05 o                         
   0   7   0       2889.49       2884.85        37.43 o                         
   1   7   0       1105.44       1081.08        25.24 o                         
   2   7   0       1017.90       1031.69        26.57 o                         
   3   7   0        792.76        854.84        32.05 o                         
   4   7   0        662.36        638.40        34.08 o                         
   5   7   0        119.17        127.18        24.42 o                         
   6   7   0        217.40        213.97        27.15 o                         
   7   7   0        268.47        321.39        31.52 o                         
 -10   8   0          0.01        -25.59        25.59 o                         
  -9   8   0        406.16        427.13        34.69 o                         
  -8   8   0        675.17        673.77        39.65 o                         
  -7   8   0        728.77        688.50        46.06 o                         
  -6   8   0        260.74        236.58        26.22 o                         
  -5   8   0       1135.29       1076.70        38.80 o                         
  -4   8   0       1554.68       1454.50        40.76 o                         
  -3   8   0       1299.68       1323.47        38.70 o                         
  -2   8   0       4972.68       5035.29        46.70 o                         
  -1   8   0       4376.68       4318.51        44.32 o                         
   0   8   0       1807.01       1764.60        30.38 o                         
   1   8   0        554.51        585.12        26.95 o                         
   2   8   0        586.80        656.63        26.50 o                         
   3   8   0        322.79        319.01        20.76 o                         
   4   8   0        136.39        125.04        24.07 o                         
   5   8   0        246.44        254.85        28.16 o                         
   6   8   0        256.26        321.39        32.13 o                         
   7   8   0         31.35         43.22        26.25 o                         
 -10   9   0          0.15        -27.27        35.35 o                         
  -9   9   0         17.44        -25.07        25.07 o                         
  -8   9   0         34.50         33.96        24.93 o                         
  -7   9   0        140.02        211.48        33.47 o                         
  -6   9   0        385.41        418.01        31.52 o                         
  -5   9   0          3.84        -14.76        21.23 o                         
  -4   9   0         35.85         22.08        22.00 o                         
  -3   9   0        427.32        441.51        29.32 o                         
  -2   9   0       2614.01       2607.30        94.26 o                         
  -1   9   0        129.39        147.47        13.89 o                         
   0   9   0          1.60         -7.81        12.90 o                         
   1   9   0         82.69         96.24        19.48 o                         
   2   9   0        324.63        342.05        32.91 o                         
   3   9   0          1.07          8.57        46.59 o                         
   4   9   0          3.35         20.25        29.46 o                         
   5   9   0          5.09         -8.89        22.28 o                         
   6   9   0         12.39         11.65        25.05 o                         
 -10  10   0          0.78        -26.89        26.89 o                         
  -9  10   0          7.48        -25.86        25.86 o                         
  -8  10   0        124.78         96.66        27.79 o                         
  -7  10   0        171.86        169.88        31.33 o                         
  -6  10   0        244.98        218.53        48.74 o                         
  -5  10   0        237.76        250.62        29.21 o                         
  -4  10   0       1099.55       1108.66        44.00 o                         
  -3  10   0        849.57        805.23        41.17 o                         
  -2  10   0        477.64        493.99        32.63 o                         
  -1  10   0         72.25         89.62        14.91 o                         
   0  10   0        392.01        413.81        22.64 o                         
   1  10   0         83.69        101.08        17.83 o                         
   2  10   0        150.21        159.28        24.16 o                         
   3  10   0          7.60         -7.45        45.52 o                         
   4  10   0         53.95         49.14        23.97 o                         
   5  10   0          4.50         33.47        25.86 o                         
   6  10   0         10.73         -7.50        31.60 o                         
  -9  11   0        252.39        267.55        35.74 o                         
  -8  11   0        372.29        363.15        41.51 o                         
  -7  11   0        331.74        351.35        34.87 o                         
  -6  11   0        720.95        654.01       116.75 o                         
  -5  11   0       1707.66       1697.41        58.91 o                         
  -4  11   0       1283.58       1234.50        47.32 o                         
  -3  11   0        858.89        846.12        42.59 o                         
  -2  11   0        905.24        883.18        61.06 o                         
  -1  11   0       1748.06       1821.74        53.61 o                         
   0  11   0        742.47        782.22        30.11 o                         
   1  11   0        120.07        148.24        19.23 o                         
   2  11   0        386.39        378.18        28.50 o                         
   3  11   0        384.39        452.84        32.69 o                         
   4  11   0         28.05         26.91        24.73 o                         
   5  11   0          3.30         10.71        31.06 o                         
  -9  12   0         77.31         34.34        38.29 o                         
  -8  12   0         75.47         54.75        30.34 o                         
  -7  12   0        143.67        117.61        31.14 o                         
  -6  12   0        754.05        700.06        42.62 o                         
  -5  12   0       1003.78        971.77        47.48 o                         
  -4  12   0        353.15        313.13        33.46 o                         
  -3  12   0        373.35        368.98        34.21 o                         
  -2  12   0        741.02        749.38        43.88 o                         
  -1  12   0        627.81        598.11        39.54 o                         
   0  12   0         78.79         55.20        27.20 o                         
   1  12   0        126.58        156.43        19.93 o                         
   2  12   0        441.35        508.16        31.90 o                         
   3  12   0         68.80        118.66        25.93 o                         
   4  12   0         24.78         21.04        25.16 o                         
  -8  13   0         39.45        -21.55        47.40 o                         
  -7  13   0        305.79        265.11        36.29 o                         
  -6  13   0        349.75        306.04        41.51 o                         
  -5  13   0        145.14        117.60        30.86 o                         
  -4  13   0        266.97        223.41        34.28 o                         
  -3  13   0        571.48        479.63        38.04 o                         
  -2  13   0        281.78        261.35        67.21 o                         
  -1  13   0        112.83         51.50        28.56 o                         
   0  13   0        180.24        236.94        39.10 o                         
   1  13   0        116.73        122.65        40.70 o                         
   2  13   0         23.88         83.55        42.85 o                         
   3  13   0          1.68         -5.51        39.36 o                         
  -7  14   0        246.90        197.22        50.61 o                         
  -6  14   0        111.88        142.21        53.56 o                         
  -5  14   0        355.92        262.15        35.88 o                         
  -4  14   0        512.39        544.01        40.52 o                         
  -3  14   0        397.75        402.25        94.80 o                         
  -2  14   0        251.67        204.21        32.69 o                         
  -1  14   0        656.65        587.80        40.64 o                         
   0  14   0        237.41        334.88        35.67 o                         
   1  14   0         36.83         44.45        40.70 o                         
  -6  15   0        324.13        341.11        41.02 o                         
  -5  15   0        449.83        402.87        40.53 o                         
  -4  15   0        268.61        225.72        43.92 o                         
  -3  15   0        288.04        277.85        39.10 o                         
  -2  15   0        440.43        425.62        38.60 o                         
  -1  15   0        422.64        386.63        38.56 o                         
   0 -15   1        111.07        119.97        43.92 o                         
   1 -15   1         81.25         86.54        35.62 o                         
   2 -15   1          3.26        -27.36        39.63 o                         
   3 -15   1          1.52        -22.68        43.38 o                         
   4 -15   1          3.52        -17.68        29.45 o                         
   5 -15   1          1.46          8.48        30.96 o                         
   6 -15   1        135.44         79.05        54.63 o                         
  -2 -14   1        125.20        139.25        46.06 o                         
  -1 -14   1        222.04        311.70        49.27 o                         
   0 -14   1        595.78        600.38        55.16 o                         
   1 -14   1         45.82         83.22        56.24 o                         
   2 -14   1         35.61        -15.10        62.66 o                         
   3 -14   1        103.22        145.26        51.15 o                         
   4 -14   1         50.54         47.60        34.01 o                         
   5 -14   1          6.46        -15.29        28.65 o                         
   6 -14   1          0.18        -27.50        27.50 o                         
   7 -14   1          1.88        -12.27        59.72 o                         
   8 -14   1        112.86        126.75        35.32 o                         
  -3 -13   1        314.77        336.90        32.67 o                         
  -2 -13   1        409.55        458.12        61.32 o                         
  -1 -13   1        111.87        189.59        44.99 o                         
   0 -13   1         64.65         46.42        27.74 o                         
   1 -13   1         20.00         26.26        27.98 o                         
   2 -13   1         63.02         57.14        29.04 o                         
   3 -13   1          6.23        -25.86        25.86 o                         
   4 -13   1          8.54        -25.93        25.93 o                         
   5 -13   1          0.06        -16.21        26.65 o                         
   6 -13   1         14.92          3.89        27.44 o                         
   7 -13   1        432.73        333.17        37.55 o                         
   8 -13   1        547.01        565.42        44.72 o                         
  -4 -12   1        194.91        273.05        31.79 o                         
  -3 -12   1        577.32        569.97        36.42 o                         
  -2 -12   1        225.63        252.89        27.04 o                         
  -1 -12   1          8.44         13.57        17.05 o                         
   0 -12   1         95.03        147.39        63.47 o                         
   1 -12   1         70.60        110.71        58.38 o                         
   2 -12   1         15.88         -6.40        25.98 o                         
   3 -12   1         89.84         82.69        27.53 o                         
   4 -12   1         13.22         -8.07        25.99 o                         
   5 -12   1          1.58         -1.52        26.37 o                         
   6 -12   1        256.72        251.91        54.09 o                         
   7 -12   1        562.51        555.33        39.11 o                         
   8 -12   1        383.48        434.57        62.39 o                         
   9 -12   1        331.77        306.68        37.06 o                         
  -5 -11   1        246.38        230.23        44.18 o                         
  -4 -11   1        554.16        555.95        37.18 o                         
  -3 -11   1        610.98        648.14        36.16 o                         
  -2 -11   1        504.81        532.32        32.67 o                         
  -1 -11   1        170.22        185.47        19.87 o                         
   0 -11   1        550.16        540.64        24.98 o                         
   1 -11   1        248.88        224.41        29.96 o                         
   2 -11   1         91.36         88.62        27.22 o                         
   3 -11   1          0.04          1.87        24.96 o                         
   4 -11   1        223.99        157.54        29.08 o                         
   5 -11   1        125.81        136.47        28.31 o                         
   6 -11   1        146.59        130.79        28.18 o                         
   7 -11   1        176.17        158.33        29.18 o                         
   8 -11   1        314.81        284.07        33.05 o                         
   9 -11   1        460.10        425.58        38.18 o                         
  -6 -10   1        240.67        259.17        32.36 o                         
  -5 -10   1        920.19       1084.99        92.12 o                         
  -4 -10   1        838.69        919.02        41.64 o                         
  -3 -10   1        470.34        510.43        33.06 o                         
  -2 -10   1        568.24        551.08        27.19 o                         
  -1 -10   1        541.00        541.47        24.66 o                         
   0 -10   1        189.19        168.92        17.36 o                         
   1 -10   1        145.52        139.25        15.13 o                         
   2 -10   1        860.17        769.42        38.89 o                         
   3 -10   1        196.07        193.72        26.50 o                         
   4 -10   1         26.04         24.92        23.40 o                         
   5 -10   1        668.31        629.57        40.70 o                         
   6 -10   1         48.04         35.22        24.16 o                         
   7 -10   1        100.78         99.60        26.60 o                         
   8 -10   1        964.62        926.02        44.97 o                         
   9 -10   1        476.95        450.43        37.36 o                         
  10 -10   1        158.00         93.98        45.79 o                         
  -6  -9   1        476.27        480.25        35.63 o                         
  -5  -9   1        508.72        528.13        35.36 o                         
  -4  -9   1        106.18        124.24        24.64 o                         
  -3  -9   1        664.10        644.24        33.30 o                         
  -2  -9   1        493.16        491.56        24.99 o                         
  -1  -9   1         14.39         20.70        15.70 o                         
   0  -9   1         36.13         24.77        26.73 o                         
   1  -9   1        478.56        507.13        19.37 o                         
   2  -9   1        192.08        205.24        14.20 o                         
   3  -9   1        700.99        701.33        49.81 o                         
   4  -9   1        451.14        449.51        28.98 o                         
   5  -9   1        493.59        499.04        32.13 o                         
   6  -9   1        583.43        566.22        36.02 o                         
   7  -9   1        209.00        218.42        28.39 o                         
   8  -9   1       1673.81       1613.40        50.85 o                         
   9  -9   1        461.33        479.98        35.92 o                         
  10  -9   1        846.44        766.44        44.44 o                         
  -7  -8   1        443.00        424.13        34.97 o                         
  -6  -8   1        164.73        163.51        27.11 o                         
  -5  -8   1        135.98         88.64        24.47 o                         
  -4  -8   1        690.34        715.06        36.89 o                         
  -3  -8   1        551.82        591.86        25.10 o                         
  -2  -8   1          3.55         25.45        13.82 o                         
  -1  -8   1         36.88         33.57        12.92 o                         
   0  -8   1        791.79        770.55        22.18 o                         
   1  -8   1         12.59         18.43         9.22 o                         
   2  -8   1        159.20        156.44         9.86 o                         
   3  -8   1        552.26        509.14        28.98 o                         
   4  -8   1        205.53        216.60        21.50 o                         
   5  -8   1       1811.13       1796.41        44.83 o                         
   6  -8   1       3009.16       3014.72        76.85 o                         
   7  -8   1         67.87        108.46        31.33 o                         
   8  -8   1       1707.24       1655.89        50.40 o                         
   9  -8   1        928.18        845.33        42.55 o                         
  10  -8   1       1235.28       1241.98        72.30 o                         
  -8  -7   1        545.98        540.70        38.27 o                         
  -7  -7   1        534.32        550.73        36.52 o                         
  -6  -7   1        691.47        680.53        37.45 o                         
  -5  -7   1       1761.31       1692.17        46.21 o                         
  -4  -7   1       1831.07       1823.31        45.50 o                         
  -3  -7   1       1156.38       1172.33        28.31 o                         
  -2  -7   1       1152.76       1211.88        27.21 o                         
  -1  -7   1       1520.07       1509.68        27.81 o                         
   0  -7   1       1474.34       1511.72        26.56 o                         
   1  -7   1        171.66        180.14        12.45 o                         
   2  -7   1       1055.66       1045.43        17.72 o                         
   3  -7   1        542.06        514.65        27.30 o                         
   4  -7   1          0.13         15.68        15.25 o                         
   5  -7   1        914.66        932.33        33.25 o                         
   6  -7   1       1225.56       1286.04        39.95 o                         
   7  -7   1         42.96         36.20        39.10 o                         
   8  -7   1       1495.02       1507.15        47.55 o                         
   9  -7   1        948.48        975.66        43.43 o                         
  10  -7   1        410.14        358.26        39.36 o                         
  -8  -6   1        402.04        337.34        32.63 o                         
  -7  -6   1        884.66        827.42        39.95 o                         
  -6  -6   1       1598.77       1598.04        55.43 o                         
  -5  -6   1       1644.99       1652.52        44.45 o                         
  -4  -6   1       1120.40       1124.54        36.50 o                         
  -3  -6   1       3181.25       3082.95        38.09 o                         
  -2  -6   1       3178.41       3121.15        52.73 o                         
  -1  -6   1       2050.39       2086.49        31.04 o                         
   0  -6   1       1546.68       1594.23        26.97 o                         
   1  -6   1        668.06        639.05        43.70 o                         
   2  -6   1        712.24        728.25        30.88 o                         
   3  -6   1       1222.53       1249.97        33.93 o                         
   4  -6   1         33.74         31.38        15.09 o                         
   5  -6   1          0.23          6.10         7.88 o                         
   6  -6   1        656.05        714.10        33.01 o                         
   7  -6   1        102.86        105.90        22.09 o                         
   8  -6   1       1880.71       1935.20        50.13 o                         
   9  -6   1        347.11        361.48        47.13 o                         
  10  -6   1        204.60        173.15        28.50 o                         
  11  -6   1        871.08        875.12        64.27 o                         
  -9  -5   1         44.10          8.06        76.85 o                         
  -8  -5   1        212.91        210.06        28.37 o                         
  -7  -5   1        866.07        800.00        38.83 o                         
  -6  -5   1        846.44        809.59        37.22 o                         
  -5  -5   1         20.53         14.97        17.64 o                         
  -4  -5   1       1375.29       1388.24        25.82 o                         
  -3  -5   1       2965.55       2992.88        49.13 o                         
  -2  -5   1        875.29        897.66        22.23 o                         
  -1  -5   1        292.73        321.36        15.68 o                         
   0  -5   1         46.21         16.90        14.83 o                         
   1  -5   1         16.45         22.32        10.27 o                         
   2  -5   1        166.55        195.43        16.82 o                         
   3  -5   1        267.00        343.61        26.78 o                         
   4  -5   1        411.31        412.29        23.64 o                         
   5  -5   1        545.25        550.82        15.69 o                         
   6  -5   1       3781.32       3739.09        43.49 o                         
   7  -5   1       1966.02       1956.22        32.13 o                         
   8  -5   1       1167.63       1161.16        40.27 o                         
   9  -5   1        525.65        553.08        34.96 o                         
  10  -5   1        752.10        806.04        57.31 o                         
  11  -5   1       1245.45       1251.63        68.02 o                         
  -9  -4   1         94.37         85.62        28.39 o                         
  -8  -4   1        481.91        440.32        31.32 o                         
  -7  -4   1        506.30        533.80        62.13 o                         
  -6  -4   1        606.32        579.31        32.25 o                         
  -5  -4   1       1472.85       1497.33        38.29 o                         
  -4  -4   1       4468.82       4348.77        42.64 o                         
  -3  -4   1        736.41        734.45        19.42 o                         
  -2  -4   1        224.55        193.96        13.30 o                         
  -1  -4   1        813.72        742.25        18.92 o                         
   0  -4   1       1026.61       1046.67        30.13 o                         
   1  -4   1        227.34        242.44         9.18 o                         
   2  -4   1        901.85       1007.77        23.18 o                         
   3  -4   1        765.36        875.22        26.76 o                         
   4  -4   1          0.61          1.98         8.38 o                         
   5  -4   1       1866.37       1894.47        26.36 o                         
   6  -4   1       1447.35       1514.29        26.36 o                         
   7  -4   1        902.33        892.45        24.55 o                         
   8  -4   1        431.68        459.71        23.02 o                         
   9  -4   1       1075.42       1156.81        61.59 o                         
  10  -4   1        308.73        250.65        40.70 o                         
  -9  -3   1        702.51        697.40        38.81 o                         
  -8  -3   1        378.04        391.39        51.95 o                         
  -7  -3   1        931.60        921.12        37.02 o                         
  -6  -3   1       2434.70       2426.21        48.46 o                         
  -5  -3   1       2573.74       2512.39        32.43 o                         
  -4  -3   1        620.94        606.70        17.21 o                         
  -3  -3   1       1543.31       1457.26        30.16 o                         
  -2  -3   1       2893.79       2746.34        31.83 o                         
  -1  -3   1       9646.52       9666.13       161.05 o                         
   0  -3   1       1324.34       1399.08        18.39 o                         
   1  -3   1          2.01         -4.19         4.19 o                         
   2  -3   1        716.13        812.61        10.96 o                         
   3  -3   1       2636.10       2894.75        27.24 o                         
   4  -3   1        311.54        271.49        14.63 o                         
   5  -3   1       1408.09       1429.39        24.02 o                         
   6  -3   1        137.80        171.58        14.18 o                         
   7  -3   1        476.79        468.10        21.35 o                         
   8  -3   1        554.41        594.94        24.67 o                         
   9  -3   1        391.65        386.28        37.84 o                         
 -10  -2   1        360.39        355.27        33.21 o                         
  -9  -2   1        345.96        352.03        35.35 o                         
  -8  -2   1        270.59        278.29        25.93 o                         
  -7  -2   1       1685.50       1672.85        42.97 o                         
  -6  -2   1       1683.01       1614.78        39.74 o                         
  -5  -2   1        741.02        741.38        27.99 o                         
  -4  -2   1        346.65        311.50        13.88 o                         
  -3  -2   1         48.72         16.49         8.98 o                         
  -2  -2   1       1438.49       1770.07        19.21 o                         
  -1  -2   1       2028.87       2045.16        20.31 o                         
   0  -2   1        362.81        389.97        10.21 o                         
   1  -2   1        109.66        112.14         7.87 o                         
   2  -2   1       1999.62       2088.64        19.73 o                         
   3  -2   1        268.20        289.69        12.26 o                         
   4  -2   1       4181.09       4359.58        40.66 o                         
   5  -2   1       1589.50       1645.72        25.69 o                         
   6  -2   1       1115.74       1078.77        24.40 o                         
   7  -2   1       2430.06       2470.82        37.29 o                         
   8  -2   1        785.39        759.48        32.69 o                         
   9  -2   1        407.38        374.35        26.46 o                         
  10  -2   1        748.81        742.66        39.10 o                         
 -10  -1   1         61.26         60.63        23.67 o                         
  -9  -1   1         71.47         55.02        22.00 o                         
  -8  -1   1        631.80        637.85        33.01 o                         
  -7  -1   1       1746.90       1723.90        42.54 o                         
  -6  -1   1        658.10        687.48        28.92 o                         
  -5  -1   1        951.54       1040.98        21.94 o                         
  -4  -1   1        670.60        623.65        18.49 o                         
  -3  -1   1       1049.10       1213.48        18.41 o                         
  -2  -1   1        954.90       1097.89        14.07 o                         
  -1  -1   1       1744.52       1772.59        21.17 o                         
   1  -1   1       3895.13       4003.33        28.08 o                         
   2  -1   1       1351.77       1374.78        16.26 o                         
   3  -1   1       4618.36       4877.06        39.24 o                         
   4  -1   1        271.66        279.86        13.51 o                         
   5  -1   1        940.04        887.09        21.04 o                         
   6  -1   1       2370.61       2406.09        33.86 o                         
   7  -1   1       1876.91       1909.84        33.94 o                         
   8  -1   1        517.34        556.55        34.36 o                         
   9  -1   1       1627.64       1609.28        88.37 o                         
  10  -1   1       1170.39       1183.01        42.55 o                         
 -10   0   1         58.97         55.62        22.52 o                         
  -9   0   1       1239.96       1223.95        41.36 o                         
  -8   0   1       1571.68       1531.09        42.23 o                         
  -7   0   1       1345.26       1397.62        30.15 o                         
  -6   0   1        607.98        663.82        21.68 o                         
  -5   0   1       2525.21       2577.14        31.89 o                         
  -4   0   1        857.83        756.72        26.00 o                         
  -3   0   1         26.10          9.82         6.63 o                         
  -2   0   1        835.69        840.32        13.26 o                         
  -1   0   1       6437.90       6775.09        52.78 o                         
   1   0   1       1704.23       1732.36        24.31 o                         
   2   0   1       2414.89       2560.65        23.56 o                         
   3   0   1        362.05        332.53        13.80 o                         
   4   0   1       1129.79       1076.92        21.94 o                         
   5   0   1        841.25        741.11        20.04 o                         
   6   0   1        713.55        779.45        22.65 o                         
   7   0   1        425.35        406.01        20.72 o                         
   8   0   1        625.33        650.82        32.13 o                         
   9   0   1        665.67        611.68        33.93 o                         
  10   0   1        317.55        285.32        28.90 o                         
 -10   1   1       1069.98       1038.33        40.95 o                         
  -9   1   1       1799.52       1811.70        46.74 o                         
  -8   1   1       1116.28       1104.77        37.21 o                         
  -7   1   1       1704.44       1746.59        32.45 o                         
  -6   1   1       4593.18       4523.19        47.07 o                         
  -5   1   1       4717.70       4700.04        55.26 o                         
  -4   1   1       2903.07       2856.78        32.57 o                         
  -3   1   1       1006.26        999.46        16.42 o                         
  -2   1   1        908.44        902.46        13.87 o                         
  -1   1   1       5162.17       5425.86        37.42 o                         
   0   1   1        917.58       1005.32        15.39 o                         
   1   1   1       2975.47       2922.04        24.28 o                         
   2   1   1        455.37        463.47        11.63 o                         
   3   1   1         67.52         55.15         9.86 o                         
   4   1   1       2462.32       2397.61        30.08 o                         
   5   1   1         13.11         11.46         9.53 o                         
   6   1   1        251.90        268.42        16.29 o                         
   7   1   1        715.98        719.26        44.45 o                         
   8   1   1        582.80        547.37        32.94 o                         
   9   1   1         34.41         36.17        30.53 o                         
  10   1   1        309.21        294.20        31.06 o                         
 -10   2   1        582.50        633.05        53.02 o                         
  -9   2   1        310.27        257.76        24.45 o                         
  -8   2   1       1615.24       1558.04        40.24 o                         
  -7   2   1       1221.16       1177.31        28.25 o                         
  -6   2   1       3372.06       3329.62        39.42 o                         
  -5   2   1        425.24        440.89        17.24 o                         
  -4   2   1       2693.39       2789.75        31.83 o                         
  -3   2   1        304.54        304.20        11.73 o                         
  -2   2   1       1785.16       1881.21        36.04 o                         
  -1   2   1         33.24         49.52         7.63 o                         
   0   2   1         61.02         75.71         6.65 o                         
   1   2   1       1955.46       2035.74        26.16 o                         
   2   2   1          5.18         15.22         7.41 o                         
   3   2   1       2959.29       2888.32        32.87 o                         
   4   2   1        586.54        611.01        18.88 o                         
   5   2   1        118.77         98.33        12.10 o                         
   6   2   1       1582.07       1525.66        29.82 o                         
   7   2   1       1766.71       1737.14        44.47 o                         
   8   2   1        378.95        357.74        27.96 o                         
   9   2   1        133.51        142.88        25.24 o                         
 -11   3   1        426.91        431.67        49.27 o                         
 -10   3   1        105.55         76.05        36.42 o                         
  -9   3   1        778.14        766.71        33.07 o                         
  -8   3   1       2772.01       2801.63        41.99 o                         
  -7   3   1          7.06          8.57        12.41 o                         
  -6   3   1        477.29        475.52        19.27 o                         
  -5   3   1       1018.00       1022.73        21.36 o                         
  -4   3   1       1564.77       1598.86        24.55 o                         
  -3   3   1        804.91        919.43        16.88 o                         
  -2   3   1       3080.05       3327.88        60.05 o                         
  -1   3   1        261.50        284.13        10.41 o                         
   0   3   1        576.45        591.81        13.36 o                         
   1   3   1        871.12        864.25        17.51 o                         
   2   3   1       1172.01       1103.17        28.50 o                         
   3   3   1       1043.85       1031.26        23.42 o                         
   4   3   1       1594.93       1537.98        25.65 o                         
   5   3   1       4372.19       4271.48        46.36 o                         
   6   3   1       1781.73       1765.83        42.04 o                         
   7   3   1        523.36        521.89        31.64 o                         
   8   3   1        606.40        633.04        52.75 o                         
   9   3   1        483.60        400.95        32.02 o                         
 -11   4   1        394.39        311.17        47.67 o                         
 -10   4   1        888.01        829.60        58.38 o                         
  -9   4   1       1501.38       1523.52        47.30 o                         
  -8   4   1       2269.18       2322.26        76.32 o                         
  -7   4   1         24.84         47.86        13.10 o                         
  -6   4   1       5969.31       5990.83        55.12 o                         
  -5   4   1       6260.94       6342.26        53.89 o                         
  -4   4   1        242.26        198.16        28.28 o                         
  -3   4   1         12.64         12.47        13.54 o                         
  -2   4   1          1.39          9.42         5.74 o                         
  -1   4   1        251.57        252.20        11.00 o                         
   0   4   1        816.23        882.19        26.11 o                         
   1   4   1         68.61        102.99        12.47 o                         
   2   4   1         27.48         32.16        14.38 o                         
   3   4   1       1205.22       1216.52        24.24 o                         
   4   4   1       2899.01       2945.99        37.53 o                         
   5   4   1        749.72        763.36        24.52 o                         
   6   4   1        113.72        108.40        49.54 o                         
   7   4   1        453.25        420.57        29.36 o                         
   8   4   1        788.99        784.65        38.71 o                         
   9   4   1         90.96         74.44        33.74 o                         
 -11   5   1        492.71        455.77        53.02 o                         
 -10   5   1       1011.15        901.90        59.98 o                         
  -9   5   1        553.94        573.01        34.46 o                         
  -8   5   1       3432.62       3432.53        63.54 o                         
  -7   5   1       1242.56       1225.63        41.15 o                         
  -6   5   1       3281.90       3288.65        37.97 o                         
  -5   5   1        583.91        631.82        16.87 o                         
  -4   5   1        315.60        283.34        11.82 o                         
  -3   5   1       3017.23       3088.91        48.32 o                         
  -2   5   1        611.10        593.63        32.14 o                         
  -1   5   1         20.87         25.42        16.72 o                         
   0   5   1        139.67        155.35        22.35 o                         
   1   5   1         45.57         51.89        12.42 o                         
   2   5   1        806.73        804.50        21.72 o                         
   3   5   1       2207.93       2193.32        32.34 o                         
   4   5   1        620.86        609.37        23.09 o                         
   5   5   1        470.15        487.22        29.71 o                         
   6   5   1        561.43        535.31        31.96 o                         
   7   5   1        738.45        709.76        41.77 o                         
   8   5   1        296.10        249.68        39.63 o                         
 -11   6   1        222.51        228.69        47.13 o                         
 -10   6   1        312.61        267.83        53.83 o                         
  -9   6   1        803.91        778.42        97.21 o                         
  -8   6   1       3398.26       3331.96        64.47 o                         
  -7   6   1        547.71        574.67        33.32 o                         
  -6   6   1          1.68         19.75        19.14 o                         
  -5   6   1        289.25        326.13        23.10 o                         
  -4   6   1         91.32         83.37        17.24 o                         
  -3   6   1        482.98        546.90        29.21 o                         
  -2   6   1        408.66        429.38        15.26 o                         
  -1   6   1        168.73        174.08        20.89 o                         
   0   6   1         64.35         82.85        11.90 o                         
   1   6   1        451.54        428.12        18.41 o                         
   2   6   1       2543.76       2484.06        37.89 o                         
   3   6   1       2737.02       2607.59        56.02 o                         
   4   6   1       1232.91       1219.43        30.40 o                         
   5   6   1       1659.77       1705.45        44.95 o                         
   6   6   1        925.08        948.77        43.65 o                         
   7   6   1        978.98        981.93        76.85 o                         
   8   6   1        426.88        468.09        47.13 o                         
 -10   7   1        501.90        443.17        81.94 o                         
  -9   7   1       1514.88       1500.02        50.92 o                         
  -8   7   1       1693.39       1752.81        51.90 o                         
  -7   7   1        801.72        817.66        39.73 o                         
  -6   7   1        630.95        589.23        34.48 o                         
  -5   7   1       2428.40       2447.71        50.47 o                         
  -4   7   1          3.17        -12.69        16.59 o                         
  -3   7   1        270.74        305.16        23.03 o                         
  -2   7   1        181.12        198.10        11.81 o                         
  -1   7   1        700.16        707.32        34.81 o                         
   0   7   1        140.13        152.35        19.75 o                         
   1   7   1        695.48        680.69        29.04 o                         
   2   7   1        951.16        915.38        26.71 o                         
   3   7   1        238.94        281.01        19.32 o                         
   4   7   1        787.08        780.56        36.15 o                         
   5   7   1        702.54        717.66        42.04 o                         
   6   7   1        249.15        257.16        39.63 o                         
   7   7   1        540.50        508.26        47.67 o                         
 -10   8   1       1110.69        979.58        65.07 o                         
  -9   8   1       1155.39       1064.92        47.17 o                         
  -8   8   1       1041.06       1073.43        45.21 o                         
  -7   8   1       1957.12       1946.40        71.77 o                         
  -6   8   1       1696.80       1732.73        49.51 o                         
  -5   8   1        486.49        494.37        30.80 o                         
  -4   8   1        149.56        159.31        23.53 o                         
  -3   8   1       3991.51       3949.41        62.58 o                         
  -2   8   1       2776.59       2795.72        60.73 o                         
  -1   8   1          0.04        -10.40        19.04 o                         
   0   8   1        406.86        406.34        18.89 o                         
   1   8   1        264.01        259.52        17.98 o                         
   2   8   1          0.18          3.25        15.00 o                         
   3   8   1        414.04        462.00        24.59 o                         
   4   8   1        304.24        323.29        28.04 o                         
   5   8   1         30.59         -1.88        21.70 o                         
   6   8   1         19.71          9.25        24.47 o                         
   7   8   1        408.11        439.70        47.67 o                         
 -10   9   1        621.51        647.09        80.87 o                         
  -9   9   1        527.32        483.74        38.12 o                         
  -8   9   1        952.14        984.00        46.44 o                         
  -7   9   1       1292.05       1174.45        47.61 o                         
  -6   9   1        371.59        391.69        32.43 o                         
  -5   9   1        391.12        416.05        31.90 o                         
  -4   9   1       1048.03       1044.48        41.95 o                         
  -3   9   1        585.46        584.79        33.93 o                         
  -2   9   1          0.78        -20.98        20.98 o                         
  -1   9   1         10.69         15.52        13.90 o                         
   0   9   1         70.64         78.48        14.87 o                         
   1   9   1         20.88         22.84        15.27 o                         
   2   9   1        322.05        325.24        21.38 o                         
   3   9   1        559.03        633.01        69.62 o                         
   4   9   1        117.11         93.08        24.54 o                         
   5   9   1        361.35        380.19        39.63 o                         
   6   9   1        168.11        249.58        40.17 o                         
 -10  10   1        209.77        150.99        34.36 o                         
  -9  10   1        255.85        208.77        33.58 o                         
  -8  10   1        378.66        414.33        36.42 o                         
  -7  10   1        277.11        238.13        31.65 o                         
  -6  10   1        331.43        309.64        32.94 o                         
  -5  10   1        435.70        402.01        33.06 o                         
  -4  10   1          0.39        -13.06        23.64 o                         
  -3  10   1         53.55         62.42        25.59 o                         
  -2  10   1          0.38        -23.80        23.80 o                         
  -1  10   1         51.09         55.16        36.95 o                         
   0  10   1        520.63        471.06        23.51 o                         
   1  10   1        224.51        257.84        20.19 o                         
   2  10   1        244.71        274.70        24.35 o                         
   3  10   1        424.85        439.38        30.36 o                         
   4  10   1        430.83        506.24        43.11 o                         
   5  10   1        670.45        748.73        54.09 o                         
  -9  11   1        187.23        158.37        34.10 o                         
  -8  11   1        324.12        322.23        37.49 o                         
  -7  11   1        118.28         83.62        29.72 o                         
  -6  11   1        343.94        367.45        34.87 o                         
  -5  11   1         48.14         83.22        28.05 o                         
  -4  11   1          0.45        -22.12        49.00 o                         
  -3  11   1          0.19        -12.62        25.86 o                         
  -2  11   1         24.27         44.63        26.77 o                         
  -1  11   1          5.89          5.78        26.07 o                         
   0  11   1        351.81        354.67        27.17 o                         
   1  11   1         34.40         48.37        18.47 o                         
   2  11   1         35.31         42.92        21.00 o                         
   3  11   1        422.91        428.99        38.29 o                         
   4  11   1        365.92        408.64        42.85 o                         
  -9  12   1        145.30        108.54        35.13 o                         
  -8  12   1        534.02        567.07        42.57 o                         
  -7  12   1        606.26        545.98        60.25 o                         
  -6  12   1        654.70        643.87        41.67 o                         
  -5  12   1         34.32         15.54        27.67 o                         
  -4  12   1        113.84         74.24        28.82 o                         
  -3  12   1         90.88        105.29        29.73 o                         
  -2  12   1         45.73         43.00        26.83 o                         
  -1  12   1          3.31        -28.12        28.12 o                         
   0  12   1          0.04        -24.35        25.46 o                         
   1  12   1          7.55         26.29        19.70 o                         
   2  12   1         58.51         55.29        24.64 o                         
   3  12   1        459.82        453.07        51.68 o                         
  -8  13   1        454.48        387.88        40.24 o                         
  -7  13   1        207.37        179.12        34.49 o                         
  -6  13   1         42.16          6.31        36.69 o                         
  -5  13   1         20.74          0.64        28.16 o                         
  -4  13   1        100.85         72.28        30.36 o                         
  -3  13   1         23.83        -12.59        28.18 o                         
  -2  13   1          0.28         -6.03        26.65 o                         
  -1  13   1          4.52          0.30        27.51 o                         
   0  13   1         95.06        107.46        42.31 o                         
   1  13   1        206.94        214.76        44.45 o                         
   2  13   1        201.83        234.58        46.06 o                         
  -7  14   1          0.51        -30.24        30.24 o                         
  -6  14   1         34.08          8.07        31.40 o                         
  -5  14   1          0.12        -29.19        29.19 o                         
  -4  14   1          4.05        -12.79        47.67 o                         
  -3  14   1          5.76         13.81        29.61 o                         
  -2  14   1          0.25        -28.05        28.05 o                         
  -1  14   1         37.01         96.30        30.10 o                         
   0  14   1        301.24        369.12        35.99 o                         
   1  14   1        114.47        196.56        44.45 o                         
  -5  15   1         19.12         10.13        42.85 o                         
  -4  15   1          3.32         -4.43        30.68 o                         
  -3  15   1         54.99         77.53        32.30 o                         
  -2  15   1          6.00         43.96        47.13 o                         
   2 -16   2        209.88        192.89        35.63 o                         
   3 -16   2        244.66        263.18        74.18 o                         
   4 -16   2         94.64         45.22        32.80 o                         
   5 -16   2        143.74        157.88        51.15 o                         
  -1 -15   2          7.50        -37.49        41.77 o                         
   0 -15   2         45.53         29.99        40.17 o                         
   1 -15   2        585.64        648.84        93.99 o                         
   2 -15   2        512.94        557.92        41.67 o                         
   3 -15   2        228.40        182.46        61.32 o                         
   4 -15   2        275.66        263.75        36.54 o                         
   5 -15   2        761.16        709.82        47.12 o                         
   6 -15   2        394.30        332.18        39.63 o                         
   7 -15   2        143.65        191.56        74.44 o                         
  -2 -14   2          0.12         23.03        43.38 o                         
  -1 -14   2          7.76         61.59        41.24 o                         
   0 -14   2        283.20        352.94        48.74 o                         
   1 -14   2        326.15        332.62        78.19 o                         
   2 -14   2        279.14        243.89        33.86 o                         
   3 -14   2        470.82        396.09        36.55 o                         
   4 -14   2        578.32        586.17        40.76 o                         
   5 -14   2        225.73        207.48        34.23 o                         
   6 -14   2        165.92        113.17        32.52 o                         
   7 -14   2        548.14        452.33        41.42 o                         
   8 -14   2        726.37        612.90        58.38 o                         
  -3 -13   2        117.43        162.28        31.87 o                         
  -2 -13   2         16.23        -14.58        38.83 o                         
  -1 -13   2         44.30         32.67        40.17 o                         
   0 -13   2         46.14         32.15        37.22 o                         
   1 -13   2         11.96          1.63        26.98 o                         
   2 -13   2        543.05        520.99        37.19 o                         
   3 -13   2        218.64        148.77        30.23 o                         
   4 -13   2         85.24         58.15        28.94 o                         
   5 -13   2         54.96         36.86        28.69 o                         
   6 -13   2        610.57        585.10        40.13 o                         
   7 -13   2        564.03        508.55        39.23 o                         
   8 -13   2        260.86        187.73        34.09 o                         
   9 -13   2         48.78         -6.84        30.49 o                         
  -4 -12   2         32.43         68.05        26.28 o                         
  -3 -12   2          0.05         -1.69        21.97 o                         
  -2 -12   2        146.79        156.31        24.46 o                         
  -1 -12   2        171.26        191.97        23.27 o                         
   0 -12   2        208.98        214.90        31.23 o                         
   1 -12   2        530.15        523.15        35.83 o                         
   2 -12   2       1253.49       1213.97        48.03 o                         
   3 -12   2        309.63        307.71        32.53 o                         
   4 -12   2        356.96        355.04        33.71 o                         
   5 -12   2        695.27        643.40        40.33 o                         
   6 -12   2        679.40        650.47        51.68 o                         
   7 -12   2        571.68        569.98        38.66 o                         
   8 -12   2        593.48        641.00        42.24 o                         
   9 -12   2        471.33        488.64        40.40 o                         
  -5 -11   2         16.37         11.33        24.73 o                         
  -4 -11   2          3.45         41.99        44.72 o                         
  -3 -11   2         54.63         45.80        23.75 o                         
  -2 -11   2        122.03        130.81        23.52 o                         
  -1 -11   2        165.99        207.52        20.20 o                         
   0 -11   2        661.50        638.98        26.55 o                         
   1 -11   2        892.17        854.63        42.23 o                         
   2 -11   2        957.48        977.39        43.62 o                         
   3 -11   2        524.87        479.86        37.49 o                         
   4 -11   2       1986.48       1900.24        66.41 o                         
   5 -11   2       1652.44       1597.87        49.33 o                         
   6 -11   2        148.96        114.12        31.06 o                         
   7 -11   2        805.37        725.87        45.26 o                         
   8 -11   2       1174.87       1221.84        49.09 o                         
   9 -11   2        424.30        515.41        80.34 o                         
  10 -11   2         13.21         10.51        32.13 o                         
  -6 -10   2        108.69        123.55        35.62 o                         
  -5 -10   2         56.02         54.86        25.05 o                         
  -4 -10   2          0.74         27.45        22.38 o                         
  -3 -10   2          5.04          9.02        20.81 o                         
  -2 -10   2         11.97         52.29        19.91 o                         
  -1 -10   2         83.31         76.43        21.25 o                         
   0 -10   2        151.99        202.58        17.64 o                         
   1 -10   2         36.97         21.75        12.51 o                         
   2 -10   2        128.66        156.64        25.46 o                         
   3 -10   2        639.37        594.94        36.26 o                         
   4 -10   2       1180.53       1139.14        46.59 o                         
   5 -10   2        175.01        193.34        26.54 o                         
   6 -10   2          1.54        -16.16        21.65 o                         
   7 -10   2        618.88        604.76        37.19 o                         
   8 -10   2        343.70        347.58        32.48 o                         
   9 -10   2          4.53        -24.63        24.63 o                         
  10 -10   2         38.12        -16.09        53.83 o                         
  -7  -9   2         72.30         69.23        42.58 o                         
  -6  -9   2         52.65         21.10        24.77 o                         
  -5  -9   2          0.07          6.11        22.28 o                         
  -4  -9   2         32.57         51.54        21.96 o                         
  -3  -9   2         41.94         52.02        20.67 o                         
  -2  -9   2         58.39         21.42        15.89 o                         
  -1  -9   2        233.53        269.09        18.30 o                         
   0  -9   2         64.47         61.19        13.58 o                         
   1  -9   2        673.05        675.24        21.30 o                         
   2  -9   2       1111.78       1157.45        22.08 o                         
   3  -9   2        453.93        461.31        28.58 o                         
   4  -9   2        270.85        280.56        24.92 o                         
   5  -9   2        906.92        926.40        38.05 o                         
   6  -9   2         90.01         88.99        23.33 o                         
   7  -9   2        259.63        275.40        28.60 o                         
   8  -9   2        297.93        326.85        30.72 o                         
   9  -9   2        272.86        288.05        47.67 o                         
  10  -9   2        185.56        123.03        42.31 o                         
  -7  -8   2          1.68         40.76        25.04 o                         
  -6  -8   2         73.74         29.92        40.70 o                         
  -5  -8   2        163.97        156.02        25.54 o                         
  -4  -8   2          0.65        -17.47        19.29 o                         
  -3  -8   2        583.80        618.47        33.14 o                         
  -2  -8   2       1076.44       1123.48        28.12 o                         
  -1  -8   2       2097.64       2168.15        33.98 o                         
   0  -8   2       1519.33       1520.10        37.96 o                         
   1  -8   2       3664.52       3535.00        38.70 o                         
   2  -8   2       2491.89       2388.49        43.51 o                         
   3  -8   2       2105.89       2007.74        42.23 o                         
   4  -8   2       2438.52       2342.47        49.27 o                         
   5  -8   2       3273.75       3146.44        63.47 o                         
   6  -8   2        226.18        243.30        25.24 o                         
   7  -8   2       1052.10       1053.58        41.48 o                         
   8  -8   2        966.93        946.13        42.17 o                         
   9  -8   2        628.44        591.97        36.60 o                         
  10  -8   2        170.43        156.06        29.71 o                         
  -8  -7   2         12.48        -15.58        38.56 o                         
  -7  -7   2          6.65        -10.20        35.08 o                         
  -6  -7   2         47.60         41.29        35.08 o                         
  -5  -7   2          3.48        -19.51        19.51 o                         
  -4  -7   2         33.98         11.91        18.57 o                         
  -3  -7   2       1552.04       1577.87        53.41 o                         
  -2  -7   2        855.21        830.77        26.28 o                         
  -1  -7   2        839.16        827.77        23.36 o                         
   0  -7   2       4606.75       4586.90        95.25 o                         
   1  -7   2       5992.92       6146.18        52.55 o                         
   2  -7   2       1875.74       1946.58        23.86 o                         
   3  -7   2       1139.28       1088.55        32.56 o                         
   4  -7   2       2926.49       2920.94        48.80 o                         
   5  -7   2       1658.91       1690.53        40.26 o                         
   6  -7   2        528.69        499.57        31.48 o                         
   7  -7   2       1726.54       1751.14        74.71 o                         
   8  -7   2        644.74        625.53        42.58 o                         
   9  -7   2        103.58         79.51        24.16 o                         
  10  -7   2         83.45         33.50        36.69 o                         
  -8  -6   2         98.18         47.76        25.59 o                         
  -7  -6   2        126.91        112.31        28.65 o                         
  -6  -6   2         34.50         31.62        21.35 o                         
  -5  -6   2        183.02        193.68        23.41 o                         
  -4  -6   2         31.49         23.98        42.31 o                         
  -3  -6   2         17.59         33.42        10.87 o                         
  -2  -6   2         97.87        129.95        12.82 o                         
  -1  -6   2       4699.13       4573.63        44.79 o                         
   0  -6   2      10750.26      11721.29       102.82 o                         
   1  -6   2        200.78        180.06        22.62 o                         
   2  -6   2        747.99        674.12        17.26 o                         
   3  -6   2       1850.21       1733.30        37.57 o                         
   4  -6   2       1080.39       1136.81        31.57 o                         
   5  -6   2        582.19        625.74        21.50 o                         
   6  -6   2       1148.68       1198.66        28.04 o                         
   7  -6   2       1419.47       1486.69        43.53 o                         
   8  -6   2         24.30         30.72        21.00 o                         
   9  -6   2          0.11        -20.57        20.57 o                         
  10  -6   2         64.29         61.98        24.96 o                         
  11  -6   2         12.92         39.63        36.95 o                         
  -9  -5   2        165.16        128.12        48.47 o                         
  -8  -5   2        230.92        218.65        28.21 o                         
  -7  -5   2         91.74         83.20        23.54 o                         
  -6  -5   2          0.12         -5.48        19.28 o                         
  -5  -5   2         28.02         14.03        17.61 o                         
  -4  -5   2        710.10        674.91        62.93 o                         
  -3  -5   2        572.87        615.08        17.86 o                         
  -2  -5   2       2459.73       2547.45        31.94 o                         
  -1  -5   2       1536.62       1524.56        37.06 o                         
   0  -5   2       3971.77       3829.32        46.46 o                         
   1  -5   2        379.94        296.90        11.68 o                         
   2  -5   2       2276.18       2141.67        36.30 o                         
   3  -5   2        271.62        274.56        19.43 o                         
   4  -5   2       1217.62       1254.89        19.60 o                         
   5  -5   2       3506.65       3590.07        52.66 o                         
   6  -5   2       1059.46       1056.35        23.04 o                         
   7  -5   2        805.44        791.54        23.62 o                         
   8  -5   2         40.43         59.04        22.49 o                         
   9  -5   2         55.36         12.33        21.20 o                         
  10  -5   2          7.59         -2.24        22.53 o                         
  11  -5   2         28.43        -31.06        33.74 o                         
  -9  -4   2        127.61        169.27        27.51 o                         
  -8  -4   2         12.68          5.67        20.84 o                         
  -7  -4   2          2.14        -18.65        18.65 o                         
  -6  -4   2          3.49        -18.48        18.48 o                         
  -5  -4   2          2.19         16.45        18.75 o                         
  -4  -4   2        624.46        578.27        16.88 o                         
  -3  -4   2       3950.49       4085.80        38.39 o                         
  -2  -4   2       3085.86       3085.36        32.45 o                         
  -1  -4   2        106.80         93.06         8.81 o                         
   0  -4   2      43682.92      44511.50       267.63 o                         
   1  -4   2       1572.61       1429.70        37.30 o                         
   2  -4   2       1103.24       1046.69        13.70 o                         
   3  -4   2        817.19        704.85        22.73 o                         
   4  -4   2       4362.64       4143.12        38.67 o                         
   5  -4   2       3172.15       3150.58        34.52 o                         
   6  -4   2       1290.35       1343.53        25.74 o                         
   7  -4   2       1432.43       1346.44        39.00 o                         
   8  -4   2        459.04        459.39        22.43 o                         
   9  -4   2         39.30         21.16        21.21 o                         
  10  -4   2         17.56          2.68        31.06 o                         
  -9  -3   2        141.24        154.01        47.13 o                         
  -8  -3   2         45.80         68.99        22.00 o                         
  -7  -3   2          1.45          3.05        19.16 o                         
  -6  -3   2        262.05        254.83        23.01 o                         
  -5  -3   2         15.95         26.81        14.92 o                         
  -4  -3   2       1273.06       1348.48        20.60 o                         
  -3  -3   2       1289.90       1191.64        55.43 o                         
  -2  -3   2       1279.11       1246.17        25.13 o                         
  -1  -3   2          3.62         12.33         5.76 o                         
   0  -3   2      51985.46      53272.28       403.54 o                         
   1  -3   2       1738.04       1677.66        17.61 o                         
   2  -3   2       5421.42       5425.71        41.62 o                         
   3  -3   2       5959.01       5711.94        44.19 o                         
   4  -3   2       3043.95       3060.02        32.94 o                         
   5  -3   2       1940.80       2140.79        28.95 o                         
   6  -3   2        980.49        938.83        23.08 o                         
   7  -3   2        396.01        437.46        20.22 o                         
   8  -3   2        202.40        228.71        17.94 o                         
   9  -3   2          3.27         -1.37        13.94 o                         
  10  -3   2         17.69         90.51        34.28 o                         
 -10  -2   2        173.33        162.37        40.97 o                         
  -9  -2   2        114.93         96.79        41.77 o                         
  -8  -2   2        506.56        521.66        30.88 o                         
  -7  -2   2        308.58        352.44        25.84 o                         
  -6  -2   2        537.94        478.30        29.13 o                         
  -5  -2   2        288.49        331.75        42.04 o                         
  -4  -2   2        161.37        167.93        16.01 o                         
  -3  -2   2         27.86         35.30        13.49 o                         
  -2  -2   2       1439.56       1532.81        36.95 o                         
  -1  -2   2          1.28          6.05         7.43 o                         
   0  -2   2       1269.28       1312.07        14.92 o                         
   1  -2   2         63.49         52.69         5.57 o                         
   2  -2   2       6918.21       7105.98        51.25 o                         
   3  -2   2      10690.15      11278.96       124.30 o                         
   4  -2   2         33.83         75.81        10.71 o                         
   5  -2   2       1155.93       1168.61        22.56 o                         
   6  -2   2        960.98       1010.66        23.96 o                         
   7  -2   2        239.33        286.52        17.87 o                         
   8  -2   2          0.24         -9.04        13.86 o                         
   9  -2   2          0.06        -14.36        27.58 o                         
  10  -2   2         10.74         21.63        19.79 o                         
 -10  -1   2          4.51        -20.79        20.79 o                         
  -9  -1   2        242.95        281.72        27.52 o                         
  -8  -1   2        314.31        352.70        27.07 o                         
  -7  -1   2        108.84         88.21        21.69 o                         
  -6  -1   2         75.54         83.55        12.53 o                         
  -5  -1   2         33.89         44.26         9.69 o                         
  -4  -1   2       1260.51       1364.28        22.53 o                         
  -3  -1   2       6077.47       6372.27        48.32 o                         
  -2  -1   2      11215.55      11917.02       276.36 o                         
  -1  -1   2         16.31          8.02         8.34 o                         
   0  -1   2      13720.93      14334.83       166.32 o                         
   1  -1   2      29931.08      30619.11       287.08 o                         
   2  -1   2       5918.89       6075.73        43.22 o                         
   3  -1   2       2989.30       3127.43        30.31 o                         
   4  -1   2        714.37        549.83        25.70 o                         
   5  -1   2       5590.96       5663.88        51.05 o                         
   6  -1   2       2796.90       2774.63        36.67 o                         
   7  -1   2        684.60        652.91        24.49 o                         
   8  -1   2        234.38        228.03        18.79 o                         
   9  -1   2        256.36        220.48        57.04 o                         
  10  -1   2          0.00         13.78        28.39 o                         
 -10   0   2        167.48        175.75        25.73 o                         
  -9   0   2        103.85        111.72        22.63 o                         
  -8   0   2         79.74        132.06        31.87 o                         
  -7   0   2        425.07        396.35        25.07 o                         
  -6   0   2         97.64         95.40        14.76 o                         
  -5   0   2        465.48        467.63        17.94 o                         
  -4   0   2       4459.28       4525.12        41.89 o                         
  -3   0   2       2763.38       2707.65        30.63 o                         
  -2   0   2       5134.32       5343.94        72.21 o                         
  -1   0   2      20260.22      21775.37       137.22 o                         
   0   0   2      26068.01      27021.87       377.85 o                         
   1   0   2       6465.21       6509.13        56.48 o                         
   2   0   2       5194.87       5027.79        56.77 o                         
   3   0   2      15780.52      15988.76       103.15 o                         
   4   0   2       5673.12       5407.08        59.05 o                         
   5   0   2       2663.20       2692.76        51.35 o                         
   6   0   2       2188.06       2175.86        33.50 o                         
   7   0   2       1801.97       1755.34        33.27 o                         
   8   0   2        584.35        610.24        31.70 o                         
   9   0   2        169.39        175.76        24.25 o                         
  10   0   2          8.30         -3.61        20.98 o                         
 -10   1   2        244.29        239.79        26.77 o                         
  -9   1   2         43.90          6.64        18.77 o                         
  -8   1   2         42.31         41.83        19.04 o                         
  -7   1   2         78.31         60.61        14.58 o                         
  -6   1   2       1474.44       1522.62        28.18 o                         
  -5   1   2        132.17        135.93        11.79 o                         
  -4   1   2        182.39        219.24        15.10 o                         
  -3   1   2       1183.39       1239.85        19.20 o                         
  -2   1   2       2312.21       2307.13        27.04 o                         
  -1   1   2       9808.12      10132.57       116.88 o                         
   0   1   2         21.44         19.64         5.43 o                         
   1   1   2       2835.47       2874.93        24.74 o                         
   2   1   2       1725.23       1593.32        19.69 o                         
   3   1   2       5250.05       5398.46        65.42 o                         
   4   1   2        123.95        108.88        11.22 o                         
   5   1   2        962.70        967.16        22.77 o                         
   6   1   2       1283.90       1230.17        27.28 o                         
   7   1   2       1090.64       1060.02        28.45 o                         
   8   1   2         45.64         75.58        20.51 o                         
   9   1   2         11.23        -10.04        19.39 o                         
  10   1   2          0.55        -26.24        26.24 o                         
 -10   2   2        104.62        103.37        36.42 o                         
  -9   2   2        332.63        369.80        26.77 o                         
  -8   2   2         93.25        111.53        16.67 o                         
  -7   2   2          1.71         -4.60        12.74 o                         
  -6   2   2        612.90        624.57        21.43 o                         
  -5   2   2         90.12        100.73        11.19 o                         
  -4   2   2        104.20        107.60        22.84 o                         
  -3   2   2         36.89         24.64         8.11 o                         
  -2   2   2       4330.53       4506.86        63.75 o                         
  -1   2   2       7552.65       7875.00        77.62 o                         
   0   2   2        736.85        704.21        24.73 o                         
   1   2   2       1138.19       1007.46        15.92 o                         
   2   2   2        959.31        860.39        26.95 o                         
   3   2   2       1044.97       1013.59        34.14 o                         
   4   2   2        586.17        608.65        18.96 o                         
   5   2   2       2381.67       2294.72        33.27 o                         
   6   2   2        598.74        598.70        23.54 o                         
   7   2   2        115.43         97.68        20.89 o                         
   8   2   2        184.97        168.45        24.16 o                         
   9   2   2          3.55        -19.94        19.94 o                         
 -11   3   2         72.26        132.82        40.17 o                         
 -10   3   2        190.54        162.28        40.70 o                         
  -9   3   2        291.53        307.42        41.24 o                         
  -8   3   2         81.82        112.27        22.80 o                         
  -7   3   2        511.48        492.92        22.89 o                         
  -6   3   2        360.66        376.87        17.69 o                         
  -5   3   2        148.33        166.66        11.85 o                         
  -4   3   2       1880.63       1834.22        26.40 o                         
  -3   3   2       3997.36       3933.61        40.94 o                         
  -2   3   2       6335.76       6458.52        47.78 o                         
  -1   3   2         34.44         78.98         7.19 o                         
   0   3   2       1214.21       1047.02        17.60 o                         
   1   3   2       1650.00       1427.24        22.96 o                         
   2   3   2       1460.19       1294.81        24.49 o                         
   3   3   2       1839.38       1906.80        28.22 o                         
   4   3   2       4547.19       4523.36        46.05 o                         
   5   3   2       1735.79       1695.04        30.86 o                         
   6   3   2        177.55        193.77        23.83 o                         
   7   3   2        261.31        260.99        25.30 o                         
   8   3   2        104.85         96.48        24.10 o                         
   9   3   2          2.16        -26.78        26.78 o                         
 -11   4   2         10.70        -15.00        36.42 o                         
 -10   4   2        158.89        233.51        41.77 o                         
  -9   4   2          6.54        -18.98        22.89 o                         
  -8   4   2         10.97        -17.73        20.57 o                         
  -7   4   2         17.30         25.30        12.57 o                         
  -6   4   2        119.62        125.64        12.94 o                         
  -5   4   2       1457.66       1372.53        43.11 o                         
  -4   4   2       3775.49       3936.14        38.11 o                         
  -3   4   2       1491.27       1514.53        23.21 o                         
  -2   4   2       3531.01       3490.27        33.32 o                         
  -1   4   2       3072.22       2892.92        33.52 o                         
   0   4   2       2109.84       1855.41        26.57 o                         
   1   4   2        457.62        421.00        17.40 o                         
   2   4   2       1489.02       1550.99        26.79 o                         
   3   4   2       2569.52       2498.60        37.15 o                         
   4   4   2       1230.19       1227.81        28.47 o                         
   5   4   2        231.59        280.27        18.23 o                         
   6   4   2        553.07        537.74        31.87 o                         
   7   4   2        670.96        686.37        35.50 o                         
   8   4   2          0.34        -23.57        23.57 o                         
   9   4   2         46.72         34.81        31.06 o                         
 -11   5   2         30.70         18.21        38.03 o                         
 -10   5   2         80.85         99.08        39.63 o                         
  -9   5   2         30.23        -23.02        23.02 o                         
  -8   5   2        139.41        135.19        26.22 o                         
  -7   5   2         32.23         43.92        21.75 o                         
  -6   5   2        602.04        600.29        26.99 o                         
  -5   5   2        329.32        345.42        14.88 o                         
  -4   5   2         99.43        135.17         9.60 o                         
  -3   5   2         98.23        100.07         9.30 o                         
  -2   5   2       5292.99       5364.62        45.54 o                         
  -1   5   2       2222.07       2144.76        28.99 o                         
   0   5   2        429.37        434.31        18.80 o                         
   1   5   2        753.53        803.01        23.90 o                         
   2   5   2       2640.84       2649.18        34.77 o                         
   3   5   2        609.93        567.65        22.03 o                         
   4   5   2         28.43         39.84        14.40 o                         
   5   5   2        235.77        251.42        20.27 o                         
   6   5   2        277.61        253.49        25.73 o                         
   7   5   2         14.23        -20.21        20.21 o                         
   8   5   2         77.21         68.55        32.67 o                         
 -10   6   2        130.90        148.89        40.70 o                         
  -9   6   2        119.70        123.71        27.83 o                         
  -8   6   2         16.82         17.14        23.42 o                         
  -7   6   2         43.82         26.94        22.10 o                         
  -6   6   2        558.50        527.91        33.47 o                         
  -5   6   2        113.72        171.22        22.00 o                         
  -4   6   2        789.99        788.21        23.64 o                         
  -3   6   2        605.02        561.85        15.73 o                         
  -2   6   2       2100.77       2240.26        28.33 o                         
  -1   6   2         88.26         78.44        11.59 o                         
   0   6   2        923.76        970.88        22.73 o                         
   1   6   2       1515.11       1530.65        27.79 o                         
   2   6   2       2305.39       2298.74        34.88 o                         
   3   6   2        148.90        161.49        16.58 o                         
   4   6   2        552.98        571.47        24.97 o                         
   5   6   2        200.10        233.06        25.98 o                         
   6   6   2         26.03         -5.08        20.90 o                         
   7   6   2         26.03         27.85        29.46 o                         
   8   6   2         34.59         59.98        33.21 o                         
 -10   7   2         48.96        -25.92        30.26 o                         
  -9   7   2         18.08        -23.07        41.24 o                         
  -8   7   2        149.38        131.53        29.99 o                         
  -7   7   2        236.46        307.32        39.36 o                         
  -6   7   2        620.79        689.93        37.70 o                         
  -5   7   2       1816.54       1720.61        45.68 o                         
  -4   7   2       2511.77       2427.22        49.79 o                         
  -3   7   2       1713.55       1684.71        46.91 o                         
  -2   7   2       1171.23       1144.05        29.15 o                         
  -1   7   2       3584.30       3567.38        40.15 o                         
   0   7   2       4979.55       4973.10        50.16 o                         
   1   7   2        754.77        757.43        24.33 o                         
   2   7   2        995.31        996.52        27.96 o                         
   3   7   2       1427.18       1501.47        33.80 o                         
   4   7   2       1066.39       1068.94        32.43 o                         
   5   7   2        243.63        268.35        27.65 o                         
   6   7   2        217.27        281.71        38.56 o                         
   7   7   2        358.37        307.42        41.77 o                         
 -10   8   2          4.62          5.06        46.86 o                         
  -9   8   2         74.38         51.25        32.67 o                         
  -8   8   2         85.07        108.41        40.97 o                         
  -7   8   2         26.92         -5.57        24.18 o                         
  -6   8   2        478.48        499.49        33.30 o                         
  -5   8   2       1384.75       1438.21        48.20 o                         
  -4   8   2        515.08        522.98        36.42 o                         
  -3   8   2        683.63        700.38        35.25 o                         
  -2   8   2       2301.57       2396.29        34.68 o                         
  -1   8   2       3875.58       3866.78        44.46 o                         
   0   8   2        475.60        443.47        24.49 o                         
   1   8   2         41.65         43.76        15.13 o                         
   2   8   2       1249.64       1275.21        47.85 o                         
   3   8   2       1261.16       1285.62        33.44 o                         
   4   8   2         72.86         88.83        23.47 o                         
   5   8   2        269.86        290.82        37.49 o                         
   6   8   2         39.23         85.16        32.13 o                         
 -10   9   2          6.89        -46.43        93.19 o                         
  -9   9   2         60.88         36.45        65.61 o                         
  -8   9   2         84.27         62.53        29.72 o                         
  -7   9   2         10.62         22.99        26.49 o                         
  -6   9   2         65.28         67.26        26.32 o                         
  -5   9   2         74.11         95.89        26.12 o                         
  -4   9   2        230.73        228.43        28.69 o                         
  -3   9   2        865.02        894.43        40.14 o                         
  -2   9   2        632.74        603.22        42.85 o                         
  -1   9   2         18.11          7.12        14.28 o                         
   0   9   2         10.77          3.68        15.96 o                         
   1   9   2        140.61        152.55        18.28 o                         
   2   9   2        325.20        336.78        21.75 o                         
   3   9   2         36.92         42.88        17.14 o                         
   4   9   2          3.24          3.84        21.68 o                         
   5   9   2        133.25        149.96        34.81 o                         
   6   9   2         52.05         26.78        32.13 o                         
  -9  10   2          2.42         -9.62        28.78 o                         
  -8  10   2          7.87        -26.21        26.21 o                         
  -7  10   2        143.03        103.18        29.45 o                         
  -6  10   2         84.11         49.49        26.83 o                         
  -5  10   2        314.29        336.28        32.94 o                         
  -4  10   2        961.52        954.26        53.02 o                         
  -3  10   2       1193.88       1174.93        45.67 o                         
  -2  10   2        436.01        435.82        32.94 o                         
  -1  10   2        586.69        525.10        58.11 o                         
   0  10   2        718.08        747.95        29.31 o                         
   1  10   2        281.75        298.12        21.34 o                         
   2  10   2         71.81         90.38        18.38 o                         
   3  10   2        257.56        268.10        27.15 o                         
   4  10   2        244.88        253.86        37.49 o                         
   5  10   2        155.63        135.50        35.88 o                         
  -9  11   2         94.48         55.59        32.02 o                         
  -8  11   2        106.50        119.47        31.65 o                         
  -7  11   2         96.14         85.39        37.22 o                         
  -6  11   2        272.38        239.60        32.94 o                         
  -5  11   2       1145.69       1008.94        47.10 o                         
  -4  11   2       1172.21       1133.49        47.87 o                         
  -3  11   2        646.23        632.17        39.42 o                         
  -2  11   2        659.60        593.11        38.89 o                         
  -1  11   2       1552.89       1511.55        50.14 o                         
   0  11   2        355.00        419.56        33.39 o                         
   1  11   2        257.60        260.39        29.47 o                         
   2  11   2        609.48        681.99        30.02 o                         
   3  11   2        782.65        833.35        52.49 o                         
   4  11   2         93.77        100.69        33.74 o                         
  -8  12   2          6.35        -29.44        52.75 o                         
  -7  12   2          2.53         -2.28        34.01 o                         
  -6  12   2        732.41        644.73        43.06 o                         
  -5  12   2        630.70        622.85        41.48 o                         
  -4  12   2        218.62        177.27        31.78 o                         
  -3  12   2        256.66        225.34        38.56 o                         
  -2  12   2        654.19        619.49        41.24 o                         
  -1  12   2        304.91        275.77        32.29 o                         
   0  12   2         78.58         85.40        27.60 o                         
   1  12   2        380.37        476.25        34.79 o                         
   3  12   2         11.49         12.85        30.53 o                         
  -7  13   2         87.83         48.51        32.69 o                         
  -6  13   2        215.25        134.02        72.30 o                         
  -5  13   2        107.12         46.37        47.13 o                         
  -4  13   2        152.05        123.18        31.74 o                         
  -3  13   2        304.69        339.25        36.41 o                         
  -2  13   2        217.30        195.36        32.67 o                         
  -1  13   2        254.60        305.00        33.84 o                         
   0  13   2        377.54        366.93        41.51 o                         
   1  13   2        156.55        170.85        42.85 o                         
  -6  14   2         85.69         36.63        32.64 o                         
  -5  14   2        405.66        351.24        39.37 o                         
  -4  14   2        210.22        192.57        35.37 o                         
  -3  14   2        219.79        196.24        34.71 o                         
  -2  14   2        141.85        152.27        33.33 o                         
  -1  14   2        364.27        355.03        35.77 o                         
   0  14   2        384.22        410.35        73.64 o                         
   1 -16   3         43.61         45.52        42.85 o                         
   2 -16   3         61.49         20.09        60.52 o                         
   3 -16   3          0.37        -31.67        34.81 o                         
   4 -16   3          0.17        -12.45        31.00 o                         
   5 -16   3          1.31        -53.17        61.06 o                         
  -1 -15   3         15.10         48.74        42.85 o                         
   0 -15   3        291.32        299.38        50.34 o                         
   1 -15   3        415.29        386.18        39.13 o                         
   2 -15   3         92.35         63.98        31.72 o                         
   3 -15   3          2.33        -28.04        28.04 o                         
   4 -15   3        105.88         91.05        41.77 o                         
   5 -15   3          0.48        -29.21        29.21 o                         
   6 -15   3         26.87         24.72        31.53 o                         
   7 -15   3          1.59          0.38        46.06 o                         
  -2 -14   3        240.52        268.86        53.56 o                         
  -1 -14   3        575.69        659.82        60.52 o                         
   0 -14   3        642.70        628.76        57.31 o                         
   1 -14   3        239.29        163.21        32.18 o                         
   2 -14   3        422.52        410.24        36.75 o                         
   3 -14   3        164.18        188.26        31.80 o                         
   4 -14   3        118.28         85.47        30.75 o                         
   5 -14   3         45.67         57.72        29.73 o                         
   6 -14   3         48.33         18.22        29.08 o                         
   7 -14   3         61.22         67.20        30.50 o                         
   8 -14   3        110.30         41.93        30.85 o                         
  -4 -13   3         56.45         90.75        28.06 o                         
  -3 -13   3        280.56        338.55        33.08 o                         
  -2 -13   3        550.08        677.15        37.16 o                         
  -1 -13   3        286.09        354.01        50.88 o                         
   0 -13   3         32.33         35.58        27.82 o                         
   1 -13   3        253.75        210.93        31.58 o                         
   2 -13   3        441.14        375.62        35.07 o                         
   3 -13   3         21.75         -8.16        26.25 o                         
   4 -13   3         18.09          4.61        27.13 o                         
   5 -13   3         19.32        -11.98        25.08 o                         
   6 -13   3          7.67         -5.94        26.36 o                         
   7 -13   3          4.46        -25.98        25.98 o                         
   8 -13   3        448.58        428.73        38.84 o                         
   9 -13   3        150.66         68.44        31.78 o                         
  -5 -12   3         78.88        115.34        28.78 o                         
  -4 -12   3        192.37        250.03        30.97 o                         
  -3 -12   3        607.75        645.75        60.25 o                         
  -2 -12   3        288.78        294.87        28.03 o                         
  -1 -12   3        117.94        109.85        21.97 o                         
   0 -12   3        253.33        281.41        24.92 o                         
   1 -12   3        441.59        473.21        35.16 o                         
   2 -12   3        129.33        109.42        29.09 o                         
   3 -12   3          1.09         -8.41        24.83 o                         
   4 -12   3         68.64         11.06        25.16 o                         
   5 -12   3          7.36        -23.77        23.81 o                         
   6 -12   3        296.06        274.98        31.57 o                         
   7 -12   3          8.24        -22.93        24.69 o                         
   8 -12   3        325.69        326.30        41.77 o                         
   9 -12   3        115.19        107.50        30.22 o                         
  -5 -11   3        299.38        264.60        32.19 o                         
  -4 -11   3        970.42        998.87        43.97 o                         
  -3 -11   3        723.30        755.84        72.30 o                         
  -2 -11   3        349.09        337.65        28.14 o                         
  -1 -11   3        692.88        699.20        29.35 o                         
   0 -11   3       1466.26       1427.61        33.78 o                         
   1 -11   3        243.29        263.88        17.81 o                         
   2 -11   3        390.96        423.79        32.84 o                         
   3 -11   3        742.96        708.39        39.19 o                         
   4 -11   3        705.13        646.66        40.97 o                         
   5 -11   3         96.49        136.53        26.54 o                         
   6 -11   3        667.50        614.49        38.56 o                         
   7 -11   3         99.54        137.57        27.45 o                         
   8 -11   3        260.59        223.60        30.72 o                         
   9 -11   3        158.12        178.65        31.13 o                         
  10 -11   3        138.17        105.32        42.85 o                         
  -6 -10   3        392.76        376.99        34.86 o                         
  -5 -10   3        955.58       1062.55        44.87 o                         
  -4 -10   3        536.89        552.96        35.51 o                         
  -3 -10   3        636.69        631.96        50.34 o                         
  -2 -10   3       1199.48       1218.76        40.51 o                         
  -1 -10   3       1172.22       1210.32        31.72 o                         
   0 -10   3        385.85        411.85        21.36 o                         
   1 -10   3        295.60        337.92        19.48 o                         
   2 -10   3       1903.42       1862.84        31.84 o                         
   3 -10   3       1404.66       1254.02        42.33 o                         
   4 -10   3         16.75         12.99        23.83 o                         
   5 -10   3         83.57         73.08        23.02 o                         
   6 -10   3        291.76        292.03        35.08 o                         
   7 -10   3         29.97         11.58        23.03 o                         
   8 -10   3        532.53        512.32        35.88 o                         
   9 -10   3         94.90         64.81        57.31 o                         
  10 -10   3         69.17         42.81        39.36 o                         
  -7  -9   3        273.46        287.42        32.94 o                         
  -6  -9   3        501.00        510.90        35.39 o                         
  -5  -9   3         35.36         20.99        31.06 o                         
  -4  -9   3        110.87        101.77        23.97 o                         
  -3  -9   3       1014.58       1042.14        39.07 o                         
  -2  -9   3        359.18        377.13        21.57 o                         
  -1  -9   3          0.87         -2.20        13.57 o                         
   0  -9   3        502.65        484.91        20.10 o                         
   1  -9   3        775.00        754.36        22.53 o                         
   2  -9   3        219.29        201.65        13.24 o                         
   3  -9   3          0.04         -4.22        16.85 o                         
   4  -9   3        321.48        352.86        25.68 o                         
   5  -9   3         41.16         31.12        34.01 o                         
   6  -9   3        975.34       1001.90        39.57 o                         
   7  -9   3        360.26        405.69        30.81 o                         
   8  -9   3        790.50        783.04        40.38 o                         
   9  -9   3        185.73        179.48        44.18 o                         
  10  -9   3        437.69        415.10        35.99 o                         
  -7  -8   3        304.03        237.70        45.79 o                         
  -6  -8   3        318.79        360.56        30.86 o                         
  -5  -8   3        208.30        186.99        25.71 o                         
  -4  -8   3       1198.81       1246.77        41.56 o                         
  -3  -8   3        231.27        270.47        24.47 o                         
  -2  -8   3         56.52         73.16        14.35 o                         
  -1  -8   3        731.92        757.56        23.22 o                         
   0  -8   3       2428.66       2416.51        33.60 o                         
   1  -8   3          1.29          9.47         9.47 o                         
   2  -8   3         21.38         20.37         8.22 o                         
   3  -8   3        146.41        164.58        18.72 o                         
   4  -8   3          0.75          0.63        15.33 o                         
   5  -8   3        351.06        351.64        25.01 o                         
   6  -8   3       1068.51       1144.27        60.79 o                         
   7  -8   3        485.47        496.99        32.18 o                         
   8  -8   3        256.05        275.28        28.37 o                         
   9  -8   3        620.07        628.36        38.20 o                         
  10  -8   3        618.73        662.69        53.29 o                         
  -8  -7   3        336.33        331.13        32.94 o                         
  -7  -7   3        647.43        616.13        36.97 o                         
  -6  -7   3       1293.26       1190.92        43.08 o                         
  -5  -7   3       1823.21       1745.20        47.58 o                         
  -4  -7   3       1264.28       1275.98        41.04 o                         
  -3  -7   3       1161.78       1267.08        36.36 o                         
  -2  -7   3       3199.16       3126.75        37.88 o                         
  -1  -7   3       8710.88       8638.51        75.80 o                         
   0  -7   3       4062.52       4243.38        43.16 o                         
   1  -7   3        388.87        354.24        16.79 o                         
   2  -7   3       1840.74       1872.58        24.69 o                         
   3  -7   3       1755.65       1601.64        36.05 o                         
   4  -7   3         71.83         86.02        16.23 o                         
   5  -7   3         39.00         45.68        14.68 o                         
   6  -7   3        190.94        208.35        30.80 o                         
   7  -7   3          5.66          4.00        19.75 o                         
   8  -7   3        134.92        151.39        24.92 o                         
   9  -7   3        697.57        678.77        38.83 o                         
  10  -7   3         89.33         33.70        24.48 o                         
  -8  -6   3        300.58        247.92        30.61 o                         
  -7  -6   3        846.15        817.06        40.41 o                         
  -6  -6   3       1127.24       1155.19        41.53 o                         
  -5  -6   3        868.08        864.61        36.22 o                         
  -4  -6   3        539.25        575.47        38.56 o                         
  -3  -6   3       2047.25       2001.58        50.21 o                         
  -2  -6   3       2171.22       2125.95        36.04 o                         
  -1  -6   3       7208.59       7385.50        74.34 o                         
   0  -6   3       4737.95       4883.87        45.17 o                         
   1  -6   3       2006.25       1892.99        36.80 o                         
   2  -6   3        989.05       1013.70        19.01 o                         
   3  -6   3        341.75        386.65        12.83 o                         
   4  -6   3         17.92         14.26         8.54 o                         
   5  -6   3        125.85        126.88        11.73 o                         
   6  -6   3         45.31         53.37        13.17 o                         
   7  -6   3        576.48        571.93        38.03 o                         
   8  -6   3        539.64        536.57        31.70 o                         
   9  -6   3        230.21        219.87        26.27 o                         
  10  -6   3        192.48        212.00        28.75 o                         
  -9  -5   3         59.20         53.14        24.86 o                         
  -8  -5   3        152.72        163.69        33.21 o                         
  -7  -5   3        565.47        537.73        33.68 o                         
  -6  -5   3        367.89        382.00        28.06 o                         
  -5  -5   3        424.20        441.14        26.60 o                         
  -4  -5   3       1131.73       1090.66        32.84 o                         
  -3  -5   3        340.94        372.86        31.33 o                         
  -2  -5   3         10.17         16.26        10.64 o                         
  -1  -5   3       2458.67       2600.91        39.30 o                         
   0  -5   3       3223.78       3180.39        32.22 o                         
   1  -5   3        172.29        218.78        12.81 o                         
   2  -5   3        258.12        286.74        18.13 o                         
   3  -5   3          9.30         -1.77        11.83 o                         
   4  -5   3         14.51         23.83         9.36 o                         
   5  -5   3         50.45         39.54        10.29 o                         
   6  -5   3        872.05        876.61        31.95 o                         
   7  -5   3       1532.59       1568.05        30.19 o                         
   8  -5   3        274.83        273.22        25.44 o                         
   9  -5   3        666.77        699.02        36.81 o                         
  10  -5   3       1030.59       1113.64        44.44 o                         
  -9  -4   3        150.29        218.68        80.87 o                         
  -8  -4   3        458.24        527.37        42.04 o                         
  -7  -4   3        717.54        703.78        36.14 o                         
  -6  -4   3        332.70        360.09        39.10 o                         
  -5  -4   3       1938.19       1998.10        42.50 o                         
  -4  -4   3       2161.97       2140.17        39.13 o                         
  -3  -4   3        633.48        653.02        25.45 o                         
  -2  -4   3        630.33        504.88        34.28 o                         
  -1  -4   3       3089.04       3033.12        40.18 o                         
   0  -4   3       1993.85       1976.23        22.03 o                         
   1  -4   3        345.51        316.15        10.84 o                         
   2  -4   3        808.74        846.35        17.39 o                         
   3  -4   3         57.15         71.33         9.43 o                         
   4  -4   3         98.05        137.44        13.46 o                         
   5  -4   3          3.24         -7.66         9.18 o                         
   6  -4   3        180.92        241.71        14.60 o                         
   7  -4   3        143.85        150.26        15.12 o                         
   8  -4   3         64.61         75.33        14.75 o                         
   9  -4   3        709.08        769.81        36.71 o                         
  10  -4   3        462.07        461.13        45.52 o                         
  -9  -3   3        748.18        765.09        39.95 o                         
  -8  -3   3        666.69        678.73        36.68 o                         
  -7  -3   3        608.40        676.63        42.58 o                         
  -6  -3   3       1081.24       1148.68        67.75 o                         
  -5  -3   3       3210.52       3164.83        49.95 o                         
  -4  -3   3       1993.92       1947.53        36.43 o                         
  -3  -3   3        790.37        724.26        48.74 o                         
  -2  -3   3        318.78        236.52        14.02 o                         
  -1  -3   3       2508.07       2517.88        29.00 o                         
   0  -3   3       1842.13       1866.21        19.79 o                         
   1  -3   3       3886.95       3896.67        48.94 o                         
   2  -3   3        571.99        565.10        12.28 o                         
   3  -3   3         32.58         35.94         8.72 o                         
   4  -3   3       2225.38       2368.78        29.25 o                         
   5  -3   3         31.65         33.08         9.26 o                         
   6  -3   3         22.67         42.87        11.17 o                         
   7  -3   3        108.35        105.98        14.61 o                         
   8  -3   3        377.94        440.89        23.33 o                         
   9  -3   3         60.22         82.00        18.70 o                         
  10  -3   3        250.03        302.06        40.17 o                         
 -10  -2   3        292.28        311.20        51.95 o                         
  -9  -2   3        279.94        261.18        28.03 o                         
  -8  -2   3        419.61        439.30        29.74 o                         
  -7  -2   3        422.65        448.47        28.21 o                         
  -6  -2   3       2581.41       2517.78        47.77 o                         
  -5  -2   3       1242.20       1237.47        21.58 o                         
  -4  -2   3       1244.51       1212.79        30.02 o                         
  -3  -2   3         14.12        -12.85        12.85 o                         
  -2  -2   3        534.29        421.70        18.21 o                         
  -1  -2   3        326.79        306.21         9.32 o                         
   0  -2   3        626.27        630.38        15.91 o                         
   1  -2   3       3533.90       3576.08        28.47 o                         
   2  -2   3         47.40         45.04         5.68 o                         
   3  -2   3       3153.25       3386.87        32.37 o                         
   4  -2   3       3023.30       3329.75        72.61 o                         
   5  -2   3        107.51         99.28        11.95 o                         
   6  -2   3        782.63        750.09        22.63 o                         
   7  -2   3       1361.00       1387.89        30.12 o                         
   8  -2   3        535.46        515.02        29.57 o                         
   9  -2   3        160.56        180.40        45.26 o                         
  10  -2   3       1167.77       1141.75        40.98 o                         
 -10  -1   3         57.15         50.42        27.05 o                         
  -9  -1   3        170.09        209.76        25.84 o                         
  -8  -1   3       1838.57       1810.57        46.63 o                         
  -7  -1   3        440.98        429.24        26.60 o                         
  -6  -1   3        979.22       1011.44        36.15 o                         
  -5  -1   3         84.56         94.71        10.93 o                         
  -4  -1   3       1152.34       1108.66        36.61 o                         
  -3  -1   3         35.03         32.81        21.75 o                         
  -2  -1   3       1665.98       1695.81        21.25 o                         
  -1  -1   3       1004.00       1019.38        14.42 o                         
   0  -1   3          4.38         11.47         6.64 o                         
   1  -1   3          2.78          8.94         4.46 o                         
   2  -1   3          0.12          4.17         5.36 o                         
   3  -1   3       1733.99       1795.32        23.96 o                         
   4  -1   3        968.55        995.00        27.24 o                         
   5  -1   3       1503.25       1436.48        24.95 o                         
   6  -1   3        687.09        693.38        27.74 o                         
   7  -1   3        622.06        660.94        24.51 o                         
   8  -1   3        893.55        810.70        27.48 o                         
   9  -1   3        847.17        817.82        35.16 o                         
  10  -1   3        920.98        791.04        51.41 o                         
 -10   0   3        197.18        204.42        26.89 o                         
  -9   0   3       1559.60       1604.72        46.20 o                         
  -8   0   3       4394.12       4498.32        68.73 o                         
  -7   0   3        162.38        185.18        21.61 o                         
  -6   0   3       1556.85       1622.93        34.06 o                         
  -5   0   3       3486.77       3511.60        38.04 o                         
  -4   0   3       2899.76       2936.06        33.42 o                         
  -3   0   3       1251.96       1216.11        20.89 o                         
  -2   0   3        154.80        160.91         7.87 o                         
  -1   0   3       2851.25       3013.14        26.63 o                         
   0   0   3        642.34        624.08        12.66 o                         
   1   0   3       1376.49       1334.21        21.61 o                         
   2   0   3         93.94        110.63         7.47 o                         
   3   0   3        442.17        449.68        17.51 o                         
   4   0   3        449.51        475.92        18.23 o                         
   5   0   3        269.69        328.91        15.05 o                         
   6   0   3         34.05         47.49        13.02 o                         
   7   0   3        195.53        193.88        17.29 o                         
   8   0   3        969.74        915.94        35.33 o                         
   9   0   3        321.61        328.77        27.41 o                         
  10   0   3        350.78        262.43        38.56 o                         
 -10   1   3       1059.43       1094.35        41.94 o                         
  -9   1   3       1423.83       1442.34       127.73 o                         
  -8   1   3       3380.55       3328.58        77.66 o                         
  -7   1   3        511.84        502.30        23.17 o                         
  -6   1   3       6230.40       6311.62        58.72 o                         
  -5   1   3       5485.91       5741.56        51.75 o                         
  -4   1   3       1977.65       1894.89        30.43 o                         
  -3   1   3       7376.97       7622.06        57.06 o                         
  -2   1   3      13319.42      13784.88        87.96 o                         
  -1   1   3      10457.18      11175.08       142.69 o                         
   0   1   3        215.14        221.24         8.77 o                         
   1   1   3        110.63        141.19         8.16 o                         
   2   1   3        125.16        116.25         9.44 o                         
   3   1   3         19.64         41.88        10.78 o                         
   4   1   3          6.53         10.96         9.46 o                         
   5   1   3          0.33         -0.49        10.79 o                         
   6   1   3          1.04        -12.48        12.48 o                         
   7   1   3        280.01        314.36        19.77 o                         
   8   1   3        731.32        738.90        34.06 o                         
   9   1   3        148.31        159.60        33.21 o                         
 -10   2   3        494.96        532.36        50.34 o                         
  -9   2   3        270.17        267.43        24.65 o                         
  -8   2   3       2811.60       2701.60        51.77 o                         
  -7   2   3       1151.02       1202.94        30.18 o                         
  -6   2   3        508.90        520.96        21.10 o                         
  -5   2   3         13.49         12.47         9.78 o                         
  -4   2   3       1240.00       1158.23        23.60 o                         
  -3   2   3      14761.05      15729.61       102.95 o                         
  -2   2   3       3124.38       3296.89        38.35 o                         
  -1   2   3        315.88        355.46        14.35 o                         
   0   2   3        936.40        931.89        15.19 o                         
   1   2   3          7.61          7.21         8.21 o                         
   2   2   3        723.81        718.90        23.19 o                         
   3   2   3       1919.49       1961.66        38.79 o                         
   4   2   3        172.53        189.34        12.97 o                         
   5   2   3        597.77        590.51        22.14 o                         
   6   2   3        789.23        829.77        26.58 o                         
   7   2   3       1286.35       1286.54        39.36 o                         
   8   2   3        495.43        445.60        40.70 o                         
   9   2   3        486.98        454.70        44.45 o                         
 -10   3   3        155.87        108.19        38.56 o                         
  -9   3   3        657.64        629.30        52.49 o                         
  -8   3   3       2079.67       2140.65        38.77 o                         
  -7   3   3        516.05        544.69        23.68 o                         
  -6   3   3         18.67          7.17        11.58 o                         
  -5   3   3       3473.51       3712.84        40.05 o                         
  -4   3   3       1080.32       1061.32        22.39 o                         
  -3   3   3        643.72        750.54        20.45 o                         
  -2   3   3        643.15        759.79        19.02 o                         
  -1   3   3        827.27        728.10        17.10 o                         
   0   3   3         95.60         94.26        12.75 o                         
   1   3   3         63.47         50.23        11.41 o                         
   2   3   3        727.01        682.29        20.24 o                         
   3   3   3        360.37        378.97        17.83 o                         
   4   3   3       1210.90       1218.96        26.47 o                         
   5   3   3       1435.03       1470.51        30.51 o                         
   6   3   3        660.85        731.15        37.22 o                         
   7   3   3        941.63        896.79        37.06 o                         
   8   3   3        638.81        606.80        48.74 o                         
   9   3   3        788.48        847.81        57.31 o                         
 -10   4   3        681.01        650.18        55.16 o                         
  -9   4   3       1162.33       1263.41        63.73 o                         
  -8   4   3       1043.48       1064.81        43.08 o                         
  -7   4   3       2097.78       2119.17        40.16 o                         
  -6   4   3       4081.16       4203.24        95.60 o                         
  -5   4   3       4863.35       5053.26        48.07 o                         
  -4   4   3         74.00         54.47         9.94 o                         
  -3   4   3       3619.70       3737.68        37.24 o                         
  -2   4   3       6188.59       6149.92        50.43 o                         
  -1   4   3       1463.82       1499.82        25.19 o                         
   0   4   3         73.76        116.47        13.21 o                         
   1   4   3        725.22        729.17        24.55 o                         
   2   4   3          0.33          3.74        10.12 o                         
   3   4   3         50.31         51.27        12.21 o                         
   4   4   3        467.15        517.63        30.74 o                         
   5   4   3        137.89        154.52        17.29 o                         
   6   4   3         39.32         20.47        20.07 o                         
   7   4   3        410.21        379.19        39.63 o                         
   8   4   3        420.28        447.74        43.92 o                         
 -10   5   3        817.69        788.36        59.98 o                         
  -9   5   3        594.50        607.24        38.49 o                         
  -8   5   3        814.13        768.22        41.14 o                         
  -7   5   3       2701.51       2710.49        67.48 o                         
  -6   5   3       2162.71       2222.05        50.62 o                         
  -5   5   3        450.45        515.48        19.75 o                         
  -4   5   3        623.75        596.64        22.59 o                         
  -3   5   3       4054.44       4102.03        39.48 o                         
  -2   5   3       2616.74       2666.41        31.64 o                         
  -1   5   3        217.38        237.70        13.78 o                         
   0   5   3         13.04         10.74        11.12 o                         
   1   5   3        605.14        621.99        20.23 o                         
   2   5   3          1.92         -8.56        10.52 o                         
   3   5   3       1023.60       1006.85        26.45 o                         
   4   5   3        842.30        802.46        27.41 o                         
   5   5   3        389.28        390.73        21.89 o                         
   6   5   3         15.23         18.21        25.71 o                         
   7   5   3        548.24        492.19        44.45 o                         
   8   5   3        329.56        346.52        43.92 o                         
 -10   6   3        255.80        215.84        43.92 o                         
  -9   6   3        292.08        334.53        87.30 o                         
  -8   6   3        921.66        870.55        43.11 o                         
  -7   6   3       1471.66       1443.29        47.73 o                         
  -6   6   3        446.63        449.88        30.88 o                         
  -5   6   3        827.41        903.39        36.80 o                         
  -4   6   3       1024.97        994.16        20.46 o                         
  -3   6   3        241.48        257.02        14.19 o                         
  -2   6   3          1.57         10.38         9.58 o                         
  -1   6   3        845.88        889.79        21.74 o                         
   0   6   3         90.01         84.43        12.71 o                         
   1   6   3          0.05        -10.79        10.79 o                         
   2   6   3       1095.95       1073.88        27.28 o                         
   3   6   3       1374.94       1328.62        31.02 o                         
   4   6   3        203.28        239.50        19.85 o                         
   5   6   3        726.18        762.38        69.09 o                         
   6   6   3        574.00        533.43        45.52 o                         
   7   6   3        514.26        507.19        47.13 o                         
 -10   7   3        520.23        496.47        40.64 o                         
  -9   7   3        841.58        756.43        45.04 o                         
  -8   7   3       1134.18       1090.67        47.10 o                         
  -7   7   3        355.31        364.14        35.88 o                         
  -6   7   3       1095.03       1071.65        42.98 o                         
  -5   7   3       1682.70       1645.49        66.41 o                         
  -4   7   3        492.44        547.74        31.10 o                         
  -3   7   3        406.06        389.97        16.77 o                         
  -2   7   3       2776.74       2700.88        34.63 o                         
  -1   7   3       2601.24       2577.11        35.46 o                         
   0   7   3        363.93        392.52        19.76 o                         
   1   7   3        202.62        205.37        16.91 o                         
   2   7   3         10.51        -12.57        14.41 o                         
   3   7   3          0.11         11.96        15.75 o                         
   4   7   3         96.54        135.35        18.79 o                         
   5   7   3        688.19        758.91        50.34 o                         
   6   7   3        197.63        219.58        36.42 o                         
   7   7   3         47.00          6.43        31.06 o                         
 -10   8   3       1536.45       1474.79        57.46 o                         
  -9   8   3        503.67        504.70        39.23 o                         
  -8   8   3        741.85        770.05        44.90 o                         
  -7   8   3        646.44        605.87        39.27 o                         
  -6   8   3       1660.24       1637.68        50.44 o                         
  -5   8   3        355.46        417.70        35.88 o                         
  -4   8   3       1357.76       1349.25        44.26 o                         
  -3   8   3       2464.08       2390.75        51.73 o                         
  -2   8   3       1642.30       1688.66        30.57 o                         
  -1   8   3         41.86         23.97        15.68 o                         
   0   8   3          2.56        -14.39        14.39 o                         
   1   8   3        405.17        365.37        34.28 o                         
   2   8   3        247.38        270.97        20.22 o                         
   3   8   3        223.59        236.99        20.71 o                         
   4   8   3          0.33         -2.68        25.17 o                         
   5   8   3         35.61         -9.10        27.85 o                         
   6   8   3         73.29         66.41        32.67 o                         
 -10   9   3        662.36        667.54        52.49 o                         
  -9   9   3        104.19         76.06        36.69 o                         
  -8   9   3        647.43        596.28        41.56 o                         
  -7   9   3        754.11        724.62        41.67 o                         
  -6   9   3        701.16        739.96        41.67 o                         
  -5   9   3        463.83        474.90        34.23 o                         
  -4   9   3       1258.40       1255.67        45.02 o                         
  -3   9   3        532.87        485.36        32.94 o                         
  -2   9   3        116.97         83.80        25.73 o                         
  -1   9   3         65.36         75.89        27.86 o                         
   0   9   3         12.64          0.95        16.13 o                         
   1   9   3          7.51        -12.13        16.80 o                         
   2   9   3         71.24         73.28        18.02 o                         
   3   9   3        166.80        168.78        19.99 o                         
   4   9   3         84.20         87.83        31.60 o                         
   5   9   3        160.97        159.60        36.42 o                         
  -9  10   3        181.81         96.61        87.83 o                         
  -8  10   3        283.26        272.08        54.90 o                         
  -7  10   3         38.48         28.96        27.61 o                         
  -6  10   3         92.34         90.82        28.69 o                         
  -5  10   3        167.32        186.73        29.56 o                         
  -4  10   3        255.64        290.57        40.44 o                         
  -3  10   3        159.65        161.84        28.78 o                         
  -2  10   3          3.77         21.13        25.65 o                         
  -1  10   3          1.00         25.94        25.71 o                         
   0  10   3        276.28        289.61        21.74 o                         
   1  10   3        221.53        248.79        21.84 o                         
   2  10   3        138.67        157.42        26.76 o                         
   3  10   3         76.98         68.02        28.92 o                         
   4  10   3         41.37         39.63        31.60 o                         
  -9  11   3        333.42        301.26        44.18 o                         
  -8  11   3         84.80         52.28        34.01 o                         
  -7  11   3         52.97         21.13        29.45 o                         
  -6  11   3        941.66        874.99        46.57 o                         
  -5  11   3        261.16        259.80        32.81 o                         
  -4  11   3          2.53         10.03        27.14 o                         
  -3  11   3         43.17         39.33        27.38 o                         
  -2  11   3         95.11         91.12        28.95 o                         
  -1  11   3         31.44         16.40        26.10 o                         
   0  11   3         73.82         82.01        26.98 o                         
   1  11   3          2.21         29.04        43.40 o                         
   2  11   3          0.84         36.02        60.79 o                         
   3  11   3        225.96        351.87        42.31 o                         
  -8  12   3        328.79        333.58        57.84 o                         
  -7  12   3        740.07        767.10        46.27 o                         
  -6  12   3        909.78        769.40        45.74 o                         
  -5  12   3         84.75        124.05        37.76 o                         
  -4  12   3         60.49          6.96        28.39 o                         
  -3  12   3        570.09        487.04        37.94 o                         
  -2  12   3         44.23         32.45        30.53 o                         
  -1  12   3         60.62         76.01        27.28 o                         
   0  12   3         25.41         41.29        37.22 o                         
   1  12   3          0.27         24.10        37.49 o                         
  -7  13   3         78.19         36.04        32.41 o                         
  -6  13   3         56.94         32.00        78.19 o                         
  -5  13   3        120.93        109.66        32.80 o                         
  -4  13   3         34.95         28.15        53.56 o                         
  -3  13   3        137.57        105.63        31.63 o                         
  -2  13   3         57.20          5.90        29.08 o                         
  -1  13   3         50.22         50.08        29.72 o                         
   0  13   3          5.21         63.73        42.85 o                         
   1  13   3        129.59        196.56        45.52 o                         
  -5  14   3        129.16         85.36        33.87 o                         
  -4  14   3          0.10         -4.26        34.54 o                         
  -3  14   3         11.65          6.30        30.37 o                         
  -2  14   3         28.36         46.14        31.14 o                         
  -1  14   3         23.82         56.24        46.59 o                         
   0 -16   4          0.35         59.45        45.52 o                         
   1 -16   4          8.08         35.35        42.85 o                         
   2 -16   4        205.99        183.97        35.83 o                         
   3 -16   4        180.33        196.78        35.39 o                         
   4 -16   4        112.43         32.80        86.23 o                         
   5 -16   4        136.00        100.62        44.45 o                         
   6 -16   4        309.50        283.76        64.54 o                         
  -1 -15   4          0.69         55.70        43.92 o                         
   0 -15   4         33.51         16.07        41.77 o                         
   1 -15   4        330.86        377.58        52.49 o                         
   2 -15   4        537.13        504.03        61.32 o                         
   3 -15   4        194.06        175.94        33.16 o                         
   4 -15   4        472.62        445.77        39.99 o                         
   5 -15   4        746.20        753.05        73.11 o                         
   6 -15   4        137.27        156.99        34.23 o                         
   7 -15   4        260.28        171.61        74.71 o                         
  -3 -14   4         31.97         56.44        32.40 o                         
  -2 -14   4         29.94         20.35        44.45 o                         
  -1 -14   4          0.02          1.61        41.77 o                         
   0 -14   4        134.90        160.67        44.99 o                         
   1 -14   4         53.72         52.54        50.08 o                         
   2 -14   4         79.04        105.51        31.60 o                         
   3 -14   4        127.43        119.77        30.81 o                         
   4 -14   4        673.11        635.81        42.50 o                         
   5 -14   4        434.60        398.29        36.54 o                         
   6 -14   4         32.79         17.46        32.94 o                         
   7 -14   4        498.30        443.06        39.04 o                         
   8 -14   4        756.95        686.00        62.13 o                         
  -4 -13   4        121.55         95.58        28.70 o                         
  -3 -13   4        111.01        137.11        27.89 o                         
  -2 -13   4         24.06         58.88        39.63 o                         
  -1 -13   4         22.88          9.15        20.04 o                         
   0 -13   4         31.72         14.85        27.06 o                         
   1 -13   4          7.49        -23.42        26.44 o                         
   2 -13   4         28.07         25.74        27.83 o                         
   3 -13   4        135.62        118.84        28.98 o                         
   4 -13   4        244.06        214.78        30.34 o                         
   5 -13   4        218.24        170.31        29.96 o                         
   6 -13   4        115.08         76.32        27.40 o                         
   7 -13   4        564.40        507.87        38.20 o                         
   8 -13   4        390.44        366.08        36.67 o                         
   9 -13   4        110.83         60.96        31.01 o                         
  -5 -12   4          9.87         16.46        26.03 o                         
  -4 -12   4        189.36        183.48        29.19 o                         
  -3 -12   4          0.09          3.12        38.29 o                         
  -2 -12   4         81.96         78.88        32.67 o                         
  -1 -12   4        203.36        236.26        35.08 o                         
   0 -12   4         39.79         54.75        17.05 o                         
   1 -12   4        592.49        586.47        36.53 o                         
   2 -12   4        747.15        719.35        68.82 o                         
   3 -12   4        202.01        209.45        28.88 o                         
   4 -12   4        138.21        151.46        27.52 o                         
   5 -12   4       1827.34       1759.99        52.31 o                         
   6 -12   4        916.02        949.36        44.45 o                         
   7 -12   4        792.85        912.55        66.41 o                         
   8 -12   4        452.35        455.27        37.27 o                         
   9 -12   4        528.84        491.04        39.11 o                         
  -6 -11   4         46.28         73.71        31.60 o                         
  -5 -11   4         96.97         96.75        28.12 o                         
  -4 -11   4         78.44         73.81        25.39 o                         
  -3 -11   4         73.71         54.38        23.15 o                         
  -2 -11   4         21.72         29.47        40.17 o                         
  -1 -11   4         65.28         62.05        21.19 o                         
   0 -11   4        873.37        881.87        29.44 o                         
   1 -11   4        861.27        893.29        27.50 o                         
   2 -11   4          0.72         11.38        23.29 o                         
   3 -11   4         29.80         10.24        22.53 o                         
   4 -11   4       1763.31       1736.44        49.78 o                         
   5 -11   4       2504.77       2403.88        56.50 o                         
   6 -11   4        264.23        299.90        29.89 o                         
   7 -11   4        716.44        759.94        41.00 o                         
   8 -11   4        562.19        614.35        52.22 o                         
   9 -11   4        238.51        226.45        31.78 o                         
  10 -11   4        146.98        138.70        31.60 o                         
  -6 -10   4        245.43        251.28        46.06 o                         
  -5 -10   4        108.77        129.85        26.95 o                         
  -4 -10   4        217.65        210.99        27.25 o                         
  -3 -10   4         34.64         48.00        42.85 o                         
  -2 -10   4         31.50         41.24        20.46 o                         
  -1 -10   4        113.93        105.26        17.45 o                         
   0 -10   4        436.48        484.46        22.15 o                         
   1 -10   4         92.17         86.21        13.68 o                         
   2 -10   4          0.59          8.02        10.47 o                         
   3 -10   4        583.40        520.09        31.76 o                         
   4 -10   4        666.09        706.86        39.90 o                         
   5 -10   4        108.21        116.92        23.78 o                         
   6 -10   4        284.52        288.65        28.28 o                         
   7 -10   4        929.85        918.65        41.91 o                         
   8 -10   4         77.94         67.92        25.45 o                         
   9 -10   4          0.38        -32.40        32.40 o                         
  10 -10   4        151.38        171.28        31.48 o                         
  -7  -9   4        232.05        226.60        59.18 o                         
  -6  -9   4        161.39        179.41        28.05 o                         
  -5  -9   4          0.74         21.89        26.24 o                         
  -4  -9   4         79.71         29.25        35.35 o                         
  -3  -9   4         48.49         25.84        20.84 o                         
  -2  -9   4          0.45         -8.15        17.57 o                         
  -1  -9   4         52.15         35.89        16.66 o                         
   0  -9   4        866.08        887.30        24.93 o                         
   1  -9   4        212.98        221.39        14.19 o                         
   2  -9   4       1004.02       1017.49        22.11 o                         
   3  -9   4        848.59        861.74        35.22 o                         
   4  -9   4        644.22        602.83        32.63 o                         
   5  -9   4       1495.36       1566.84        68.55 o                         
   6  -9   4       1388.25       1427.95        45.79 o                         
   7  -9   4        951.54        908.93        40.48 o                         
   8  -9   4         77.57        103.96        25.07 o                         
   9  -9   4        192.51        162.14        28.06 o                         
  10  -9   4        335.61        360.22        34.24 o                         
  -7  -8   4         75.75         82.72        26.83 o                         
  -6  -8   4          0.41        -12.62        21.88 o                         
  -5  -8   4         23.29         12.18        21.16 o                         
  -4  -8   4          6.37         -5.32        19.38 o                         
  -3  -8   4        939.11        971.85        36.26 o                         
  -2  -8   4       1166.84       1216.72        29.56 o                         
  -1  -8   4         67.27         66.14        12.79 o                         
   0  -8   4       4389.58       4379.96        45.24 o                         
   1  -8   4       1718.08       1739.34        36.43 o                         
   2  -8   4       2890.95       2898.77        32.66 o                         
   3  -8   4       1299.28       1356.34        48.79 o                         
   4  -8   4       3025.15       2836.75        50.25 o                         
   5  -8   4       4075.20       4199.67        93.19 o                         
   6  -8   4       1416.76       1538.89        43.77 o                         
   7  -8   4       1359.02       1315.71        43.39 o                         
   8  -8   4       1028.65       1085.71        42.85 o                         
   9  -8   4        771.09        777.32        40.01 o                         
  10  -8   4        268.63        259.70        31.32 o                         
  -8  -7   4         84.55         69.80        38.29 o                         
  -7  -7   4         34.68         39.28        23.64 o                         
  -6  -7   4        280.95        296.90        28.82 o                         
  -5  -7   4         87.81         46.59        21.85 o                         
  -4  -7   4        349.56        339.73        25.86 o                         
  -3  -7   4        797.19        774.06        61.06 o                         
  -2  -7   4         90.15         98.73        19.74 o                         
  -1  -7   4        164.80        220.04        14.39 o                         
   0  -7   4      14319.83      14406.71       100.38 o                         
   1  -7   4       2291.66       2460.76        31.28 o                         
   2  -7   4       1915.42       2041.37        26.58 o                         
   3  -7   4       2433.11       2445.72        41.48 o                         
   4  -7   4       2792.91       2717.46        29.69 o                         
   5  -7   4       1139.08       1234.26        22.28 o                         
   6  -7   4       1260.12       1281.73        69.09 o                         
   7  -7   4       2124.29       2149.53        50.09 o                         
   8  -7   4       1406.61       1385.57        44.68 o                         
   9  -7   4        152.00        163.63        32.94 o                         
  10  -7   4        154.31        180.36        28.71 o                         
  -8  -6   4        515.37        495.84        35.76 o                         
  -7  -6   4        417.73        446.64        62.13 o                         
  -6  -6   4        774.32        772.14        37.51 o                         
  -5  -6   4         16.56         17.04        22.76 o                         
  -4  -6   4        142.67        170.98        20.33 o                         
  -3  -6   4        274.26        262.30        19.39 o                         
  -2  -6   4        152.82        135.34        12.12 o                         
  -1  -6   4         31.46         61.25        11.35 o                         
   0  -6   4       2994.26       3154.29        35.43 o                         
   1  -6   4         34.36         23.02        10.75 o                         
   2  -6   4       3530.31       3473.20        91.77 o                         
   3  -6   4       4096.13       4148.22        38.36 o                         
   4  -6   4         39.72         36.52         9.30 o                         
   5  -6   4       1450.87       1512.51        27.34 o                         
   6  -6   4       2712.35       2778.73        37.20 o                         
   7  -6   4        854.12        897.65        25.42 o                         
   8  -6   4         79.62         99.36        40.44 o                         
   9  -6   4         56.03         99.15        23.06 o                         
  10  -6   4        197.03        231.48        29.35 o                         
  -9  -5   4        381.70        341.57        35.08 o                         
  -8  -5   4        630.05        606.96        36.05 o                         
  -7  -5   4        134.58        145.62        24.90 o                         
  -6  -5   4        543.30        530.36        31.37 o                         
  -5  -5   4        553.67        549.56        30.57 o                         
  -4  -5   4        141.22        108.72        17.50 o                         
  -3  -5   4        350.58        318.96        19.17 o                         
  -2  -5   4       1689.69       1715.70        34.61 o                         
  -1  -5   4        153.04        215.57        13.07 o                         
   0  -5   4        928.35        840.17        19.28 o                         
   1  -5   4       1549.78       1485.87        22.31 o                         
   2  -5   4        676.24        611.48        17.54 o                         
   3  -5   4       2971.99       3203.87        35.45 o                         
   4  -5   4        712.00        639.57        17.41 o                         
   5  -5   4       4903.30       4896.09        46.99 o                         
   6  -5   4       2345.23       2343.78        44.97 o                         
   7  -5   4        614.16        666.86        24.24 o                         
   8  -5   4        206.43        218.11        18.04 o                         
   9  -5   4        371.05        420.68        38.56 o                         
  10  -5   4         61.94         41.34        36.95 o                         
  -9  -4   4        332.15        359.35        31.80 o                         
  -8  -4   4        105.42         69.97        29.46 o                         
  -7  -4   4          0.48        -12.76        19.43 o                         
  -6  -4   4        494.78        461.90        73.91 o                         
  -5  -4   4        198.42        223.25        20.89 o                         
  -4  -4   4        453.36        416.95        23.15 o                         
  -3  -4   4       1073.96       1068.24        29.04 o                         
  -2  -4   4       3831.03       3945.77       174.86 o                         
  -1  -4   4       2348.84       2302.47        26.37 o                         
   0  -4   4       3400.48       3417.73        31.09 o                         
   1  -4   4       1502.77       1358.76        18.91 o                         
   2  -4   4       2308.60       2154.37        24.39 o                         
   3  -4   4       8327.60       8589.49       104.27 o                         
   4  -4   4       4114.01       3767.01        41.48 o                         
   5  -4   4       4391.80       4583.33        44.57 o                         
   6  -4   4       3042.73       3030.14        38.24 o                         
   7  -4   4       1727.89       1572.62        40.95 o                         
   8  -4   4        625.36        681.84        25.72 o                         
   9  -4   4        349.93        480.94        41.24 o                         
  10  -4   4        104.79         65.34        34.81 o                         
 -10  -3   4        409.54        389.00        47.13 o                         
  -9  -3   4        323.51        319.15        30.57 o                         
  -8  -3   4        188.55        211.89        26.22 o                         
  -7  -3   4        203.35        189.38        37.49 o                         
  -6  -3   4       2108.21       2201.55        46.71 o                         
  -5  -3   4         51.35         54.55        15.57 o                         
  -4  -3   4        372.09        394.16        21.00 o                         
  -3  -3   4        573.11        581.07        25.07 o                         
  -2  -3   4        617.97        666.13        33.47 o                         
  -1  -3   4       2388.47       2401.74        23.48 o                         
   0  -3   4        279.23        240.16        10.55 o                         
   1  -3   4        465.80        398.31        11.66 o                         
   2  -3   4        654.74        558.13        13.55 o                         
   3  -3   4       9899.17      10272.56        72.10 o                         
   4  -3   4       3325.10       3336.76        35.02 o                         
   5  -3   4       1779.85       1891.98        46.33 o                         
   6  -3   4       1083.03       1028.90        24.88 o                         
   7  -3   4       1356.38       1328.84        29.44 o                         
   8  -3   4         41.60         48.29        15.11 o                         
   9  -3   4         86.18         83.40        20.59 o                         
 -10  -2   4        223.33        245.85        29.84 o                         
  -9  -2   4        522.35        554.01        34.36 o                         
  -8  -2   4        819.65        830.34        37.67 o                         
  -7  -2   4        536.03        507.13        28.90 o                         
  -6  -2   4       1297.01       1334.49        37.40 o                         
  -5  -2   4         56.66         23.30        21.42 o                         
  -4  -2   4         75.11         55.44        13.63 o                         
  -3  -2   4         74.99         98.86        15.31 o                         
  -2  -2   4       1085.20       1119.28        18.07 o                         
  -1  -2   4       3437.27       3423.03        28.82 o                         
   0  -2   4        330.19        416.38        11.41 o                         
   1  -2   4        896.45        921.39        22.30 o                         
   2  -2   4       2544.86       2608.66        25.32 o                         
   3  -2   4       6417.71       6793.90        52.89 o                         
   4  -2   4        620.42        555.92        18.08 o                         
   5  -2   4       1746.64       1669.08        26.77 o                         
   6  -2   4        831.56        846.73        23.81 o                         
   7  -2   4        909.80        828.80        25.79 o                         
   8  -2   4         11.42         33.64        21.31 o                         
   9  -2   4        169.00        173.76        22.49 o                         
  10  -2   4         69.00         49.27        28.92 o                         
 -10  -1   4        186.33        183.02        44.45 o                         
  -9  -1   4        909.12        862.85        51.41 o                         
  -8  -1   4        113.45        105.14        21.96 o                         
  -7  -1   4        130.15        154.97        21.58 o                         
  -6  -1   4        131.72        150.71        19.04 o                         
  -5  -1   4         15.27         23.37        10.04 o                         
  -4  -1   4        803.72        852.50        20.15 o                         
  -3  -1   4        765.62        702.54        52.36 o                         
  -2  -1   4       2965.42       3029.74        33.45 o                         
  -1  -1   4       1150.40       1141.19        15.65 o                         
   0  -1   4       5891.79       5937.53        44.77 o                         
   1  -1   4      10685.74      10681.29        88.38 o                         
   2  -1   4      10820.19      11068.81       129.42 o                         
   3  -1   4       5329.98       5456.11        90.51 o                         
   4  -1   4       6544.77       6530.52        54.04 o                         
   5  -1   4       5571.81       5364.36        50.41 o                         
   6  -1   4       1586.32       1640.55        30.19 o                         
   7  -1   4       1440.40       1345.18        30.24 o                         
   8  -1   4        580.39        622.05        26.12 o                         
   9  -1   4        456.26        508.26        41.77 o                         
  10  -1   4        150.63        109.79        32.67 o                         
 -10   0   4        505.78        499.30        33.09 o                         
  -9   0   4        406.40        404.90        29.32 o                         
  -8   0   4        128.90        123.93        21.75 o                         
  -7   0   4          3.31         -5.61        17.10 o                         
  -6   0   4        101.01        120.92        14.32 o                         
  -5   0   4        316.63        304.36        14.71 o                         
  -4   0   4       1003.29       1034.95        22.83 o                         
  -3   0   4        208.91        217.36        22.58 o                         
  -2   0   4       3455.67       3704.64        35.49 o                         
  -1   0   4        318.19        319.21        11.35 o                         
   0   0   4       2540.81       2454.00        56.24 o                         
   1   0   4       4003.77       3960.62        43.30 o                         
   2   0   4       4306.70       4293.21       108.45 o                         
   3   0   4       5066.66       4943.01        71.52 o                         
   4   0   4       6310.80       6101.80        59.20 o                         
   5   0   4       2380.19       2353.29        34.33 o                         
   6   0   4       1498.16       1503.15        30.98 o                         
   7   0   4       2351.92       2224.54        37.41 o                         
   8   0   4        816.80        907.14        40.97 o                         
   9   0   4         89.48         93.73        29.99 o                         
 -10   1   4        630.02        666.68        36.98 o                         
  -9   1   4        409.18        398.27        28.42 o                         
  -8   1   4        865.57        876.73        46.06 o                         
  -7   1   4        236.80        259.01        19.39 o                         
  -6   1   4        203.08        220.58        16.07 o                         
  -5   1   4         23.38         17.22        10.33 o                         
  -4   1   4         76.85         75.77        19.50 o                         
  -3   1   4        310.06        382.24        30.59 o                         
  -2   1   4        825.71        851.44        23.20 o                         
  -1   1   4       2508.87       2497.73        27.69 o                         
   0   1   4       1469.79       1423.28        30.80 o                         
   1   1   4         28.07          9.30        10.20 o                         
   2   1   4        989.00        955.82        23.57 o                         
   3   1   4       1683.22       1632.21        30.75 o                         
   4   1   4        224.19        255.81        13.62 o                         
   5   1   4        370.78        358.11        17.96 o                         
   6   1   4       1336.38       1336.25        30.04 o                         
   7   1   4        895.31        880.12        28.33 o                         
   8   1   4          4.55         -6.43        24.64 o                         
   9   1   4         11.58         -8.57        27.31 o                         
 -10   2   4        429.51        425.24        47.67 o                         
  -9   2   4        385.10        403.77        28.04 o                         
  -8   2   4        600.58        583.58        40.97 o                         
  -7   2   4        315.58        344.97        19.97 o                         
  -6   2   4          0.33        -14.54        14.54 o                         
  -5   2   4        220.63        220.52        17.20 o                         
  -4   2   4         85.47         92.45        11.32 o                         
  -3   2   4        603.48        780.12        21.47 o                         
  -2   2   4       2799.30       2833.62        30.80 o                         
  -1   2   4        725.63        729.34        23.25 o                         
   0   2   4         50.66         29.01         8.80 o                         
   1   2   4        208.37        162.40        12.14 o                         
   2   2   4       3839.29       3811.40        37.85 o                         
   3   2   4        481.05        492.40        17.74 o                         
   4   2   4        745.31        754.33        21.85 o                         
   5   2   4       1005.17        983.35        26.47 o                         
   6   2   4        440.84        476.16        22.78 o                         
   7   2   4         48.81         39.10        25.71 o                         
   8   2   4         49.65         99.62        30.53 o                         
   9   2   4         89.41         50.34        31.60 o                         
 -10   3   4        221.71        204.59        43.38 o                         
  -9   3   4        126.57        110.33        36.42 o                         
  -8   3   4        150.59        165.80        18.44 o                         
  -7   3   4        151.51        155.54        25.68 o                         
  -6   3   4          1.30        -11.56        11.56 o                         
  -5   3   4        160.56        148.82        13.06 o                         
  -4   3   4       1331.44       1277.48        34.93 o                         
  -3   3   4       1063.34       1009.77        30.25 o                         
  -2   3   4        779.89        787.68        21.06 o                         
  -1   3   4         57.25         51.63        11.22 o                         
   0   3   4       1621.45       1519.79        24.61 o                         
   1   3   4        400.80        290.39        14.44 o                         
   2   3   4       2387.63       2405.38        44.09 o                         
   3   3   4       2202.15       2180.56        30.71 o                         
   4   3   4       3631.59       3599.76        42.96 o                         
   5   3   4        742.95        745.67        32.78 o                         
   6   3   4        171.83        184.53        18.49 o                         
   7   3   4        376.24        400.07        39.63 o                         
   8   3   4        297.38        294.03        39.10 o                         
 -10   4   4        182.66        182.09        42.31 o                         
  -9   4   4          6.97        -24.64        32.13 o                         
  -8   4   4         13.63         -9.36        31.06 o                         
  -7   4   4         46.59         65.91        14.95 o                         
  -6   4   4         40.31         50.66        13.08 o                         
  -5   4   4       1347.02       1367.42        28.18 o                         
  -4   4   4       1396.80       1316.11        31.61 o                         
  -3   4   4       1221.16       1160.69        22.75 o                         
  -2   4   4        396.45        372.27        17.11 o                         
  -1   4   4       3018.26       2956.10        33.64 o                         
   0   4   4       2090.87       2082.96        33.86 o                         
   1   4   4         44.58         31.88        11.25 o                         
   2   4   4       2006.48       2032.80        30.11 o                         
   3   4   4       4274.08       4190.27        46.08 o                         
   4   4   4       1156.98       1228.48        36.96 o                         
   5   4   4        488.81        477.62        23.37 o                         
   6   4   4        153.97        153.17        31.60 o                         
   7   4   4        389.72        397.93        41.24 o                         
   8   4   4         49.06         51.41        30.53 o                         
 -10   5   4         85.72         91.58        40.70 o                         
  -9   5   4        120.97         72.65        28.03 o                         
  -8   5   4        196.89        201.94        31.06 o                         
  -7   5   4        313.89        330.23        30.37 o                         
  -6   5   4         36.26         49.79        22.12 o                         
  -5   5   4        619.12        694.26        21.13 o                         
  -4   5   4        527.33        558.93        18.83 o                         
  -3   5   4        347.29        368.32        15.64 o                         
  -2   5   4        695.71        675.72        20.36 o                         
  -1   5   4        618.80        638.87        19.83 o                         
   0   5   4        103.35        119.49        12.51 o                         
   1   5   4        196.18        191.71        14.44 o                         
   2   5   4       2478.80       2489.69        46.79 o                         
   3   5   4       1338.29       1386.94        30.78 o                         
   4   5   4         22.68         30.53        15.74 o                         
   5   5   4        667.33        713.63        33.70 o                         
   6   5   4          3.36         17.14        26.24 o                         
   7   5   4          2.95         -1.61        26.78 o                         
 -10   6   4         20.65         14.46        38.56 o                         
  -9   6   4        409.24        457.75        51.15 o                         
  -8   6   4        392.13        464.62        35.07 o                         
  -7   6   4          0.29        -18.18        23.41 o                         
  -6   6   4        220.99        221.76        27.28 o                         
  -5   6   4        251.16        231.06        25.86 o                         
  -4   6   4        431.69        407.73        17.69 o                         
  -3   6   4       1073.21       1096.61        23.33 o                         
  -2   6   4        630.43        652.11        20.62 o                         
  -1   6   4        174.90        170.42        15.05 o                         
   0   6   4       1537.61       1515.69        31.68 o                         
   1   6   4       2043.75       2059.68        45.67 o                         
   2   6   4        865.29        870.32        26.58 o                         
   3   6   4        442.01        433.51        21.66 o                         
   4   6   4        474.12        498.38        29.09 o                         
   5   6   4        956.27        839.24        51.41 o                         
   6   6   4          0.43          1.07        27.85 o                         
   7   6   4         10.55        -26.24        26.24 o                         
 -10   7   4        175.96        128.00        42.85 o                         
  -9   7   4         21.22        -28.61        55.43 o                         
  -8   7   4         92.92        103.44        30.26 o                         
  -7   7   4        403.49        403.76        33.71 o                         
  -6   7   4        155.44        146.34        27.28 o                         
  -5   7   4        667.67        662.38        38.17 o                         
  -4   7   4       1107.88       1136.45        41.04 o                         
  -3   7   4        959.48        984.02        24.35 o                         
  -2   7   4        935.38        912.88        24.78 o                         
  -1   7   4       3739.24       3723.68        51.79 o                         
   0   7   4       2834.98       2775.44        39.54 o                         
   1   7   4       1643.78       1635.13        32.90 o                         
   2   7   4        921.37        913.99        31.76 o                         
   3   7   4       1877.21       1931.91        38.17 o                         
   4   7   4        600.54        682.62        34.69 o                         
   5   7   4        891.70        914.76        54.09 o                         
   6   7   4        145.29        155.32        36.42 o                         
 -10   8   4        132.14         86.99        33.05 o                         
  -9   8   4          0.08        -26.76        26.76 o                         
  -8   8   4         12.00        -25.86        25.86 o                         
  -7   8   4        110.57         83.73        27.92 o                         
  -6   8   4        147.34        133.67        27.92 o                         
  -5   8   4        540.00        581.33        74.71 o                         
  -4   8   4        260.74        197.57        28.00 o                         
  -3   8   4         44.91         49.91        23.75 o                         
  -2   8   4        677.65        694.69        24.97 o                         
  -1   8   4       1439.05       1446.05        31.83 o                         
   0   8   4        279.12        253.87        19.69 o                         
   1   8   4        633.30        655.80        38.44 o                         
   2   8   4        790.99        823.56        29.93 o                         
   3   8   4        477.53        481.05        30.04 o                         
   4   8   4         83.77        134.43        31.06 o                         
   5   8   4        433.59        476.12        45.52 o                         
   6   8   4         90.52         37.49        32.67 o                         
  -9   9   4        196.94        169.34        33.71 o                         
  -8   9   4        184.12        143.27        31.39 o                         
  -7   9   4        101.96         88.55        28.95 o                         
  -6   9   4        192.44        166.97        41.51 o                         
  -5   9   4         21.72         -7.78        24.65 o                         
  -4   9   4          0.66         14.44        38.29 o                         
  -3   9   4         70.19         41.48        25.36 o                         
  -2   9   4        631.00        621.40        36.98 o                         
  -1   9   4        292.03        294.33        20.81 o                         
   0   9   4         87.27         98.77        17.88 o                         
   1   9   4        286.16        325.89        22.36 o                         
   2   9   4        275.34        301.96        27.98 o                         
   3   9   4          1.25         11.88        21.71 o                         
   5   9   4        198.78        126.93        36.95 o                         
  -9  10   4         34.89        -29.59        29.59 o                         
  -8  10   4        101.24         97.94        48.74 o                         
  -7  10   4         21.27         11.67        41.77 o                         
  -6  10   4          1.75         14.51        26.83 o                         
  -5  10   4         99.75         87.49        28.55 o                         
  -4  10   4        473.30        513.19        47.40 o                         
  -3  10   4       1025.88       1017.54        45.53 o                         
  -2  10   4        226.07        199.91        29.84 o                         
  -1  10   4        388.16        382.10        32.67 o                         
   0  10   4        981.47       1085.99        32.22 o                         
   1  10   4        719.55        785.98        36.65 o                         
   2  10   4        283.07        334.91        29.18 o                         
   3  10   4        136.82        172.45        36.42 o                         
   4  10   4        409.37        458.45        47.13 o                         
  -8  11   4         24.34         11.77        30.37 o                         
  -7  11   4         98.13         63.03        40.44 o                         
  -6  11   4         62.99         82.57        30.22 o                         
  -5  11   4       1268.52       1191.93        50.57 o                         
  -4  11   4        487.76        490.51        37.04 o                         
  -3  11   4        193.01        150.54        30.88 o                         
  -2  11   4        154.79        147.51        30.10 o                         
  -1  11   4        610.27        629.37        60.25 o                         
   0  11   4        728.74        792.22        42.21 o                         
   1  11   4        490.81        493.26        53.02 o                         
   2  11   4        660.13        778.93        40.40 o                         
   3  11   4        310.75        408.64        45.52 o                         
  -7  12   4          0.05        -20.11        30.61 o                         
  -6  12   4        260.73        197.24        44.99 o                         
  -5  12   4        209.46        144.34        32.80 o                         
  -4  12   4          2.08         -0.62        27.72 o                         
  -3  12   4        293.46        251.57        34.35 o                         
  -2  12   4        390.81        378.49        36.15 o                         
  -1  12   4         41.28         60.47        28.17 o                         
   0  12   4        272.80        336.87        50.34 o                         
   1  12   4        375.16        466.48        53.56 o                         
  -6  13   4          7.92          3.30        40.44 o                         
  -5  13   4         28.91         53.47        33.21 o                         
  -4  13   4         35.28          0.16        29.52 o                         
  -3  13   4        421.98        351.00        55.97 o                         
  -2  13   4         77.58         88.33        30.37 o                         
  -1  13   4          0.21         66.41        47.13 o                         
   0  13   4        249.97        307.42        53.02 o                         
   0 -16   5          0.98         -8.03        41.77 o                         
   1 -16   5        119.84        150.50        47.13 o                         
   2 -16   5        241.21        164.37        35.21 o                         
   3 -16   5         34.28         -1.22        42.04 o                         
   4 -16   5         19.08          0.26        31.40 o                         
   5 -16   5          2.22        -15.00        31.12 o                         
   6 -16   5         47.12         22.83        32.17 o                         
  -2 -15   5         62.84        116.75        50.88 o                         
  -1 -15   5        105.98        158.53        49.81 o                         
   0 -15   5        661.23        784.61        67.48 o                         
   1 -15   5        518.61        532.36        56.77 o                         
   2 -15   5        199.28        129.81        32.78 o                         
   3 -15   5        104.33         64.66        56.24 o                         
   4 -15   5        321.31        233.39        34.30 o                         
   5 -15   5         21.48        -13.98        28.44 o                         
   6 -15   5         30.38         19.68        39.63 o                         
   7 -15   5        211.67        172.18        45.26 o                         
  -3 -14   5        135.65        127.59        28.71 o                         
  -2 -14   5        317.82        333.48        31.70 o                         
  -1 -14   5        944.46       1126.31        74.98 o                         
   0 -14   5        910.06        900.83        66.41 o                         
   1 -14   5        170.80        186.29        37.49 o                         
   2 -14   5        460.47        490.44        42.31 o                         
   3 -14   5        690.11        670.35        48.47 o                         
   4 -14   5        466.11        472.50        55.43 o                         
   5 -14   5         11.51         14.27        27.14 o                         
   6 -14   5         16.40        -17.69        26.31 o                         
   7 -14   5        236.85        164.62        47.40 o                         
   8 -14   5         13.23         26.23        59.72 o                         
  -4 -13   5         16.08         35.30        26.39 o                         
  -3 -13   5        273.80        298.90        46.33 o                         
  -2 -13   5        587.47        594.58        36.65 o                         
  -1 -13   5        510.03        565.22        34.20 o                         
   0 -13   5        274.37        296.17        48.20 o                         
   1 -13   5        301.75        278.14        32.95 o                         
   2 -13   5        629.04        612.09        61.59 o                         
   3 -13   5        263.54        275.53        35.62 o                         
   4 -13   5          0.26        -23.49        23.49 o                         
   5 -13   5         75.46         59.46        26.69 o                         
   6 -13   5         11.41        -25.98        25.98 o                         
   7 -13   5         72.29         15.96        25.86 o                         
   8 -13   5        227.81        263.09        44.99 o                         
   9 -13   5         38.46         12.45        35.35 o                         
  -5 -12   5          0.19         33.32        25.62 o                         
  -4 -12   5        120.99        146.91        28.70 o                         
  -3 -12   5        456.87        492.58        34.27 o                         
  -2 -12   5        268.81        338.37        29.32 o                         
  -1 -12   5        274.73        287.82        26.11 o                         
   0 -12   5       1222.28       1219.66        33.79 o                         
   1 -12   5        475.21        520.19        35.77 o                         
   2 -12   5         84.96         49.04        25.16 o                         
   3 -12   5         40.85         26.97        24.23 o                         
   4 -12   5        256.04        208.97        38.03 o                         
   5 -12   5        517.52        470.84        34.01 o                         
   6 -12   5          8.10        -22.13        22.13 o                         
   7 -12   5         55.25         70.61        25.61 o                         
   8 -12   5        110.21        159.97        44.45 o                         
   9 -12   5         26.77          1.37        43.92 o                         
  -6 -11   5         72.15         56.56        28.24 o                         
  -5 -11   5        257.49        280.48        32.29 o                         
  -4 -11   5        942.11        970.19        51.95 o                         
  -3 -11   5        453.30        523.88        33.39 o                         
  -2 -11   5        443.84        474.48        33.03 o                         
  -1 -11   5       2074.52       2216.84        49.46 o                         
   0 -11   5       2313.99       2294.44        39.33 o                         
   1 -11   5         41.49         42.40        14.60 o                         
   2 -11   5        479.40        435.30        30.27 o                         
   3 -11   5       1669.40       1509.01        92.39 o                         
   4 -11   5       1064.49       1024.88        41.58 o                         
   5 -11   5         74.63         91.15        31.33 o                         
   6 -11   5         11.43          1.76        22.42 o                         
   7 -11   5         32.37         47.43        24.63 o                         
   8 -11   5          8.10         -6.87        23.54 o                         
   9 -11   5        145.91        142.93        29.57 o                         
  -6 -10   5        267.70        222.30        31.00 o                         
  -5 -10   5        668.16        705.47        39.23 o                         
  -4 -10   5        235.02        202.97        27.34 o                         
  -3 -10   5        421.71        400.84        29.72 o                         
  -2 -10   5        963.53        983.86        74.44 o                         
  -1 -10   5       2744.75       2707.97        41.35 o                         
   0 -10   5       1070.96       1103.00        28.74 o                         
   1 -10   5        483.62        466.15        20.36 o                         
   2 -10   5       1559.70       1653.31        32.06 o                         
   3 -10   5       1004.34        968.39        40.44 o                         
   4 -10   5          3.10          6.43        19.69 o                         
   5 -10   5         31.16         21.52        20.89 o                         
   6 -10   5        413.22        433.96        30.42 o                         
   7 -10   5         21.96         43.42        22.77 o                         
   8 -10   5         91.29         80.67        24.93 o                         
   9 -10   5        203.71        178.14        29.66 o                         
  10 -10   5         18.25        -24.51        25.07 o                         
  -7  -9   5        117.48        103.66        28.82 o                         
  -6  -9   5        130.94        148.57        36.95 o                         
  -5  -9   5         23.14          1.19        22.00 o                         
  -4  -9   5         99.12        113.18        23.75 o                         
  -3  -9   5        423.56        453.54        32.94 o                         
  -2  -9   5         11.40          9.78        18.05 o                         
  -1  -9   5        278.33        280.70        28.42 o                         
   0  -9   5       1081.80       1059.76        31.97 o                         
   1  -9   5        930.97        874.39        28.36 o                         
   2  -9   5        495.02        491.36        24.43 o                         
   3  -9   5         23.36         19.95        10.82 o                         
   4  -9   5         88.07         78.88        19.68 o                         
   5  -9   5         96.01         94.83        21.50 o                         
   6  -9   5         42.70         50.75        20.96 o                         
   7  -9   5        805.13        813.26        38.94 o                         
   8  -9   5        211.78        198.37        27.40 o                         
   9  -9   5         85.43         83.97        25.45 o                         
  10  -9   5        387.18        412.32        43.65 o                         
  -8  -8   5        119.13        114.73        29.45 o                         
  -7  -8   5        166.20        162.31        28.43 o                         
  -6  -8   5         67.17         81.74        51.95 o                         
  -5  -8   5        551.64        539.23        34.62 o                         
  -4  -8   5       1443.56       1430.69        43.34 o                         
  -3  -8   5        354.02        398.53        26.21 o                         
  -2  -8   5          1.30        -12.14        12.14 o                         
  -1  -8   5       1456.34       1493.00        28.23 o                         
   0  -8   5       4167.22       4251.23        44.36 o                         
   1  -8   5        722.98        709.74        20.25 o                         
   2  -8   5        290.88        316.20        17.22 o                         
   3  -8   5        182.53        206.77        11.65 o                         
   4  -8   5        433.21        419.11        15.57 o                         
   5  -8   5         25.82         20.93        18.13 o                         
   6  -8   5         75.26        115.08        21.88 o                         
   7  -8   5          5.20         -8.41        20.62 o                         
   8  -8   5         73.09         90.46        24.37 o                         
   9  -8   5        415.09        459.81        33.05 o                         
  10  -8   5        833.56        833.73        44.00 o                         
  -8  -7   5        320.71        350.08        48.74 o                         
  -7  -7   5        417.61        448.82        33.01 o                         
  -6  -7   5        537.15        524.64        33.82 o                         
  -5  -7   5       2038.03       2002.89        49.71 o                         
  -4  -7   5       1348.92       1409.77        41.09 o                         
  -3  -7   5       1257.98       1321.17        52.75 o                         
  -2  -7   5       2824.75       2705.29        33.56 o                         
  -1  -7   5       7349.17       7445.57        61.79 o                         
   0  -7   5       3710.47       3821.79        40.36 o                         
   1  -7   5       2613.47       2625.68        32.30 o                         
   2  -7   5       3188.56       3149.07        37.64 o                         
   3  -7   5       1247.71       1163.43        21.33 o                         
   4  -7   5          5.88         -4.07         8.22 o                         
   5  -7   5        754.05        825.86        20.83 o                         
   6  -7   5       1483.26       1440.13        27.71 o                         
   7  -7   5        399.14        416.92        28.66 o                         
   8  -7   5         37.60         51.44        22.10 o                         
   9  -7   5        172.19        217.16        63.20 o                         
  10  -7   5         74.73         83.38        25.77 o                         
  -8  -6   5        303.95        283.89        31.48 o                         
  -7  -6   5        185.05        177.64        27.02 o                         
  -6  -6   5        526.60        558.23        33.10 o                         
  -5  -6   5        654.32        644.30        33.92 o                         
  -4  -6   5        792.80        802.96        32.04 o                         
  -3  -6   5       1614.49       1567.38        36.12 o                         
  -2  -6   5       3251.40       3139.96        34.05 o                         
  -1  -6   5       2100.45       2169.90        28.96 o                         
   0  -6   5       1100.68       1147.79        23.36 o                         
   1  -6   5       3412.68       3389.33        51.68 o                         
   2  -6   5        986.33        990.62        21.31 o                         
   3  -6   5          3.31         -5.51         8.33 o                         
   4  -6   5         78.30         94.61        10.12 o                         
   5  -6   5       1290.66       1359.16        24.91 o                         
   6  -6   5         98.40        124.75        13.86 o                         
   7  -6   5        268.66        263.13        17.63 o                         
   8  -6   5        350.08        392.04        36.42 o                         
   9  -6   5          0.44          6.37        22.49 o                         
  10  -6   5        307.76        340.56        31.16 o                         
  -9  -5   5         27.62         17.03        24.54 o                         
  -8  -5   5        336.41        324.54        30.27 o                         
  -7  -5   5         18.46         21.89        21.10 o                         
  -6  -5   5        243.81        238.83        25.31 o                         
  -5  -5   5         39.00         68.58        19.17 o                         
  -4  -5   5       1212.28       1188.98        41.51 o                         
  -3  -5   5       1217.59       1141.71        29.95 o                         
  -2  -5   5       2377.62       2365.02        87.83 o                         
  -1  -5   5        549.28        539.23        19.59 o                         
   0  -5   5        438.03        396.75        17.31 o                         
   1  -5   5        700.21        633.11        19.07 o                         
   2  -5   5        244.42        258.77        21.48 o                         
   3  -5   5         25.20         25.56         9.68 o                         
   4  -5   5        106.60        101.98        10.30 o                         
   5  -5   5         12.07         14.93         9.68 o                         
   6  -5   5        110.63        135.08        13.63 o                         
   7  -5   5        363.72        420.68        20.89 o                         
   8  -5   5        311.70        343.83        20.22 o                         
   9  -5   5        259.92        332.05        38.56 o                         
  10  -5   5        808.77        912.08        60.52 o                         
  -9  -4   5        187.03        198.28        28.51 o                         
  -8  -4   5       1297.45       1266.28        45.21 o                         
  -7  -4   5         34.31         51.04        21.23 o                         
  -6  -4   5        149.83        204.63        23.40 o                         
  -5  -4   5        755.82        786.57        31.42 o                         
  -4  -4   5       2634.95       2556.57        54.63 o                         
  -3  -4   5       1336.74       1364.39        31.86 o                         
  -2  -4   5       1527.35       1520.50        64.27 o                         
  -1  -4   5       3582.43       3456.86        33.58 o                         
   0  -4   5       1187.09       1027.91        18.81 o                         
   1  -4   5          7.01         -7.66         7.66 o                         
   2  -4   5        425.46        416.41        16.41 o                         
   3  -4   5       1191.78       1211.49        22.00 o                         
   4  -4   5        404.00        398.68        16.66 o                         
   5  -4   5         51.36         65.11        10.73 o                         
   6  -4   5         25.69         28.21        12.29 o                         
   7  -4   5          0.10        -12.79        12.79 o                         
   8  -4   5        558.41        534.51        24.76 o                         
   9  -4   5        336.04        408.89        25.81 o                         
  10  -4   5        184.65        286.53        38.03 o                         
  -9  -3   5        388.89        461.93        48.20 o                         
  -8  -3   5       1477.73       1454.97        45.90 o                         
  -7  -3   5         18.11         26.28        19.94 o                         
  -6  -3   5       1661.71       1644.53        46.86 o                         
  -5  -3   5       3156.00       3032.62        48.95 o                         
  -4  -3   5       1462.58       1394.35        31.80 o                         
  -3  -3   5       2803.08       2719.92        41.69 o                         
  -2  -3   5       4244.59       4142.31        36.62 o                         
  -1  -3   5       1774.92       1653.04        21.04 o                         
   0  -3   5        864.66       1077.44        17.18 o                         
   1  -3   5       1036.64        904.36        16.50 o                         
   2  -3   5       2365.23       2340.69        26.40 o                         
   3  -3   5         48.13         38.43         9.95 o                         
   4  -3   5         41.84         45.60         9.72 o                         
   5  -3   5         32.53         19.60        10.22 o                         
   6  -3   5         38.64         15.01        12.42 o                         
   7  -3   5        124.60        131.74        16.48 o                         
   8  -3   5        813.42        776.01        27.71 o                         
   9  -3   5         61.84         32.38        20.57 o                         
  10  -3   5        219.54        245.29        35.88 o                         
 -10  -2   5        145.50        157.53        27.67 o                         
  -9  -2   5         35.81         55.73        22.24 o                         
  -8  -2   5        948.40        951.74        38.66 o                         
  -7  -2   5        274.75        282.82        24.86 o                         
  -6  -2   5       1742.78       1740.02        41.09 o                         
  -5  -2   5        723.50        743.25        27.45 o                         
  -4  -2   5        934.56        879.76        26.60 o                         
  -3  -2   5       6559.68       6682.27        52.65 o                         
  -2  -2   5       2167.95       2145.05        25.39 o                         
  -1  -2   5         34.84         19.68         6.82 o                         
   0  -2   5       3828.51       3935.16        32.82 o                         
   1  -2   5        204.03        216.30        12.73 o                         
   2  -2   5        559.14        665.24        15.69 o                         
   3  -2   5        975.40       1059.41        20.49 o                         
   4  -2   5         12.39          3.85         8.87 o                         
   5  -2   5        177.49        231.69        14.13 o                         
   6  -2   5        312.92        312.93        21.61 o                         
   7  -2   5        443.62        473.78        27.58 o                         
   8  -2   5        431.23        464.91        35.72 o                         
   9  -2   5        510.48        531.12        32.54 o                         
  10  -2   5        755.12        727.31        51.41 o                         
 -10  -1   5         43.01         24.49        64.27 o                         
  -9  -1   5         44.84         50.95        39.90 o                         
  -8  -1   5       1262.07       1270.25        41.25 o                         
  -7  -1   5       1040.11       1062.48        36.74 o                         
  -6  -1   5        271.40        271.78        21.58 o                         
  -5  -1   5        658.93        692.53        20.24 o                         
  -4  -1   5        559.00        472.80        17.63 o                         
  -3  -1   5       3629.81       3808.24        37.52 o                         
  -2  -1   5       1310.38       1248.53        21.11 o                         
  -1  -1   5       3257.76       3251.97        29.56 o                         
   0  -1   5       2227.70       2198.07        22.21 o                         
   1  -1   5         46.61         34.99         9.78 o                         
   2  -1   5         21.24         12.06        12.74 o                         
   3  -1   5        426.06        416.92        16.26 o                         
   4  -1   5        677.34        714.60        26.00 o                         
   5  -1   5        550.20        577.14        29.19 o                         
   6  -1   5        113.29        170.66        15.62 o                         
   7  -1   5        599.97        575.48        24.49 o                         
   8  -1   5        518.14        529.47        30.85 o                         
   9  -1   5        975.52        900.83        52.49 o                         
 -10   0   5        183.43        166.83        50.08 o                         
  -9   0   5        676.40        673.25        35.69 o                         
  -8   0   5       1629.46       1652.53        44.38 o                         
  -7   0   5       1649.27       1530.02        40.33 o                         
  -6   0   5       1663.54       1662.03        36.15 o                         
  -5   0   5       6534.40       6712.35        58.24 o                         
  -4   0   5       1424.24       1339.34        24.61 o                         
  -3   0   5       5040.07       5085.76        45.23 o                         
  -2   0   5       5506.77       5534.82        45.88 o                         
  -1   0   5       8576.82       8813.38       100.23 o                         
   0   0   5       1166.29       1105.03        15.96 o                         
   1   0   5       3774.66       4049.07        63.47 o                         
   2   0   5        291.95        245.53        17.63 o                         
   3   0   5        436.00        405.91        26.62 o                         
   4   0   5          1.56         -2.76        10.50 o                         
   5   0   5         56.65         53.05        12.68 o                         
   6   0   5         22.42         13.17        21.16 o                         
   7   0   5        178.95        152.77        21.88 o                         
   8   0   5        311.42        328.70        32.94 o                         
   9   0   5        556.80        473.45        43.92 o                         
 -10   1   5        666.81        740.70        59.45 o                         
  -9   1   5        808.80        808.36        36.26 o                         
  -8   1   5        591.12        658.80        32.63 o                         
  -7   1   5       1891.45       1784.00        41.91 o                         
  -6   1   5       4283.61       4418.95        49.04 o                         
  -5   1   5       3345.00       3487.86        39.99 o                         
  -4   1   5        960.71        867.22        21.55 o                         
  -3   1   5      10112.23      10470.67        75.84 o                         
  -2   1   5      18587.61      19464.98       123.82 o                         
  -1   1   5       4701.32       5057.14        45.00 o                         
   0   1   5         39.29         23.50         8.26 o                         
   1   1   5       2817.66       2652.66        40.90 o                         
   2   1   5        862.84        786.98        27.13 o                         
   3   1   5        239.63        268.26        12.96 o                         
   4   1   5         44.16         48.78        11.17 o                         
   5   1   5        104.99         84.49        16.88 o                         
   6   1   5        175.28        171.15        21.28 o                         
   7   1   5        323.64        326.55        25.75 o                         
   8   1   5        290.36        300.99        37.49 o                         
   9   1   5        261.91        239.40        38.03 o                         
 -10   2   5        280.99        317.59        44.99 o                         
  -9   2   5        107.24         83.39        20.71 o                         
  -8   2   5        201.16        212.20        22.65 o                         
  -7   2   5       1072.45       1091.02        29.83 o                         
  -6   2   5        409.02        435.74        20.43 o                         
  -5   2   5        460.47        512.97        20.27 o                         
  -4   2   5       2718.16       2704.40        33.48 o                         
  -3   2   5       4301.40       4447.75        42.90 o                         
  -2   2   5        675.54        718.71        21.54 o                         
  -1   2   5        945.77        915.54        21.37 o                         
   0   2   5          0.55         -9.01        11.38 o                         
   1   2   5         79.33         91.66        10.62 o                         
   2   2   5         42.38         35.40        10.20 o                         
   3   2   5        116.09        127.11        12.29 o                         
   4   2   5          2.87          5.70        13.84 o                         
   5   2   5        627.92        665.54        24.82 o                         
   6   2   5        318.63        302.03        25.08 o                         
   7   2   5        822.93        828.45        36.35 o                         
   8   2   5        245.73        223.33        36.42 o                         
   9   2   5        443.59        482.01        47.67 o                         
 -10   3   5        144.61        227.08        44.99 o                         
  -9   3   5        179.99        116.75        38.03 o                         
  -8   3   5        400.37        440.66        28.31 o                         
  -7   3   5        315.06        347.90        20.21 o                         
  -6   3   5        653.38        648.68        24.09 o                         
  -5   3   5       3386.09       3388.97        40.21 o                         
  -4   3   5       2836.42       2912.75        35.01 o                         
  -3   3   5        820.38        797.38        21.07 o                         
  -2   3   5       1328.10       1307.69        34.12 o                         
  -1   3   5       3077.02       3082.93        34.07 o                         
   0   3   5        329.33        419.05        18.36 o                         
   1   3   5         55.28         67.00        10.82 o                         
   2   3   5        148.57        176.34        12.83 o                         
   3   3   5          7.22          8.55        12.07 o                         
   4   3   5          0.99          2.85        13.19 o                         
   5   3   5        762.86        726.66        32.68 o                         
   6   3   5        586.85        568.81        32.57 o                         
   7   3   5        253.93        259.75        36.95 o                         
   8   3   5        316.30        232.97        38.03 o                         
 -10   4   5        727.22        672.68        57.31 o                         
  -9   4   5        467.95        552.17        50.88 o                         
  -8   4   5        752.48        748.64        41.94 o                         
  -7   4   5        328.35        392.56        31.10 o                         
  -6   4   5       2474.36       2510.25        37.67 o                         
  -5   4   5       2610.87       2610.40        35.78 o                         
  -4   4   5       3226.56       3314.09        38.17 o                         
  -3   4   5       2761.14       2838.40        61.25 o                         
  -2   4   5       4022.84       4029.20        40.83 o                         
  -1   4   5       1994.07       1988.62        28.00 o                         
   0   4   5        139.40         85.40        11.60 o                         
   1   4   5        592.60        588.74        19.57 o                         
   2   4   5       1274.92       1253.66        38.35 o                         
   3   4   5        115.54        117.58        15.73 o                         
   4   4   5        137.01        139.16        21.34 o                         
   5   4   5        254.97        278.87        35.88 o                         
   6   4   5        200.78        217.42        45.26 o                         
   7   4   5         55.43         45.52        29.99 o                         
   8   4   5        245.06        170.31        38.03 o                         
 -10   5   5        763.91        877.27        63.73 o                         
  -9   5   5         52.19         45.52        36.42 o                         
  -8   5   5        325.76        353.63        32.71 o                         
  -7   5   5        919.38        991.91        43.34 o                         
  -6   5   5       2661.37       2675.61        56.69 o                         
  -5   5   5        733.70        754.30        22.95 o                         
  -4   5   5       1422.55       1442.30        27.07 o                         
  -3   5   5       1543.57       1477.69        26.27 o                         
  -2   5   5       1204.94       1184.13        24.04 o                         
  -1   5   5        111.55        116.38        12.57 o                         
   0   5   5        214.27        210.17        14.44 o                         
   1   5   5        690.58        644.76        22.14 o                         
   2   5   5        324.41        356.16        19.00 o                         
   3   5   5        456.61        461.71        22.39 o                         
   4   5   5         70.58         58.96        22.49 o                         
   5   5   5         58.49         45.48        20.57 o                         
   6   5   5        384.84        405.43        41.77 o                         
   7   5   5        355.06        417.75        44.99 o                         
 -10   6   5        128.03         71.77        41.77 o                         
  -9   6   5         47.43         -2.07        27.51 o                         
  -8   6   5        729.48        694.29        42.85 o                         
  -7   6   5        858.90        807.92        71.77 o                         
  -6   6   5        560.12        583.80        35.69 o                         
  -5   6   5        527.98        541.93        33.86 o                         
  -4   6   5       1547.56       1557.32        28.78 o                         
  -3   6   5       1071.18       1097.46        25.30 o                         
  -2   6   5        252.61        275.87        21.70 o                         
  -1   6   5        690.18        719.45        33.11 o                         
   0   6   5        233.40        211.84        16.35 o                         
   1   6   5          4.11          0.80        20.77 o                         
   2   6   5        234.10        236.61        19.13 o                         
   3   6   5        113.36        110.29        23.06 o                         
   4   6   5        207.71        200.84        35.35 o                         
   5   6   5        211.51        222.14        25.54 o                         
   6   6   5        758.32        800.14        54.09 o                         
   7   6   5        157.13        166.56        38.03 o                         
 -10   7   5        357.25        429.53        53.56 o                         
  -9   7   5        657.11        612.93        41.85 o                         
  -8   7   5        495.76        476.48        37.17 o                         
  -7   7   5         63.43         41.55        26.76 o                         
  -6   7   5       1091.65       1035.83        43.75 o                         
  -5   7   5       1016.77       1123.46        55.97 o                         
  -4   7   5        571.82        639.90        35.63 o                         
  -3   7   5        918.45        951.80        26.17 o                         
  -2   7   5       1649.29       1649.08        31.80 o                         
  -1   7   5       1375.54       1370.29        30.51 o                         
   0   7   5         15.22         25.81        15.43 o                         
   1   7   5         24.14         20.90        16.08 o                         
   2   7   5         81.32        116.78        23.78 o                         
   3   7   5          0.65          1.57        20.79 o                         
   4   7   5          4.54         49.81        21.96 o                         
   5   7   5         73.49         48.20        33.74 o                         
   6   7   5         69.78        110.86        35.88 o                         
  -9   8   5        476.20        441.21        39.99 o                         
  -8   8   5        279.43        291.47        62.93 o                         
  -7   8   5        477.54        583.05        38.73 o                         
  -6   8   5       2390.54       2369.83        99.62 o                         
  -5   8   5        730.19        715.33        40.80 o                         
  -4   8   5        328.62        374.49        31.60 o                         
  -3   8   5       1410.97       1395.86        45.49 o                         
  -2   8   5        903.51        828.95        27.36 o                         
  -1   8   5        752.78        752.58        27.45 o                         
   0   8   5        208.39        173.33        18.89 o                         
   1   8   5        252.51        278.35        21.15 o                         
   2   8   5        108.55        113.51        36.42 o                         
   3   8   5         26.56         56.28        23.23 o                         
   4   8   5        103.18        142.51        25.94 o                         
   5   8   5          5.82        -31.60        31.60 o                         
  -9   9   5        228.83        159.39        53.29 o                         
  -8   9   5        304.18        221.59        33.84 o                         
  -7   9   5        422.54        443.79        37.06 o                         
  -6   9   5        526.58        514.17        37.43 o                         
  -5   9   5        338.43        310.26        33.30 o                         
  -4   9   5        368.42        353.93        32.94 o                         
  -3   9   5       1645.95       1680.25        50.40 o                         
  -2   9   5          0.97        -24.10        24.10 o                         
  -1   9   5         98.49        103.86        19.30 o                         
   0   9   5         48.65         57.80        17.61 o                         
   1   9   5         10.94         -5.88        20.29 o                         
   2   9   5         42.25         96.66        29.99 o                         
   3   9   5         10.78         34.69        23.57 o                         
   4   9   5         51.73        -31.06        31.06 o                         
  -8  10   5        144.26        111.93        32.81 o                         
  -7  10   5          1.03          6.04        28.55 o                         
  -6  10   5         90.79         85.55        29.84 o                         
  -5  10   5        715.80        661.94        41.69 o                         
  -4  10   5        166.78        179.76        39.36 o                         
  -3  10   5         85.49        109.65        28.50 o                         
  -2  10   5        430.63        357.01        33.07 o                         
  -1  10   5        116.23        117.75        46.06 o                         
   0  10   5         26.13         22.49        38.56 o                         
   1  10   5         91.65        130.81        24.26 o                         
   2  10   5         59.91         88.37        42.04 o                         
   3  10   5         17.76          0.54        32.13 o                         
  -8  11   5        130.02         81.41        36.95 o                         
  -7  11   5        316.63        295.55        37.16 o                         
  -6  11   5       1007.52       1032.89        49.46 o                         
  -5  11   5        600.91        591.77       119.16 o                         
  -4  11   5         24.66         31.09        32.94 o                         
  -3  11   5        280.12        230.21        33.21 o                         
  -2  11   5         23.77         49.02        27.53 o                         
  -1  11   5         46.77         53.02        42.85 o                         
   0  11   5         69.73        153.17        45.52 o                         
   1  11   5          3.72         32.13        39.10 o                         
   2  11   5         13.37         51.28        55.70 o                         
  -7  12   5        602.56        585.13        45.68 o                         
  -6  12   5        329.39        252.47        37.16 o                         
  -5  12   5        224.21        188.77        34.32 o                         
  -4  12   5        363.20        370.01        47.13 o                         
  -3  12   5        682.77        716.36        65.34 o                         
  -2  12   5          2.26         -2.14        44.99 o                         
  -1  12   5          0.07         26.24        42.85 o                         
   0  12   5        189.40        250.65        48.74 o                         
   1  12   5         36.15        129.61        44.45 o                         
  -5  13   5        105.89        104.44        34.59 o                         
  -4  13   5        173.94        170.61        35.12 o                         
  -3  13   5         36.93         58.91        51.41 o                         
  -2  13   5         35.13         64.27        48.20 o                         
   0 -16   6         15.52         58.38        45.52 o                         
   1 -16   6          0.34         14.46        42.85 o                         
   2 -16   6         78.42         76.05        43.92 o                         
   3 -16   6         95.91         91.75        77.39 o                         
   4 -16   6         72.44         40.50        31.39 o                         
   5 -16   6        375.13        325.71       103.37 o                         
   6 -16   6        221.50        186.48        35.36 o                         
  -2 -15   6          0.87         -3.75        47.67 o                         
  -1 -15   6          2.10         33.74        46.59 o                         
   0 -15   6         35.69         32.13        42.31 o                         
   1 -15   6        250.89        228.15        46.59 o                         
   2 -15   6         98.90        119.28        66.95 o                         
   3 -15   6         61.43         26.57        64.27 o                         
   4 -15   6        256.41        207.08        34.28 o                         
   5 -15   6       1038.85        898.19        48.88 o                         
   6 -15   6        306.88        288.06        35.76 o                         
   7 -15   6        398.67        396.47        62.66 o                         
  -3 -14   6         22.61         40.33        47.40 o                         
  -2 -14   6         75.87         74.81        25.62 o                         
  -1 -14   6         98.19        142.46        48.20 o                         
   0 -14   6         51.51         51.95        42.85 o                         
   1 -14   6          6.87        -13.95        27.64 o                         
   2 -14   6         18.12          8.67        27.52 o                         
   3 -14   6         12.89         -9.28        49.81 o                         
   4 -14   6        380.90        367.07        33.93 o                         
   5 -14   6        286.62        278.25        32.89 o                         
   6 -14   6         36.33          7.26        28.65 o                         
   7 -14   6        334.76        339.98        45.79 o                         
   8 -14   6        310.11        261.69        35.45 o                         
  -4 -13   6        108.17        157.43        29.60 o                         
  -3 -13   6        115.89        106.74        38.83 o                         
  -2 -13   6        319.62        359.06        63.20 o                         
  -1 -13   6         54.08         67.53        22.32 o                         
   0 -13   6         62.43         75.52        41.77 o                         
   1 -13   6         29.36         16.14        26.82 o                         
   2 -13   6         40.64         -4.92        25.36 o                         
   3 -13   6        324.98        288.72        31.05 o                         
   4 -13   6         57.03         40.28        24.96 o                         
   5 -13   6          7.82         35.49        25.84 o                         
   6 -13   6        333.60        292.33        32.02 o                         
   7 -13   6        974.98       1028.36        46.96 o                         
   8 -13   6        209.87        250.09        53.29 o                         
   9 -13   6         55.97         51.82        55.43 o                         
  -5 -12   6         11.08          2.21        25.46 o                         
  -4 -12   6        222.59        264.66        31.11 o                         
  -3 -12   6          0.06         -9.20        22.76 o                         
  -2 -12   6         11.38         22.35        54.36 o                         
  -1 -12   6         48.24         52.59        21.01 o                         
   0 -12   6        145.22        128.83        18.59 o                         
   1 -12   6        301.94        292.28        41.51 o                         
   2 -12   6        550.52        555.84        34.03 o                         
   3 -12   6         80.49         69.17        31.33 o                         
   4 -12   6        179.86        185.24        27.31 o                         
   5 -12   6       1662.52       1630.60        50.48 o                         
   6 -12   6       1435.57       1403.43        48.32 o                         
   7 -12   6        797.83        772.71        42.29 o                         
   8 -12   6        284.29        247.63        48.47 o                         
   9 -12   6        489.79        535.23        39.23 o                         
  -6 -11   6        217.70        206.06        31.69 o                         
  -5 -11   6        356.54        391.01        34.35 o                         
  -4 -11   6         60.39         61.50        32.13 o                         
  -3 -11   6         62.60         66.43        23.52 o                         
  -2 -11   6          3.17         -6.05        19.86 o                         
  -1 -11   6        326.91        334.57        26.43 o                         
   0 -11   6       1025.63        923.66        29.55 o                         
   1 -11   6         17.44         29.53        14.26 o                         
   2 -11   6          5.72          2.45        21.27 o                         
   3 -11   6        132.39        127.21        24.23 o                         
   4 -11   6       1096.25       1012.00        40.97 o                         
   5 -11   6        855.35        927.14        40.64 o                         
   6 -11   6        317.71        319.68        29.89 o                         
   7 -11   6        545.28        604.43        36.91 o                         
   8 -11   6        712.30        755.65        41.00 o                         
   9 -11   6        301.55        294.64        45.26 o                         
  -6 -10   6        800.42        836.13        43.75 o                         
  -5 -10   6        334.56        338.42        70.43 o                         
  -4 -10   6         73.96         74.23        24.06 o                         
  -3 -10   6         38.05         17.29        46.86 o                         
  -2 -10   6         58.65         68.17        21.00 o                         
  -1 -10   6        433.37        373.63        21.03 o                         
   0 -10   6        342.21        324.34        27.59 o                         
   1 -10   6        101.32        105.61        14.31 o                         
   2 -10   6        160.30        174.74        14.44 o                         
   3 -10   6        830.81        825.60        36.17 o                         
   4 -10   6        217.96        196.09        23.78 o                         
   5 -10   6        140.72        169.80        30.26 o                         
   6 -10   6        599.20        634.67        35.90 o                         
   7 -10   6        567.00        599.45        35.53 o                         
   8 -10   6        208.61        239.01        29.28 o                         
   9 -10   6         19.56         19.80        24.54 o                         
  10 -10   6        264.53        263.57        59.72 o                         
  -7  -9   6        278.63        295.49        40.97 o                         
  -6  -9   6        443.40        411.12        33.58 o                         
  -5  -9   6         34.44         32.53        22.37 o                         
  -4  -9   6        120.56        108.48        24.17 o                         
  -3  -9   6         37.41         29.75        20.18 o                         
  -2  -9   6        174.41        133.56        28.39 o                         
  -1  -9   6          4.33          1.92        19.26 o                         
   0  -9   6         51.37         49.05        16.08 o                         
   1  -9   6         11.38         18.20        11.38 o                         
   2  -9   6        940.99        909.83        33.81 o                         
   3  -9   6       3516.56       3614.22        39.70 o                         
   4  -9   6        605.37        568.07        31.42 o                         
   5  -9   6       1861.05       1878.43        46.36 o                         
   6  -9   6       1797.59       1799.26       122.91 o                         
   7  -9   6        497.29        493.08        33.44 o                         
   8  -9   6         83.07         72.22        24.44 o                         
   9  -9   6        507.17        487.07        74.71 o                         
  10  -9   6        728.69        740.74        43.08 o                         
  -8  -8   6        306.47        255.71        32.75 o                         
  -7  -8   6          5.47        -21.76        23.38 o                         
  -6  -8   6        112.79        151.00        51.15 o                         
  -5  -8   6        321.15        323.58        28.95 o                         
  -4  -8   6          0.84         -0.75        19.61 o                         
  -3  -8   6        598.55        517.12        29.81 o                         
  -2  -8   6       1387.02       1321.56        37.00 o                         
  -1  -8   6         39.37         36.39        11.52 o                         
   0  -8   6        125.60        144.92        12.83 o                         
   1  -8   6       1601.11       1618.69        26.92 o                         
   2  -8   6       2979.05       2931.48        62.05 o                         
   3  -8   6       4388.65       4451.03        47.44 o                         
   4  -8   6       2068.68       2068.81        44.08 o                         
   5  -8   6       3521.57       3589.69        40.80 o                         
   6  -8   6       1661.90       1727.93        45.40 o                         
   7  -8   6       1079.61       1106.38        72.84 o                         
   8  -8   6       1099.32       1165.69        42.68 o                         
   9  -8   6       1275.04       1300.45        46.67 o                         
  10  -8   6        384.10        346.30        32.92 o                         
  -8  -7   6        168.97        155.91        28.95 o                         
  -7  -7   6         95.66         93.19        24.96 o                         
  -6  -7   6       1262.11       1224.99        45.79 o                         
  -5  -7   6        139.44        146.54        23.55 o                         
  -4  -7   6        222.08        196.26        24.64 o                         
  -3  -7   6         31.72         48.89        17.19 o                         
  -2  -7   6        243.70        237.05        20.91 o                         
  -1  -7   6        103.18        106.42        11.55 o                         
   0  -7   6       1684.98       1721.04        27.23 o                         
   1  -7   6        985.44       1013.01        24.55 o                         
   2  -7   6        505.10        522.27        18.58 o                         
   3  -7   6       4177.54       4257.51        46.26 o                         
   4  -7   6       2617.40       2515.18        31.77 o                         
   5  -7   6       1225.84       1244.53        25.36 o                         
   6  -7   6       1128.79       1100.00        26.11 o                         
   7  -7   6       2310.67       2225.08        50.66 o                         
   8  -7   6        868.27        938.75        38.89 o                         
   9  -7   6        376.98        450.55        31.48 o                         
  10  -7   6        283.18        239.40        44.45 o                         
  -8  -6   6        957.77        935.14        43.77 o                         
  -7  -6   6        707.83        682.07        37.74 o                         
  -6  -6   6       1184.03       1158.15        40.95 o                         
  -5  -6   6        218.12        203.01        23.42 o                         
  -4  -6   6       1194.21       1128.07        35.98 o                         
  -3  -6   6       1410.79       1471.64        35.98 o                         
  -2  -6   6         46.54         61.27        12.95 o                         
  -1  -6   6        624.59        610.85        18.76 o                         
   0  -6   6        200.50        223.67        13.63 o                         
   1  -6   6         20.58         46.00        16.52 o                         
   2  -6   6        151.73        133.75        11.89 o                         
   3  -6   6       3520.99       3496.53        36.31 o                         
   4  -6   6        381.55        396.77        16.80 o                         
   5  -6   6        648.06        694.62        20.97 o                         
   6  -6   6        734.39        779.98        23.68 o                         
   7  -6   6       1719.38       1658.37        34.15 o                         
   8  -6   6         47.32         58.42        21.49 o                         
   9  -6   6        314.09        358.30        38.56 o                         
  10  -6   6        318.76        390.97        47.13 o                         
  -9  -5   6        936.38        810.13        61.59 o                         
  -8  -5   6        687.43        701.14        39.35 o                         
  -7  -5   6         68.32         63.20        22.77 o                         
  -6  -5   6        561.39        537.01        31.37 o                         
  -5  -5   6        961.14        962.40        35.45 o                         
  -4  -5   6        618.96        593.61        28.13 o                         
  -3  -5   6        153.84        193.84        17.24 o                         
  -2  -5   6         98.26        110.90        12.11 o                         
  -1  -5   6         16.57         13.63        10.22 o                         
   0  -5   6          0.30          0.91        10.86 o                         
   1  -5   6       1911.54       1903.08        35.43 o                         
   2  -5   6       3330.95       3429.55        35.94 o                         
   3  -5   6       1634.11       1709.73        25.56 o                         
   4  -5   6        707.60        716.11        22.71 o                         
   5  -5   6       3108.24       3083.73        50.89 o                         
   6  -5   6       1556.85       1619.21        31.01 o                         
   7  -5   6       1559.09       1522.89        31.19 o                         
   8  -5   6        293.22        273.67        19.33 o                         
   9  -5   6        762.00        731.06        58.38 o                         
  -9  -4   6        721.14        657.41        39.57 o                         
  -8  -4   6        200.39        206.73        26.88 o                         
  -7  -4   6          5.66         11.54        22.76 o                         
  -6  -4   6        501.47        535.47        35.88 o                         
  -5  -4   6        199.77        176.80        20.43 o                         
  -4  -4   6         22.25         24.91        14.02 o                         
  -3  -4   6         56.63         63.65        13.90 o                         
  -2  -4   6        154.83        175.70        10.48 o                         
  -1  -4   6          0.96         15.02        17.68 o                         
   0  -4   6       2245.77       2253.65        28.74 o                         
   1  -4   6       3132.92       2935.74        32.28 o                         
   2  -4   6       1804.78       1707.77        25.11 o                         
   3  -4   6       1526.67       1495.87        23.57 o                         
   4  -4   6       7503.67       7562.15        60.95 o                         
   5  -4   6       4964.97       4873.43        48.09 o                         
   6  -4   6       1263.52       1245.30        27.12 o                         
   7  -4   6       1733.89       1621.06        32.33 o                         
   8  -4   6       1231.67       1262.43        57.84 o                         
   9  -4   6        482.02        525.47        31.72 o                         
  10  -4   6        454.54        456.84        52.49 o                         
  -9  -3   6        351.67        338.34        76.05 o                         
  -8  -3   6        873.31        886.69        41.24 o                         
  -7  -3   6        874.12        884.08        36.52 o                         
  -6  -3   6       1051.24       1014.96        35.23 o                         
  -5  -3   6         41.36         41.19        16.31 o                         
  -4  -3   6         61.54         58.76        14.15 o                         
  -3  -3   6        855.97        911.25        27.30 o                         
  -2  -3   6         63.96         90.20        10.18 o                         
  -1  -3   6        204.34        227.24        12.96 o                         
   0  -3   6         69.73        100.72        10.39 o                         
   1  -3   6       1316.45       1462.40        22.65 o                         
   2  -3   6        254.93        239.88        12.02 o                         
   3  -3   6       5330.39       5302.66        45.59 o                         
   4  -3   6       2509.52       2519.14        30.90 o                         
   5  -3   6        275.35        286.61        14.92 o                         
   6  -3   6        623.58        634.90        23.28 o                         
   7  -3   6       1683.02       1652.17        44.67 o                         
   8  -3   6        363.26        379.97        27.07 o                         
   9  -3   6        138.78        131.68        23.63 o                         
  10  -3   6        560.86        671.07        49.27 o                         
 -10  -2   6        293.90        285.32        35.08 o                         
  -9  -2   6        463.64        506.60        33.30 o                         
  -8  -2   6       1491.98       1478.53        44.99 o                         
  -7  -2   6        831.72        792.80        34.30 o                         
  -6  -2   6        159.48        198.25        42.31 o                         
  -5  -2   6        182.21        171.75        17.75 o                         
  -4  -2   6        196.88        186.04        10.90 o                         
  -3  -2   6        400.52        401.83        16.64 o                         
  -2  -2   6        327.29        341.94        15.03 o                         
  -1  -2   6          2.96         -6.60         9.76 o                         
   0  -2   6        144.12        193.85        10.82 o                         
   1  -2   6        291.47        297.21        17.79 o                         
   2  -2   6       7166.77       7336.21        82.57 o                         
   3  -2   6       2297.20       2338.84        27.45 o                         
   4  -2   6        161.18        185.92        11.60 o                         
   5  -2   6        631.35        640.60        34.32 o                         
   6  -2   6       1418.01       1483.05        58.11 o                         
   7  -2   6        592.30        574.37        31.10 o                         
   8  -2   6        199.62        203.64        24.48 o                         
   9  -2   6        557.09        532.79        34.39 o                         
 -10  -1   6        341.14        338.84        31.27 o                         
  -9  -1   6        381.32        431.10        30.63 o                         
  -8  -1   6        390.39        392.01        28.13 o                         
  -7  -1   6        257.26        292.85        24.06 o                         
  -6  -1   6          9.09         17.22        16.20 o                         
  -5  -1   6         18.33         21.70        10.66 o                         
  -4  -1   6        700.27        729.59        19.66 o                         
  -3  -1   6          8.28         25.45        13.06 o                         
  -2  -1   6         44.67         20.19        15.82 o                         
  -1  -1   6         16.88         19.66         9.73 o                         
   0  -1   6       3603.06       3772.65        33.98 o                         
   1  -1   6       3732.84       3534.51        46.27 o                         
   2  -1   6       7557.51       7452.87        75.34 o                         
   3  -1   6       2498.94       2565.69        28.26 o                         
   4  -1   6       5725.88       5761.35        61.19 o                         
   5  -1   6       2705.77       2625.38        35.31 o                         
   6  -1   6        623.28        670.80        24.18 o                         
   7  -1   6        545.47        548.52        32.16 o                         
   8  -1   6       1563.11       1607.15        46.47 o                         
   9  -1   6        986.48        923.33        54.63 o                         
 -10   0   6        553.86        574.31        35.83 o                         
  -9   0   6        221.56        242.35        48.74 o                         
  -8   0   6        378.33        395.37        64.00 o                         
  -7   0   6        463.60        521.69        38.03 o                         
  -6   0   6         87.35         79.27        14.51 o                         
  -5   0   6        180.78        198.63        14.30 o                         
  -4   0   6        111.14        112.82        11.88 o                         
  -3   0   6         15.01         22.63        10.72 o                         
  -2   0   6        194.56        214.36        13.57 o                         
  -1   0   6        504.40        514.15        18.37 o                         
   0   0   6       3043.45       3083.22        37.64 o                         
   1   0   6         42.43        -10.55        13.47 o                         
   2   0   6       2018.34       1995.54        56.77 o                         
   3   0   6       5632.47       5207.17       105.24 o                         
   4   0   6       3254.06       3300.75        51.73 o                         
   5   0   6        425.32        443.16        20.84 o                         
   6   0   6        291.93        303.80        25.94 o                         
   7   0   6       1748.91       1701.81        46.00 o                         
   8   0   6        941.11        912.45        38.61 o                         
   9   0   6        246.68        215.30        39.63 o                         
 -10   1   6        653.95        629.30        56.77 o                         
  -9   1   6        407.91        407.33        28.80 o                         
  -8   1   6        476.41        535.14        30.34 o                         
  -7   1   6        575.48        547.67        30.11 o                         
  -6   1   6        174.05        175.56        16.12 o                         
  -5   1   6         29.56         41.91        11.95 o                         
  -4   1   6        369.19        365.11        16.44 o                         
  -3   1   6        285.60        307.42        14.30 o                         
  -2   1   6        232.69        264.98        14.00 o                         
  -1   1   6        308.78        309.60        24.63 o                         
   0   1   6        344.95        365.00        14.64 o                         
   1   1   6         13.03         13.61        14.02 o                         
   2   1   6       1525.72       1427.27        33.21 o                         
   3   1   6       1132.64       1072.45        31.04 o                         
   4   1   6         26.29          6.26        11.80 o                         
   5   1   6       1198.60       1130.94        37.49 o                         
   6   1   6        460.37        492.08        36.95 o                         
   7   1   6        278.43        275.78        26.50 o                         
   8   1   6         38.96         48.74        32.13 o                         
   9   1   6        259.90        235.12        41.77 o                         
 -10   2   6        280.46        287.07        44.99 o                         
  -8   2   6        581.83        602.18        32.94 o                         
  -7   2   6        376.48        404.89        21.50 o                         
  -6   2   6        111.69        125.20        15.92 o                         
  -5   2   6        176.68        175.64        14.54 o                         
  -4   2   6         56.42         88.06        23.15 o                         
  -3   2   6          5.37         -2.15         9.89 o                         
  -2   2   6         92.55         95.27        11.83 o                         
  -1   2   6         26.24         25.92        10.49 o                         
   0   2   6        731.94        798.62        42.69 o                         
   1   2   6        413.45        322.13        19.56 o                         
   2   2   6        426.21        353.84        21.71 o                         
   3   2   6        197.08        216.37        13.87 o                         
   4   2   6        260.78        251.89        23.09 o                         
   5   2   6       2539.28       2490.67        52.05 o                         
   6   2   6         25.31         33.00        21.20 o                         
   7   2   6         10.13        -19.59        19.59 o                         
   8   2   6        299.60        349.73        43.92 o                         
 -10   3   6        202.02        146.21        43.38 o                         
  -9   3   6        254.92        176.20        40.17 o                         
  -8   3   6        115.39        129.61        36.42 o                         
  -7   3   6          0.21          4.99        15.82 o                         
  -6   3   6         28.03         25.16        14.35 o                         
  -5   3   6          3.08          2.69        11.99 o                         
  -4   3   6         38.28         23.82        10.90 o                         
  -3   3   6        470.26        444.66        18.91 o                         
  -2   3   6       1032.51       1007.22        22.28 o                         
  -1   3   6       1620.61       1613.71        25.45 o                         
   0   3   6       2001.89       1892.44        42.85 o                         
   1   3   6       1826.63       1706.96        36.29 o                         
   2   3   6        686.45        665.14        28.28 o                         
   3   3   6       1777.23       1807.57        42.83 o                         
   4   3   6        833.71        809.99        43.38 o                         
   5   3   6       1906.50       1828.25        46.94 o                         
   6   3   6        241.51        285.74        27.44 o                         
   7   3   6        213.88        230.30        39.10 o                         
   8   3   6        372.72        386.68        46.59 o                         
 -10   4   6        379.07        426.32        51.95 o                         
  -9   4   6         47.34         67.48        37.49 o                         
  -8   4   6          6.80        -24.48        24.48 o                         
  -7   4   6         61.77         40.63        24.70 o                         
  -6   4   6         11.47         17.35        14.22 o                         
  -5   4   6        211.94        230.53        16.22 o                         
  -4   4   6        496.62        489.75        20.34 o                         
  -3   4   6        150.66        185.86        13.70 o                         
  -2   4   6        346.65        375.79        17.67 o                         
  -1   4   6       2048.27       2061.89        29.44 o                         
   0   4   6        903.27        835.11        21.03 o                         
   1   4   6       1542.49       1587.75        26.77 o                         
   2   4   6       1425.81       1289.52        37.55 o                         
   3   4   6       2285.00       2306.66        48.91 o                         
   4   4   6        249.57        271.72        25.94 o                         
   5   4   6       1169.46       1105.09        41.27 o                         
   6   4   6        459.11        464.96        53.02 o                         
   7   4   6        125.63         92.65        35.88 o                         
 -10   5   6        320.12        321.34        49.27 o                         
  -9   5   6        330.57        388.29        48.74 o                         
  -8   5   6        571.11        615.83        38.54 o                         
  -7   5   6        991.97       1034.13        61.06 o                         
  -6   5   6         27.26          6.61        23.42 o                         
  -5   5   6        121.34        112.50        15.04 o                         
  -4   5   6         23.88          7.90        12.43 o                         
  -3   5   6         86.55        129.56        13.98 o                         
  -2   5   6        238.91        270.14        16.15 o                         
  -1   5   6        259.48        318.46        16.48 o                         
   0   5   6         30.35         27.17        12.91 o                         
   1   5   6       1168.46       1177.97        27.14 o                         
   2   5   6       1391.51       1317.26        40.13 o                         
   3   5   6        189.95        229.37        25.68 o                         
   4   5   6         93.31         77.81        22.89 o                         
   5   5   6        559.79        578.21        34.82 o                         
   6   5   6        280.14        344.37        44.45 o                         
   7   5   6         10.15        -13.92        31.60 o                         
 -10   6   6        438.89        439.70        54.63 o                         
  -9   6   6        525.15        452.43        39.10 o                         
  -8   6   6         90.69         60.54        28.17 o                         
  -7   6   6         32.23          3.82        39.63 o                         
  -6   6   6         26.09         13.55        24.45 o                         
  -5   6   6         14.35         11.77        23.64 o                         
  -4   6   6         65.30         55.27        14.24 o                         
  -3   6   6        340.80        379.78        20.65 o                         
  -2   6   6        225.30        245.08        17.11 o                         
  -1   6   6        575.46        573.12        24.25 o                         
   0   6   6       1461.67       1518.00        72.88 o                         
   1   6   6       1960.56       1981.89        48.41 o                         
   2   6   6       1085.59       1014.79        38.42 o                         
   3   6   6        212.36        212.92        26.60 o                         
   4   6   6        611.80        663.30        36.85 o                         
   5   6   6        314.08        333.56        29.71 o                         
   6   6   6        334.90        313.31        44.99 o                         
  -9   7   6        117.40         74.40        31.52 o                         
  -8   7   6         50.78         44.00        28.05 o                         
  -7   7   6         24.85         -5.22        25.98 o                         
  -6   7   6          7.67        -17.22        25.22 o                         
  -5   7   6        403.93        427.31        61.32 o                         
  -4   7   6        275.56        297.51        29.45 o                         
  -3   7   6        509.31        545.72        26.88 o                         
  -2   7   6        135.90        129.21        17.64 o                         
  -1   7   6        900.19        890.04        41.30 o                         
   0   7   6       2057.89       2094.95        78.09 o                         
   1   7   6       2180.12       2115.45        49.80 o                         
   2   7   6       1367.21       1355.08        43.30 o                         
   3   7   6        462.58        486.70        32.68 o                         
   4   7   6        609.81        714.26        43.65 o                         
   5   7   6        334.95        374.90        46.06 o                         
  -9   8   6        216.09        138.56        34.35 o                         
  -8   8   6        105.12        104.68        30.68 o                         
  -7   8   6        416.93        417.93        36.15 o                         
  -6   8   6         10.40         16.19        27.22 o                         
  -5   8   6        117.96        122.17        43.65 o                         
  -4   8   6         50.42         61.70        26.88 o                         
  -3   8   6          1.03         -8.95        32.40 o                         
  -2   8   6         95.05        107.40        17.75 o                         
  -1   8   6        205.11        218.43        19.97 o                         
   0   8   6        619.84        625.44        33.57 o                         
   1   8   6        330.17        304.35        28.28 o                         
   2   8   6        498.16        550.42        33.30 o                         
   3   8   6        153.19        162.01        26.69 o                         
   4   8   6        175.10        209.22        28.02 o                         
   5   8   6         71.21        100.15        38.03 o                         
  -9   9   6        202.33        220.94        88.90 o                         
  -8   9   6        101.28        110.19        32.81 o                         
  -7   9   6         26.53          1.26        43.38 o                         
  -6   9   6          8.32         -5.38        26.85 o                         
  -5   9   6        106.42        172.45        30.61 o                         
  -4   9   6        290.09        264.87        32.13 o                         
  -3   9   6        428.62        458.46        33.81 o                         
  -2   9   6        625.95        631.75        37.83 o                         
  -1   9   6          7.61          2.77        31.60 o                         
   0   9   6         85.45         60.93        22.49 o                         
   1   9   6        398.46        410.66        31.01 o                         
   2   9   6        406.96        467.98        32.39 o                         
   3   9   6         18.64         36.85        44.99 o                         
   4   9   6         90.52         48.20        35.35 o                         
  -8  10   6          0.45        -28.72        28.72 o                         
  -7  10   6          7.62        -22.14        29.22 o                         
  -6  10   6         62.90         16.32        29.01 o                         
  -5  10   6         13.86          4.44        27.22 o                         
  -4  10   6         97.99         85.93        29.61 o                         
  -3  10   6        717.60        727.89        41.67 o                         
  -2  10   6        124.52        124.83        28.82 o                         
  -1  10   6         58.17        103.37        43.92 o                         
   0  10   6        539.76        596.63        56.77 o                         
   1  10   6        591.23        613.98        70.43 o                         
   2  10   6        192.42        209.16        28.75 o                         
   3  10   6        303.70        433.82        46.06 o                         
  -7  11   6         69.26         60.64        33.33 o                         
  -6  11   6         25.74         17.94        31.39 o                         
  -5  11   6        106.72        114.31        32.80 o                         
  -4  11   6          9.13        -28.04        28.04 o                         
  -3  11   6        192.06        181.32        31.91 o                         
  -2  11   6        402.31        380.79        56.77 o                         
  -1  11   6        355.02        414.53        56.24 o                         
   0  11   6        239.11        230.30        49.27 o                         
   1  11   6        178.98        214.76        48.20 o                         
  -6  12   6         17.45        -31.78        31.78 o                         
  -5  12   6          1.09         22.12        31.01 o                         
  -4  12   6          5.57         12.29        30.07 o                         
  -3  12   6        163.07        115.68        52.49 o                         
  -2  12   6        260.00        342.23        57.84 o                         
  -1  12   6         70.47        131.75        47.13 o                         
   0  12   6         54.46        139.25        46.06 o                         
   0 -16   7        117.11         41.24        45.52 o                         
   1 -16   7        123.48        182.63        47.67 o                         
   2 -16   7        154.77        137.11        46.06 o                         
   3 -16   7         70.92        -11.79        76.59 o                         
   4 -16   7         44.67         23.53        31.33 o                         
   5 -16   7        156.64        103.56        32.86 o                         
   6 -16   7         12.78        -36.15        36.15 o                         
  -2 -15   7         68.24          5.89        47.67 o                         
  -1 -15   7        268.73        296.17        55.70 o                         
   0 -15   7        948.63       1014.91        73.37 o                         
   1 -15   7        297.85        332.59        50.88 o                         
   2 -15   7        302.71        247.68        34.96 o                         
   3 -15   7        327.85        305.37        34.99 o                         
   4 -15   7        492.49        434.50        68.02 o                         
   5 -15   7        353.02        345.53        36.30 o                         
   6 -15   7         90.97         66.32        29.51 o                         
   7 -15   7         74.51         24.08        28.82 o                         
  -3 -14   7        128.98        178.25        29.60 o                         
  -2 -14   7        134.04        141.60        27.81 o                         
  -1 -14   7        990.43       1038.47        73.37 o                         
   1 -14   7        237.55        325.63        47.67 o                         
   2 -14   7        605.26        572.26        37.87 o                         
   3 -14   7        837.46        841.23        51.41 o                         
   4 -14   7        299.74        274.93        31.75 o                         
   5 -14   7        130.00        100.94        28.50 o                         
   6 -14   7        355.10        340.49        34.21 o                         
   7 -14   7        332.59        296.71        35.11 o                         
   8 -14   7         67.35         97.85        30.47 o                         
  -4 -13   7          6.11        -23.06        23.95 o                         
  -3 -13   7         92.41         66.32        26.44 o                         
  -2 -13   7        149.08        179.11        27.72 o                         
  -1 -13   7        714.09        694.47        47.40 o                         
   0 -13   7        562.90        591.54        44.45 o                         
   1 -13   7        444.65        449.73        34.79 o                         
   2 -13   7        581.41        596.31        37.23 o                         
   3 -13   7        117.85        103.90        26.89 o                         
   4 -13   7          0.31          0.57        31.87 o                         
   5 -13   7        443.03        418.14        33.70 o                         
   6 -13   7        517.32        484.77        35.45 o                         
   7 -13   7         22.18         60.34        26.60 o                         
   8 -13   7         11.87        -16.39        28.92 o                         
  -5 -12   7          0.25         16.30        25.49 o                         
  -4 -12   7        110.88        103.74        27.00 o                         
  -3 -12   7        372.47        410.35        52.22 o                         
  -2 -12   7        127.37        171.20        26.19 o                         
  -1 -12   7        260.91        278.24        26.43 o                         
   0 -12   7        846.65        823.02        34.94 o                         
   1 -12   7        499.37        497.17        28.74 o                         
   2 -12   7        390.10        403.38        30.56 o                         
   3 -12   7        168.58        174.37        26.68 o                         
   4 -12   7        482.95        479.43        32.63 o                         
   5 -12   7        722.41        687.45        61.32 o                         
   6 -12   7         87.17         90.41        25.07 o                         
   7 -12   7          7.58          3.79        23.49 o                         
   8 -12   7         27.34         -3.23        24.54 o                         
   9 -12   7          2.81        -23.81        23.81 o                         
  -6 -11   7          4.26          2.74        26.51 o                         
  -5 -11   7        234.45        205.21        30.42 o                         
  -4 -11   7        843.98        858.89        42.08 o                         
  -3 -11   7        693.04        757.94        74.71 o                         
  -2 -11   7        239.35        278.02        27.41 o                         
  -1 -11   7       1073.39       1073.26        42.31 o                         
   0 -11   7       1649.75       1651.27        34.54 o                         
   1 -11   7        742.09        760.85        26.21 o                         
   2 -11   7        899.78        919.16        26.22 o                         
   3 -11   7       1165.33       1084.08        74.71 o                         
   4 -11   7       1046.87        987.36        40.27 o                         
   5 -11   7        808.60        784.05        38.74 o                         
   6 -11   7        481.87        486.00        32.63 o                         
   7 -11   7        235.65        254.08        32.13 o                         
   8 -11   7        100.21        106.98        44.18 o                         
   9 -11   7         24.15         15.99        25.16 o                         
  -6 -10   7         16.72         20.44        25.66 o                         
  -5 -10   7        392.83        418.11        32.91 o                         
  -4 -10   7        156.15        148.93        25.96 o                         
  -3 -10   7        225.99        237.28        26.74 o                         
  -2 -10   7        938.91        986.01        37.95 o                         
  -1 -10   7       1756.23       1738.44        68.55 o                         
   0 -10   7        165.29        201.55        17.14 o                         
   1 -10   7        235.56        249.74        17.03 o                         
   2 -10   7       1358.63       1374.26        28.20 o                         
   3 -10   7       1321.43       1284.67        30.26 o                         
   4 -10   7         32.90         19.82        20.03 o                         
   5 -10   7        484.26        499.59        37.76 o                         
   6 -10   7        501.96        535.08        32.94 o                         
   7 -10   7         39.03         22.91        21.96 o                         
   8 -10   7        107.26         93.41        25.69 o                         
   9 -10   7          0.06        -16.50        22.78 o                         
  -7  -9   7          8.49         -0.90        27.05 o                         
  -6  -9   7         16.83         24.30        23.78 o                         
  -5  -9   7          0.29        -10.67        43.65 o                         
  -4  -9   7        117.73        103.24        23.58 o                         
  -3  -9   7        699.30        702.67        39.36 o                         
  -2  -9   7        949.68        903.99        36.06 o                         
  -1  -9   7         35.55         24.18        13.19 o                         
   0  -9   7         24.47         20.50        12.27 o                         
   1  -9   7       1205.00       1189.97        26.05 o                         
   2  -9   7       1113.24       1069.73        24.55 o                         
   3  -9   7          0.65         -0.99        10.92 o                         
   4  -9   7          0.98         -6.08        11.22 o                         
   5  -9   7        285.96        301.56        25.35 o                         
   6  -9   7          0.20          4.57        19.52 o                         
   7  -9   7        235.57        279.88        27.40 o                         
   8  -9   7        136.23        134.11        25.21 o                         
   9  -9   7          1.48          3.19        22.49 o                         
  10  -9   7        251.68        249.58        48.74 o                         
  -8  -8   7        199.00        211.80        78.73 o                         
  -7  -8   7          7.53        -27.31        27.31 o                         
  -6  -8   7         72.13         59.71        26.78 o                         
  -5  -8   7        255.94        242.08        26.88 o                         
  -4  -8   7       1402.92       1369.10        57.04 o                         
  -3  -8   7        726.72        703.70        33.69 o                         
  -2  -8   7        488.59        482.01        27.15 o                         
  -1  -8   7       1268.45       1269.58        26.07 o                         
   0  -8   7       3501.83       3337.18        39.41 o                         
   1  -8   7       1363.85       1291.65        25.31 o                         
   2  -8   7        590.11        611.63        31.68 o                         
   3  -8   7        987.36       1040.13        23.40 o                         
   4  -8   7       1449.32       1418.52        26.42 o                         
   5  -8   7        135.16        135.76        14.09 o                         
   6  -8   7        181.50        195.32        48.74 o                         
   7  -8   7        179.86        188.33        24.93 o                         
   8  -8   7          0.64         -1.67        26.78 o                         
   9  -8   7         69.48         75.03        23.87 o                         
  10  -8   7        181.82        186.91        42.85 o                         
  -8  -7   7        625.61        623.63        39.42 o                         
  -7  -7   7         97.30        130.46        26.37 o                         
  -6  -7   7        415.96        405.35        74.18 o                         
  -5  -7   7       1169.56       1114.99        40.38 o                         
  -4  -7   7        918.36        908.94        36.42 o                         
  -3  -7   7       1037.76       1024.24        34.61 o                         
  -2  -7   7       3151.72       3228.50        36.50 o                         
  -1  -7   7       5732.50       5613.24        66.67 o                         
   0  -7   7       1630.69       1598.84        37.49 o                         
   1  -7   7       1158.12       1161.06        23.53 o                         
   2  -7   7       2924.45       2802.36        55.11 o                         
   3  -7   7       2786.30       2698.81        33.42 o                         
   4  -7   7       1128.53       1142.91        25.75 o                         
   5  -7   7        601.91        602.62        21.62 o                         
   6  -7   7       1082.19       1021.30        28.39 o                         
   7  -7   7        439.41        436.73        28.82 o                         
   8  -7   7         93.16         88.13        22.63 o                         
  10  -7   7         19.73         56.77        35.88 o                         
  -8  -6   7        279.57        239.69        31.60 o                         
  -7  -6   7          0.16        -20.61        20.61 o                         
  -6  -6   7        620.41        586.40        33.55 o                         
  -5  -6   7        589.81        531.67        30.34 o                         
  -4  -6   7        194.04        192.76        41.24 o                         
  -3  -6   7       1989.13       1935.24        40.64 o                         
  -2  -6   7       3684.99       3752.75        38.04 o                         
  -1  -6   7       1077.39       1094.15        24.74 o                         
   0  -6   7        187.88        188.79        16.60 o                         
   1  -6   7       1116.71       1126.86        23.23 o                         
   2  -6   7       1359.25       1317.53        23.64 o                         
   3  -6   7         73.00         91.20        10.41 o                         
   4  -6   7        179.12        204.43        27.23 o                         
   5  -6   7        533.20        500.53        20.60 o                         
   6  -6   7        381.10        400.92        19.89 o                         
   7  -6   7          0.26         -1.09        13.39 o                         
   8  -6   7        314.18        306.57        25.07 o                         
   9  -6   7         70.83         51.95        37.49 o                         
  -9  -5   7         65.59         62.77        39.10 o                         
  -8  -5   7        103.85         71.19        24.45 o                         
  -7  -5   7        130.45         84.46        23.29 o                         
  -6  -5   7        189.35        201.13        23.78 o                         
  -5  -5   7          2.22         -1.98        17.49 o                         
  -4  -5   7        209.25        229.48        20.33 o                         
  -3  -5   7       3535.20       3575.07        51.73 o                         
  -2  -5   7       1500.76       1504.31        23.13 o                         
  -1  -5   7        223.17        244.96        14.29 o                         
   0  -5   7       2868.56       2840.74        33.67 o                         
   1  -5   7        715.06        673.70        21.20 o                         
   2  -5   7         92.23        106.02        18.05 o                         
   3  -5   7        102.02         98.82        10.54 o                         
   4  -5   7        990.90       1051.21        22.13 o                         
   5  -5   7        315.97        327.38        16.03 o                         
   6  -5   7          0.17          1.12        12.52 o                         
   7  -5   7        237.93        227.59        17.70 o                         
   8  -5   7         73.50         71.57        20.11 o                         
   9  -5   7        229.69        195.40        24.54 o                         
  10  -5   7        302.36        270.46        47.67 o                         
  -9  -4   7         18.51         17.37        23.55 o                         
  -8  -4   7        371.06        383.87        32.67 o                         
  -7  -4   7        244.84        231.21        25.69 o                         
  -6  -4   7         38.20         62.01        20.07 o                         
  -5  -4   7       1759.71       1809.79        42.29 o                         
  -4  -4   7       1198.25       1084.14        32.02 o                         
  -3  -4   7       2196.25       2213.35        39.03 o                         
  -2  -4   7       1555.08       1477.78        23.16 o                         
  -1  -4   7       5020.93       4890.92        44.53 o                         
   0  -4   7        440.28        377.58        20.70 o                         
   1  -4   7         45.66         40.61        10.82 o                         
   2  -4   7       1247.80       1283.00        22.19 o                         
   3  -4   7       3507.85       3536.35        36.35 o                         
   4  -4   7        237.06        241.06        13.01 o                         
   5  -4   7         10.79         13.99        11.13 o                         
   6  -4   7          3.47        -12.09        12.09 o                         
   7  -4   7         11.47         17.64        17.72 o                         
   8  -4   7         30.04         37.08        19.30 o                         
   9  -4   7        290.12        312.26        27.67 o                         
  10  -4   7        121.78        149.42        41.24 o                         
  -9  -3   7        130.15        167.96        26.88 o                         
  -8  -3   7         44.74         27.27        21.73 o                         
  -7  -3   7        187.65        204.06        23.92 o                         
  -6  -3   7       1610.25       1560.00        41.25 o                         
  -5  -3   7       4147.53       3922.78        57.47 o                         
  -4  -3   7        790.00        715.27        34.01 o                         
  -3  -3   7       3640.72       3648.47        52.93 o                         
  -2  -3   7       5405.60       5307.53        46.57 o                         
  -1  -3   7       1425.31       1313.69        23.86 o                         
   0  -3   7        172.43        253.78        16.05 o                         
   1  -3   7       6205.89       6344.25        85.49 o                         
   2  -3   7       3627.83       3549.85        34.49 o                         
   3  -3   7       1361.74       1322.30        21.27 o                         
   4  -3   7          6.01         10.63         9.00 o                         
   5  -3   7        195.47        199.63        14.24 o                         
   6  -3   7        184.27        187.54        20.98 o                         
   7  -3   7        150.62        151.81        25.44 o                         
   8  -3   7        157.76        131.71        22.90 o                         
   9  -3   7        139.77        111.68        23.81 o                         
 -10  -2   7         82.44         78.93        26.12 o                         
  -9  -2   7          0.11         16.22        21.29 o                         
  -8  -2   7          1.26         -0.63        19.69 o                         
  -7  -2   7        498.53        500.45        30.26 o                         
  -6  -2   7       1326.75       1309.46        38.05 o                         
  -5  -2   7        987.02       1014.24        32.08 o                         
  -4  -2   7        990.26        969.65        20.89 o                         
  -3  -2   7       2776.91       2809.71        34.57 o                         
  -2  -2   7       1798.67       1909.98        27.31 o                         
  -1  -2   7       1129.08       1235.39        33.49 o                         
   0  -2   7        232.42        167.15        12.99 o                         
   1  -2   7       1045.70       1016.01        18.30 o                         
   2  -2   7        391.14        432.55        23.54 o                         
   3  -2   7        222.53        241.09        11.79 o                         
   4  -2   7        180.56        192.00        12.94 o                         
   5  -2   7         88.49         97.25        18.40 o                         
   6  -2   7         34.43         20.79        37.76 o                         
   7  -2   7        623.65        607.57        32.71 o                         
   8  -2   7         54.12         72.38        22.34 o                         
   9  -2   7        139.45        128.18        25.08 o                         
 -10  -1   7          2.30        -37.74        49.81 o                         
  -9  -1   7          1.54         -2.68        20.71 o                         
  -8  -1   7        129.88        104.87        22.49 o                         
  -7  -1   7        646.91        663.12        32.39 o                         
  -6  -1   7        376.97        370.14        24.32 o                         
  -5  -1   7       1551.50       1589.28        28.22 o                         
  -4  -1   7       3280.04       3241.49        36.46 o                         
  -3  -1   7       1960.43       2021.33        28.54 o                         
  -2  -1   7        573.53        553.10        19.30 o                         
  -1  -1   7       3430.99       3449.36        54.85 o                         
   0  -1   7        282.71        220.81        13.67 o                         
   1  -1   7       1481.26       1468.40        54.09 o                         
   2  -1   7        645.80        726.73        25.86 o                         
   3  -1   7        178.35        174.06        17.14 o                         
   4  -1   7        252.45        254.72        15.85 o                         
   5  -1   7        440.66        446.29        40.17 o                         
   6  -1   7        281.82        283.79        25.39 o                         
   7  -1   7        119.33        125.56        23.27 o                         
   8  -1   7          6.15         20.22        21.00 o                         
   9  -1   7        242.97        261.89        39.63 o                         
 -10   0   7        145.00        134.34        25.48 o                         
  -9   0   7        268.51        302.09        29.99 o                         
  -8   0   7        586.30        586.07        32.17 o                         
  -7   0   7        321.52        293.69        24.44 o                         
  -6   0   7       2013.44       1967.42        33.97 o                         
  -5   0   7       5239.87       5172.71        57.98 o                         
  -4   0   7       4520.04       4519.12        45.43 o                         
  -3   0   7       2369.06       2233.49        30.19 o                         
  -2   0   7       6402.69       6290.83        52.90 o                         
  -1   0   7      12367.66      12521.20        86.37 o                         
   0   0   7       2011.25       1880.63        39.90 o                         
   1   0   7       2556.94       2501.77        41.39 o                         
   2   0   7       3088.42       2935.10        54.90 o                         
   3   0   7       1312.80       1266.17        33.01 o                         
   4   0   7       1360.03       1308.62        36.98 o                         
   5   0   7         12.80         33.16        19.05 o                         
   6   0   7          7.82         -4.41        19.30 o                         
   7   0   7         20.18         27.35        21.17 o                         
   8   0   7        127.20        131.00        24.80 o                         
   9   0   7         42.87         44.45        33.74 o                         
 -10   1   7        347.19        407.03        50.34 o                         
  -9   1   7         52.26         84.23        21.49 o                         
  -8   1   7        283.35        310.75        35.08 o                         
  -7   1   7        564.08        545.30        30.49 o                         
  -6   1   7       2729.11       2670.30        39.68 o                         
  -5   1   7        616.67        664.04        25.10 o                         
  -4   1   7       1574.64       1616.17        30.25 o                         
  -3   1   7       4344.91       4409.92        43.93 o                         
  -2   1   7       7822.95       7873.01        62.28 o                         
  -1   1   7       2358.30       2437.31        41.42 o                         
   0   1   7       1454.28       1274.53        19.99 o                         
   1   1   7       2374.78       2182.80        39.47 o                         
   2   1   7       2577.94       2294.53        42.01 o                         
   3   1   7         41.31         -3.64        14.92 o                         
   4   1   7       1677.22       1612.74        41.03 o                         
   5   1   7        221.04        213.91        29.19 o                         
   6   1   7         63.91         64.85        22.51 o                         
   7   1   7        235.69        250.24        28.12 o                         
   8   1   7        129.81        133.89        35.88 o                         
 -10   2   7         24.57         72.30        36.42 o                         
  -9   2   7          7.50         29.99        32.67 o                         
  -8   2   7        142.41        138.39        21.57 o                         
  -7   2   7        241.76        284.86        19.98 o                         
  -6   2   7        344.66        364.45        20.05 o                         
  -5   2   7        224.70        282.88        17.34 o                         
  -4   2   7       1941.45       1832.37        30.22 o                         
  -3   2   7       1727.03       1828.95        28.65 o                         
  -2   2   7        385.09        402.60        17.13 o                         
  -1   2   7        269.14        279.82        14.34 o                         
   0   2   7        409.07        419.22        14.74 o                         
   1   2   7        312.20        327.42        20.20 o                         
   2   2   7         80.26         78.86        27.05 o                         
   3   2   7         71.51         83.17        18.61 o                         
   4   2   7        991.91        921.16        35.92 o                         
   5   2   7          7.64         16.33        20.45 o                         
   6   2   7        697.13        691.57        39.90 o                         
   7   2   7        305.05        323.10        29.35 o                         
   8   2   7        158.69        111.40        37.49 o                         
  -9   3   7         86.12         99.08        38.56 o                         
  -8   3   7        172.37        136.57        38.03 o                         
  -7   3   7         41.30         57.44        15.96 o                         
  -6   3   7        787.15        736.20        26.81 o                         
  -5   3   7       1582.50       1593.99        31.34 o                         
  -4   3   7       1885.23       1956.42        44.57 o                         
  -3   3   7       1677.65       1775.66        29.20 o                         
  -2   3   7       1344.12       1372.95        25.57 o                         
  -1   3   7       1976.24       1933.65        28.45 o                         
   0   3   7        494.80        458.97        18.06 o                         
   1   3   7        230.35        235.63        14.78 o                         
   2   3   7        173.67        166.27        20.81 o                         
   3   3   7        182.76        190.45        22.80 o                         
   4   3   7        523.46        514.63        32.51 o                         
   5   3   7         13.11         32.95        20.64 o                         
   6   3   7        176.95        202.13        26.51 o                         
   7   3   7         26.43         17.67        32.13 o                         
 -10   4   7        166.64        147.28        44.45 o                         
  -9   4   7        239.57        290.82        46.06 o                         
  -8   4   7        160.13        153.25        29.47 o                         
  -7   4   7         68.59         62.91        25.69 o                         
  -6   4   7       2671.41       2548.09        40.31 o                         
  -5   4   7       1817.86       2022.36        34.92 o                         
  -4   4   7        810.72        906.41        25.87 o                         
  -3   4   7       1247.63       1241.74        30.62 o                         
  -2   4   7       1920.56       1964.24        31.34 o                         
  -1   4   7       2140.54       2198.49        31.94 o                         
   0   4   7        522.19        554.39        20.20 o                         
   1   4   7       1326.35       1252.85        37.70 o                         
   2   4   7       1717.86       1562.08        49.27 o                         
   3   4   7        104.14        100.06        22.19 o                         
   4   4   7         78.79         97.84        26.24 o                         
   5   4   7          0.37        -19.19        54.09 o                         
   6   4   7          0.46          8.93        21.77 o                         
   7   4   7         40.59        -30.53        30.53 o                         
 -10   5   7         32.09        -17.67        40.17 o                         
  -9   5   7         59.32        104.44        40.70 o                         
  -8   5   7        137.14         92.47        29.13 o                         
  -7   5   7        499.58        577.62        40.70 o                         
  -6   5   7       1885.05       1754.50        49.65 o                         
  -5   5   7        766.03        749.64        28.57 o                         
  -4   5   7        361.92        333.84        19.00 o                         
  -3   5   7       2079.27       2100.87        34.69 o                         
  -2   5   7          3.53         -7.45        12.99 o                         
  -1   5   7        354.05        385.16        18.81 o                         
   0   5   7       1137.62       1114.19        26.94 o                         
   1   5   7       1533.21       1531.69        42.57 o                         
   2   5   7        112.93         90.89        22.34 o                         
   3   5   7         66.82         86.33        22.72 o                         
   4   5   7        156.04        158.92        25.56 o                         
   5   5   7          2.70         51.15        23.30 o                         
   6   5   7        107.48        126.40        38.56 o                         
  -9   6   7        105.46        134.96        42.31 o                         
  -8   6   7        305.97        303.80        34.54 o                         
  -7   6   7        178.38        161.17        30.36 o                         
  -6   6   7        356.39        337.41        32.04 o                         
  -5   6   7       1062.43        999.10        42.42 o                         
  -4   6   7        421.63        467.57        24.12 o                         
  -3   6   7       1081.88       1112.67        29.30 o                         
  -2   6   7        218.91        237.99        18.47 o                         
  -1   6   7       1215.21       1196.99        29.33 o                         
   0   6   7        890.66        897.82        36.26 o                         
   1   6   7         70.16         75.57        21.88 o                         
   2   6   7          4.06        -20.26        20.71 o                         
   3   6   7         39.00         50.49        23.10 o                         
   4   6   7         17.67         23.39        22.91 o                         
   5   6   7        100.23        147.09        26.32 o                         
   6   6   7         97.07         73.91        38.03 o                         
  -9   7   7        159.09        130.23        49.54 o                         
  -8   7   7        359.59        351.16        36.42 o                         
  -7   7   7        233.63        248.96        42.04 o                         
  -6   7   7        719.59        716.31        48.20 o                         
  -5   7   7       1082.61       1110.32        44.87 o                         
  -4   7   7        184.20        166.45        30.26 o                         
  -3   7   7       1014.92       1007.50       101.49 o                         
  -2   7   7         67.58         72.84        17.16 o                         
  -1   7   7        777.34        805.72        28.07 o                         
   0   7   7        645.74        626.24        34.76 o                         
   1   7   7        157.39        135.78        24.96 o                         
   2   7   7        271.54        280.11        28.39 o                         
   3   7   7         17.90         32.37        34.01 o                         
   4   7   7          7.29         21.26        22.91 o                         
   5   7   7          0.66        -30.53        30.53 o                         
  -9   8   7        226.71        118.36        59.72 o                         
  -8   8   7        306.91        301.39        36.67 o                         
  -7   8   7        685.73        682.27        42.82 o                         
  -6   8   7        822.61        863.83        45.55 o                         
  -5   8   7        681.90        765.34        43.04 o                         
  -4   8   7        404.21        447.70        34.20 o                         
  -3   8   7       2072.82       2104.96        92.12 o                         
  -2   8   7        435.71        486.17        63.47 o                         
  -1   8   7        108.16        100.70        22.54 o                         
   0   8   7        629.39        591.37        46.86 o                         
   1   8   7        323.21        356.21        30.24 o                         
   2   8   7        245.10        244.36        28.80 o                         
   3   8   7          0.01          2.31        23.10 o                         
   4   8   7         15.23         43.88        52.75 o                         
  -8   9   7        128.43         79.72        52.22 o                         
  -7   9   7        385.07        350.34        37.18 o                         
  -6   9   7         48.76         36.39        29.21 o                         
  -5   9   7        148.32        120.80        46.86 o                         
  -4   9   7        571.94        584.58        44.18 o                         
  -3   9   7        860.95        846.27        42.42 o                         
  -2   9   7          0.39          3.75        41.77 o                         
  -1   9   7          0.21         29.46        39.63 o                         
   0   9   7        288.41        290.86        28.22 o                         
   1   9   7          9.65          7.22        23.41 o                         
   2   9   7          1.86         38.12        24.86 o                         
   3   9   7          4.03        -19.08        51.15 o                         
  -7  10   7        128.37        132.54        56.50 o                         
  -6  10   7        113.06        100.22        34.28 o                         
  -5  10   7        209.73        225.62        34.10 o                         
  -4  10   7        259.57        309.13        34.35 o                         
  -3  10   7         21.42         42.31        46.06 o                         
  -2  10   7         36.23         56.77        43.92 o                         
  -1  10   7         10.16         56.77        42.85 o                         
   0  10   7         13.35         38.56        41.77 o                         
   1  10   7         15.85         16.90        24.90 o                         
   2  10   7         31.03         75.01        56.77 o                         
  -6  11   7        473.44        494.54        75.78 o                         
  -5  11   7        316.74        354.31        49.81 o                         
  -4  11   7        471.30        487.91        63.73 o                         
  -3  11   7        246.22        242.08        53.56 o                         
  -2  11   7        326.14        398.47        57.31 o                         
  -1  11   7         46.43        134.96        46.59 o                         
   0  11   7         58.16        161.21        47.13 o                         
  -4  12   7        222.16        252.79        58.91 o                         
  -3  12   7        221.50        282.25        57.84 o                         
   0 -16   8          0.98         29.99        44.45 o                         
   1 -16   8          7.38         47.13        42.31 o                         
   2 -16   8         65.33         71.23        43.38 o                         
   3 -16   8         77.02         44.69        30.65 o                         
   4 -16   8         32.80        -16.96        28.12 o                         
   5 -16   8        208.67        222.82        35.15 o                         
   6 -16   8        309.30        244.60        35.83 o                         
  -2 -15   8          0.27         68.02        49.81 o                         
  -1 -15   8        128.70        157.46        50.88 o                         
   0 -15   8         15.03         -3.21        40.70 o                         
   1 -15   8          0.10          3.75        40.17 o                         
   2 -15   8         25.54         25.44        42.04 o                         
   3 -15   8         83.22         66.09        28.37 o                         
   4 -15   8        241.85        196.27        31.92 o                         
   5 -15   8        438.79        395.48        72.57 o                         
   6 -15   8        205.98        202.27        32.56 o                         
   7 -15   8        173.68        127.23        39.63 o                         
  -3 -14   8         15.85         20.22        24.73 o                         
  -2 -14   8        103.80        179.46        41.51 o                         
   0 -14   8          0.27          7.50        40.70 o                         
   1 -14   8        110.66         54.63        39.10 o                         
   2 -14   8          1.36        -21.29        24.37 o                         
   3 -14   8         72.56         47.97        64.00 o                         
   4 -14   8         90.59         71.89        27.03 o                         
   5 -14   8          0.53          5.25        25.34 o                         
   6 -14   8         10.02         -0.46        25.31 o                         
   7 -14   8        155.60        144.96        30.72 o                         
   8 -14   8        301.26        277.50        35.21 o                         
  -4 -13   8        139.05        140.94        29.19 o                         
  -3 -13   8        297.37        300.86        32.03 o                         
  -2 -13   8        205.71        196.70        27.41 o                         
  -1 -13   8        193.54        193.79        26.11 o                         
   0 -13   8          3.88         -3.66        18.66 o                         
   1 -13   8         92.87         56.27        25.39 o                         
   2 -13   8         67.23         53.19        25.08 o                         
   3 -13   8        413.64        371.68        32.19 o                         
   4 -13   8          0.24          7.86        23.61 o                         
   5 -13   8         35.24         38.93        29.46 o                         
   6 -13   8        417.29        420.72        34.01 o                         
   7 -13   8        349.44        379.30        34.30 o                         
   8 -13   8        110.27         92.74        28.18 o                         
  -5 -12   8        153.10        173.37        30.90 o                         
  -4 -12   8        294.67        329.10        32.60 o                         
  -3 -12   8         73.90         68.27        24.39 o                         
  -2 -12   8         19.13         41.43        22.32 o                         
  -1 -12   8         53.41         44.76        22.49 o                         
   0 -12   8          0.70         20.12        18.66 o                         
   1 -12   8         10.11         13.07        24.69 o                         
   2 -12   8        140.28        168.63        25.93 o                         
   3 -12   8        619.80        598.37        36.47 o                         
   4 -12   8        197.49        186.61        26.30 o                         
   5 -12   8        831.56        838.67        40.41 o                         
   6 -12   8        631.32        622.78        37.06 o                         
   7 -12   8        456.96        488.23        34.45 o                         
   8 -12   8        336.89        378.42        33.84 o                         
   9 -12   8        648.69        712.66        43.11 o                         
  -6 -11   8        335.03        342.92        94.26 o                         
  -5 -11   8        436.03        384.63        44.45 o                         
  -4 -11   8        112.53        142.73        26.95 o                         
  -3 -11   8        139.17        189.00        43.92 o                         
  -2 -11   8         43.37         46.61        21.36 o                         
  -1 -11   8        178.41        176.67        23.44 o                         
   0 -11   8          0.33          1.77        14.87 o                         
   1 -11   8          2.57        -12.38        20.21 o                         
   2 -11   8         22.30         18.64        13.90 o                         
   3 -11   8        309.25        311.78        27.82 o                         
   4 -11   8        197.68        217.40        25.68 o                         
   5 -11   8        375.89        414.71        29.81 o                         
   6 -11   8        360.62        407.97        30.63 o                         
   7 -11   8        698.89        670.56        38.59 o                         
   8 -11   8        451.71        510.75        35.13 o                         
   9 -11   8        284.42        267.63        31.90 o                         
  -6 -10   8        858.00        829.36        50.61 o                         
  -5 -10   8        300.56        294.97        30.73 o                         
  -4 -10   8        225.38        224.37        27.44 o                         
  -3 -10   8        614.75        653.92        53.02 o                         
  -2 -10   8        528.76        503.95        31.90 o                         
  -1 -10   8         13.27          8.80        18.80 o                         
   0 -10   8          0.55         -9.17        13.25 o                         
   1 -10   8         35.20         23.51        13.35 o                         
   2 -10   8        203.32        198.14        16.11 o                         
   3 -10   8        389.16        385.78        20.16 o                         
   4 -10   8        431.91        452.40        28.51 o                         
   5 -10   8        354.25        387.38        28.37 o                         
   6 -10   8        195.54        210.94        25.61 o                         
   7 -10   8        881.11        868.25        39.88 o                         
   8 -10   8        148.38        204.65        27.65 o                         
   9 -10   8        202.13        205.42        29.71 o                         
  -7  -9   8        251.35        294.87        42.04 o                         
  -6  -9   8        385.42        373.25        33.33 o                         
  -5  -9   8        127.40        108.36        25.15 o                         
  -4  -9   8        447.01        480.59        31.01 o                         
  -3  -9   8        478.04        485.82        31.52 o                         
  -2  -9   8          7.64        -11.89        18.05 o                         
  -1  -9   8        167.16        149.11        15.60 o                         
   0  -9   8        166.38        184.26        15.48 o                         
   1  -9   8          1.51        -11.45        11.45 o                         
   2  -9   8        530.84        525.56        21.75 o                         
   3  -9   8       2303.04       2285.63        34.38 o                         
   4  -9   8        503.21        520.32        21.68 o                         
   5  -9   8        808.58        790.73        42.04 o                         
   6  -9   8        500.96        540.70        33.33 o                         
   7  -9   8       1361.42       1408.55        57.31 o                         
   8  -9   8        275.73        316.61        30.26 o                         
   9  -9   8        986.26       1097.39        70.70 o                         
  -7  -8   8         21.10         12.01        35.08 o                         
  -6  -8   8        132.58        121.96        25.43 o                         
  -5  -8   8        321.60        320.72        28.69 o                         
  -4  -8   8         40.16         44.05        21.10 o                         
  -3  -8   8         21.85          5.64        19.12 o                         
  -2  -8   8          8.79         -4.99        17.02 o                         
  -1  -8   8        298.44        304.01        16.08 o                         
   0  -8   8         34.46         50.91        12.00 o                         
   1  -8   8       1811.96       1769.90        29.69 o                         
   2  -8   8       3179.39       3101.86        38.38 o                         
   3  -8   8       1064.33       1063.27        24.80 o                         
   4  -8   8       1410.42       1380.38        27.65 o                         
   5  -8   8       2470.14       2457.16        36.47 o                         
   6  -8   8       1061.68       1118.48        28.38 o                         
   7  -8   8       1423.22       1410.87        43.36 o                         
   8  -8   8       1088.38       1112.92        69.09 o                         
   9  -8   8       1271.85       1469.61        74.44 o                         
  -8  -7   8        427.86        435.65        93.19 o                         
  -7  -7   8        354.26        384.82        32.29 o                         
  -6  -7   8        965.77        902.26        39.75 o                         
  -5  -7   8        178.63        188.75        24.45 o                         
  -4  -7   8         69.53         77.22        20.50 o                         
  -3  -7   8       1245.57       1243.98        38.07 o                         
  -2  -7   8       1022.98        938.93        32.43 o                         
  -1  -7   8        407.96        379.02        26.60 o                         
   0  -7   8         67.96         83.05        11.87 o                         
   1  -7   8         42.61         52.43        11.85 o                         
   2  -7   8         85.79         91.05        11.88 o                         
   3  -7   8        718.18        719.74        21.29 o                         
   4  -7   8       2563.76       2566.02        35.04 o                         
   5  -7   8        711.37        697.41        23.68 o                         
   6  -7   8        160.63        160.89        16.02 o                         
   7  -7   8       1193.77       1145.23        29.78 o                         
   8  -7   8       1264.76       1312.69        70.70 o                         
   9  -7   8        638.39        582.17        57.31 o                         
  -8  -6   8       1111.61       1071.07        45.74 o                         
  -7  -6   8       1283.63       1182.94        43.92 o                         
  -6  -6   8        877.68        841.53       124.25 o                         
  -5  -6   8        344.16        333.72        26.46 o                         
  -4  -6   8       1193.29       1108.65        54.36 o                         
  -3  -6   8       3125.45       3139.54        51.62 o                         
  -2  -6   8       1012.82        972.35        21.34 o                         
  -1  -6   8        143.25        164.73        14.21 o                         
   0  -6   8        448.87        448.60        17.85 o                         
   1  -6   8        896.73        941.84        22.01 o                         
   2  -6   8        221.19        245.60        13.33 o                         
   3  -6   8       1341.49       1291.68        24.16 o                         
   4  -6   8          3.56         16.09        10.86 o                         
   5  -6   8         99.03         95.28        13.57 o                         
   6  -6   8        427.81        433.40        21.99 o                         
   7  -6   8       1594.15       1578.30        41.75 o                         
   8  -6   8        464.96        498.06        30.46 o                         
   9  -6   8        404.31        399.54        51.41 o                         
  -9  -5   8        336.41        308.50        32.25 o                         
  -8  -5   8        727.10        715.53        39.04 o                         
  -7  -5   8        393.42        341.84        38.03 o                         
  -6  -5   8         90.28        126.64        31.33 o                         
  -5  -5   8        474.66        476.89        29.53 o                         
  -4  -5   8        647.14        634.08        30.23 o                         
  -3  -5   8       1165.89       1178.90        33.16 o                         
  -2  -5   8         44.19         38.93         9.30 o                         
  -1  -5   8         47.08         56.13        10.39 o                         
   0  -5   8        112.31        133.76        12.17 o                         
   1  -5   8        562.60        504.90        18.84 o                         
   2  -5   8       2976.69       2933.25        33.94 o                         
   3  -5   8         48.13         61.20        10.18 o                         
   4  -5   8        210.59        224.76        13.96 o                         
   5  -5   8       1634.58       1618.36        29.29 o                         
   6  -5   8       1752.49       1788.10        56.50 o                         
   7  -5   8        562.52        530.56        30.47 o                         
   8  -5   8        776.66        893.59        72.84 o                         
   9  -5   8       1080.13       1026.95        40.92 o                         
  -9  -4   8        246.06        213.01        29.47 o                         
  -8  -4   8        156.94        153.09        27.05 o                         
  -7  -4   8        166.53        207.54        24.93 o                         
  -6  -4   8        539.59        545.61        31.03 o                         
  -5  -4   8        514.35        493.66        30.27 o                         
  -4  -4   8         35.75         18.86        15.69 o                         
  -3  -4   8        114.85        134.88        14.41 o                         
  -2  -4   8        299.92        325.79        14.96 o                         
  -1  -4   8         24.72         20.89         9.95 o                         
   0  -4   8       1698.80       1676.42        26.36 o                         
   1  -4   8         44.51         17.37         9.91 o                         
   2  -4   8        245.16        229.50        11.77 o                         
   3  -4   8        822.92        799.71        18.78 o                         
   4  -4   8       4642.75       4529.02        55.97 o                         
   5  -4   8       1695.45       1691.80        39.89 o                         
   6  -4   8        205.09        229.21        22.90 o                         
   7  -4   8        688.97        705.34        58.65 o                         
   8  -4   8       1544.34       1541.80        45.01 o                         
   9  -4   8        736.96        701.90        82.75 o                         
  -9  -3   8        109.68        124.22        25.98 o                         
  -8  -3   8        336.87        329.16        28.31 o                         
  -7  -3   8       1140.92       1071.10        39.18 o                         
  -6  -3   8       1262.42       1226.29        38.49 o                         
  -5  -3   8        236.91        232.45        21.43 o                         
  -4  -3   8        387.67        427.64        16.44 o                         
  -3  -3   8        771.57        772.35        19.49 o                         
  -2  -3   8       1250.68       1252.15        23.20 o                         
  -1  -3   8         18.77         11.31         9.89 o                         
   0  -3   8        213.17        229.54        18.38 o                         
   1  -3   8       1062.55       1155.74        21.72 o                         
   2  -3   8         33.78         37.33         7.98 o                         
   3  -3   8       2046.52       1991.67        25.25 o                         
   4  -3   8        208.10        214.07        19.30 o                         
   5  -3   8        381.79        390.50        46.33 o                         
   6  -3   8        233.85        274.67        41.51 o                         
   7  -3   8       1023.04       1028.56        38.18 o                         
   8  -3   8        297.52        324.03        27.89 o                         
   9  -3   8        226.61        190.89        28.92 o                         
  -9  -2   8        341.59        332.10        30.11 o                         
  -8  -2   8        699.45        698.57        35.45 o                         
  -7  -2   8        655.34        631.80        33.16 o                         
  -6  -2   8        124.34        164.79        37.76 o                         
  -5  -2   8        271.67        270.69        21.81 o                         
  -4  -2   8        759.78        750.36        28.03 o                         
  -3  -2   8        293.33        315.75        15.03 o                         
  -2  -2   8          6.88         12.22         9.47 o                         
  -1  -2   8         13.65         30.19        10.14 o                         
   0  -2   8          8.36         24.80        15.24 o                         
   1  -2   8         16.59         -3.59        12.61 o                         
   2  -2   8       1803.92       1694.11        35.07 o                         
   3  -2   8        593.22        626.33        26.36 o                         
   4  -2   8          8.25          1.94        17.41 o                         
   5  -2   8       3425.39       3348.79        56.96 o                         
   6  -2   8        898.32        913.50        36.36 o                         
   7  -2   8        221.31        223.13        25.01 o                         
   8  -2   8        217.68        253.22        27.20 o                         
   9  -2   8        815.29        861.66        41.14 o                         
 -10  -1   8        200.59        195.21        28.05 o                         
  -9  -1   8        503.90        565.82        34.39 o                         
  -8  -1   8        344.90        335.19        26.77 o                         
  -7  -1   8         86.79        118.04        56.77 o                         
  -6  -1   8        188.45        183.77        21.72 o                         
  -5  -1   8        287.14        315.74        16.56 o                         
  -4  -1   8          1.20        -10.96        11.67 o                         
  -3  -1   8        209.10        201.55        12.76 o                         
  -2  -1   8        103.74         92.47        10.82 o                         
  -1  -1   8         73.22         66.50        10.44 o                         
   0  -1   8       1412.64       1463.73        22.25 o                         
   1  -1   8       2839.44       2677.92        54.09 o                         
   2  -1   8       1036.84        952.67        28.69 o                         
   3  -1   8        821.69        742.70        28.42 o                         
   4  -1   8        803.77        807.58        32.48 o                         
   5  -1   8       3879.71       3754.26        61.92 o                         
   6  -1   8        301.23        309.06        26.54 o                         
   7  -1   8        342.30        367.46        28.75 o                         
   8  -1   8       1510.25       1497.02        47.55 o                         
   9  -1   8        877.23        830.14        56.24 o                         
 -10   0   8        566.46        564.07        43.11 o                         
  -9   0   8        324.29        350.28        28.56 o                         
  -8   0   8        185.65        249.56        24.96 o                         
  -7   0   8        343.09        352.24        25.48 o                         
  -6   0   8        512.23        539.07        29.51 o                         
  -5   0   8          0.57          4.62        12.34 o                         
  -4   0   8          9.47         35.82        13.57 o                         
  -3   0   8        777.14        792.03        26.69 o                         
  -2   0   8        429.04        388.46        17.60 o                         
  -1   0   8        937.34        888.76        19.70 o                         
   0   0   8       1411.68       1301.79        31.86 o                         
   1   0   8       1507.42       1467.88        34.28 o                         
   2   0   8        562.04        506.37        25.09 o                         
   3   0   8       1876.06       1773.38        40.41 o                         
   4   0   8          4.10         -1.08        17.61 o                         
   5   0   8        860.38        845.70        35.45 o                         
   6   0   8        710.11        714.55        35.54 o                         
   7   0   8        871.46        826.00        38.11 o                         
   8   0   8        590.18        550.92        36.14 o                         
 -10   1   8        724.34        690.89        61.59 o                         
  -9   1   8        481.65        531.02        47.67 o                         
  -8   1   8        543.49        575.64        44.18 o                         
  -7   1   8       1053.57        907.79        44.45 o                         
  -6   1   8        101.81        134.54        16.83 o                         
  -5   1   8        153.00        185.89        16.06 o                         
  -4   1   8        932.19        889.08        24.30 o                         
  -3   1   8       1922.56       1873.40        29.64 o                         
  -2   1   8         28.15         26.84        10.34 o                         
  -1   1   8        106.07        114.78        11.18 o                         
   0   1   8         25.10         26.88        14.15 o                         
   1   1   8        654.88        736.03        28.17 o                         
   2   1   8        618.46        566.75        27.27 o                         
   3   1   8        179.30        180.10        21.19 o                         
   4   1   8         67.44         62.66        20.51 o                         
   5   1   8        698.89        697.54        34.53 o                         
   6   1   8        811.64        733.13        44.72 o                         
   7   1   8        160.44        202.82        26.70 o                         
   8   1   8        147.17        209.94        39.63 o                         
 -10   2   8        502.42        576.81        54.63 o                         
  -9   2   8        697.51        773.90        58.38 o                         
  -8   2   8        410.81        484.73        30.24 o                         
  -7   2   8        621.97        634.21        31.78 o                         
  -6   2   8        191.14        192.50        18.19 o                         
  -5   2   8        612.41        641.80        25.20 o                         
  -4   2   8        231.22        274.72        16.99 o                         
  -3   2   8         61.53         81.61        12.85 o                         
  -2   2   8         14.14         13.14        10.69 o                         
  -1   2   8         23.29         21.21        10.15 o                         
   0   2   8         85.68         68.85        16.10 o                         
   1   2   8        992.29        961.33        36.15 o                         
   2   2   8        624.93        611.37        45.52 o                         
   3   2   8          0.93         15.60        19.14 o                         
   4   2   8        203.98        233.36        25.24 o                         
   5   2   8        520.14        542.06        34.15 o                         
   6   2   8        811.59        746.71        38.23 o                         
   7   2   8        189.99        179.49        26.88 o                         
 -10   3   8        566.69        755.16        61.06 o                         
  -9   3   8        294.72        318.67        46.06 o                         
  -8   3   8          1.29          3.21        33.74 o                         
  -7   3   8         89.82         59.13        17.05 o                         
  -6   3   8        360.71        385.16        22.43 o                         
  -5   3   8         18.62         22.12        26.93 o                         
  -4   3   8         18.14         13.07        13.59 o                         
  -3   3   8        463.79        446.51        20.84 o                         
  -2   3   8        103.47         97.65        13.62 o                         
  -1   3   8        905.61        852.19        22.26 o                         
   0   3   8       1959.83       1751.57        53.29 o                         
   1   3   8       1946.63       1807.67        42.19 o                         
   2   3   8        711.45        742.41        34.09 o                         
   3   3   8        285.02        296.27        26.16 o                         
   4   3   8       1483.30       1438.97        47.67 o                         
   5   3   8        658.25        680.45        36.73 o                         
   6   3   8        595.26        654.00        37.49 o                         
   7   3   8        475.87        523.79        50.88 o                         
  -9   4   8        200.81        200.30        43.92 o                         
  -8   4   8         52.47         76.05        37.49 o                         
  -7   4   8        809.10        839.06        43.65 o                         
  -6   4   8        405.80        399.56        22.88 o                         
  -5   4   8         23.34         11.30        14.65 o                         
  -4   4   8         63.00         53.14        15.10 o                         
  -3   4   8         70.65         57.23        14.44 o                         
  -2   4   8        244.41        250.18        17.21 o                         
  -1   4   8        355.75        351.56        19.01 o                         
   0   4   8        349.62        368.59        25.32 o                         
   1   4   8        389.67        357.70        26.51 o                         
   2   4   8       1234.77       1127.32        40.09 o                         
   3   4   8        781.72        772.88        37.36 o                         
   4   4   8        691.06        670.65        74.98 o                         
   5   4   8        177.41        213.95        27.26 o                         
   6   4   8        351.26        364.73        41.24 o                         
  -9   5   8        504.68        558.07        55.70 o                         
  -8   5   8        668.05        760.05        44.73 o                         
  -7   5   8        754.69        744.38        42.82 o                         
  -6   5   8        250.42        217.13        42.31 o                         
  -5   5   8        265.59        286.27        19.66 o                         
  -4   5   8        669.88        712.65        27.06 o                         
  -3   5   8        163.03        128.48        16.83 o                         
  -2   5   8        262.15        302.31        23.66 o                         
  -1   5   8        242.09        231.52        18.17 o                         
   0   5   8         29.71         28.35        20.11 o                         
   1   5   8        464.20        458.70        30.19 o                         
   2   5   8        906.86        873.74        38.80 o                         
   3   5   8         84.75         83.00        28.12 o                         
   4   5   8        262.80        264.58        28.92 o                         
   5   5   8        242.00        269.88        32.13 o                         
   6   5   8        274.05        256.54        43.92 o                         
  -9   6   8        340.88        342.23        50.34 o                         
  -8   6   8        180.74        187.52        32.67 o                         
  -7   6   8         49.95         24.13        26.89 o                         
  -6   6   8        124.12         75.75        28.92 o                         
  -5   6   8         32.04         18.52        24.84 o                         
  -4   6   8        102.94        107.63        30.80 o                         
  -3   6   8        408.06        439.53        22.07 o                         
  -2   6   8        336.44        355.86        21.23 o                         
  -1   6   8         34.62         32.41        25.98 o                         
   0   6   8        500.96        496.55        32.04 o                         
   1   6   8        925.37        849.01        38.21 o                         
   2   6   8        650.28        644.72        37.31 o                         
   3   6   8        449.17        432.18        32.25 o                         
   4   6   8        602.74        657.16        63.20 o                         
   5   6   8        457.54        519.44        35.79 o                         
  -9   7   8        277.18        281.80        37.94 o                         
  -8   7   8         97.41         93.66        31.91 o                         
  -7   7   8        184.33        197.22        32.01 o                         
  -6   7   8         67.65         60.97        31.06 o                         
  -5   7   8          0.84        -10.38        30.26 o                         
  -4   7   8         37.56         -7.52        24.96 o                         
  -3   7   8        127.14        124.96        26.76 o                         
  -2   7   8        161.45        121.56        23.17 o                         
  -1   7   8        252.37        217.25        25.56 o                         
   0   7   8        539.75        555.71        33.71 o                         
   1   7   8        504.17        469.85        31.91 o                         
   2   7   8        229.78        235.79        45.26 o                         
   3   7   8        736.54        751.45        40.71 o                         
   4   7   8        434.96        522.09        36.35 o                         
  -8   8   8        166.81        154.92        44.72 o                         
  -7   8   8        438.45        543.72        40.62 o                         
  -6   8   8         32.38         22.04        27.38 o                         
  -5   8   8        139.29        163.05        30.46 o                         
  -4   8   8        444.72        449.36        34.71 o                         
  -3   8   8         39.19         13.57        25.20 o                         
  -2   8   8        180.83        177.81        44.99 o                         
  -1   8   8        230.71        274.77        27.34 o                         
   0   8   8         58.61         53.12        22.98 o                         
   1   8   8         15.46         16.17        22.63 o                         
   2   8   8        139.33        195.04        45.79 o                         
   3   8   8        215.21        227.99        47.67 o                         
  -7   9   8         45.68         72.25        31.39 o                         
  -6   9   8         37.82         22.72        29.56 o                         
  -5   9   8        292.10        324.37        34.71 o                         
  -4   9   8        211.13        206.89        32.04 o                         
  -3   9   8         71.84         86.76        45.52 o                         
  -2   9   8         52.79         40.17        41.77 o                         
  -1   9   8         25.88         98.01        42.85 o                         
   0   9   8        123.18        152.86        28.65 o                         
   1   9   8        149.54        175.59        28.67 o                         
   2   9   8         50.70         36.87        26.38 o                         
  -6  10   8         75.57         26.28        30.68 o                         
  -5  10   8          8.19         31.04        30.10 o                         
  -4  10   8          0.61         51.95        47.67 o                         
  -3  10   8         93.27        100.15        48.74 o                         
  -2  10   8         18.16         64.80        44.45 o                         
  -1  10   8        186.17        247.97        50.88 o                         
   0  10   8        303.28        362.05        54.63 o                         
   1  10   8        104.77        242.61        50.34 o                         
  -5  11   8          3.86        130.14        54.63 o                         
  -4  11   8         10.64         76.59        49.81 o                         
  -3  11   8         42.38        109.26        49.81 o                         
  -2  11   8         97.57        125.32        48.74 o                         
  -1  11   8        165.57        166.03        50.34 o                         
   0 -16   9         71.12         79.80        46.59 o                         
   1 -16   9        124.89        155.32        47.13 o                         
   2 -16   9        288.05        245.83        49.27 o                         
   3 -16   9        130.46        112.61        40.97 o                         
   4 -16   9         82.09         38.16        29.04 o                         
   5 -16   9        320.64        293.56        36.05 o                         
  -2 -15   9         36.12         13.39        47.67 o                         
  -1 -15   9        103.50        123.72        48.74 o                         
   0 -15   9        532.57        646.44        62.13 o                         
   1 -15   9        437.06        483.62        54.63 o                         
   2 -15   9        566.41        500.30        37.85 o                         
   3 -15   9        559.94        543.28        38.05 o                         
   4 -15   9        660.52        731.27        44.23 o                         
   5 -15   9        450.06        414.41        36.89 o                         
   6 -15   9        195.62        173.49        32.02 o                         
   7 -15   9        148.99        173.26        32.92 o                         
  -3 -14   9         75.29         22.55        25.77 o                         
  -2 -14   9        123.53        128.65        46.59 o                         
  -1 -14   9        611.80        759.46        47.40 o                         
   0 -14   9        371.59        446.67        54.09 o                         
   1 -14   9        292.51        233.51        46.06 o                         
   2 -14   9        863.96        760.83        42.59 o                         
   3 -14   9        987.23        917.95        44.69 o                         
   4 -14   9        212.98        193.88        29.33 o                         
   5 -14   9        404.41        406.07        34.74 o                         
   6 -14   9        687.57        667.68        42.43 o                         
   7 -14   9        386.01        378.75        35.90 o                         
  -4 -13   9          2.95         39.41        26.03 o                         
  -3 -13   9         46.67         22.17        38.29 o                         
  -2 -13   9        277.65        265.37        29.50 o                         
  -1 -13   9        157.14        127.51        24.16 o                         
   0 -13   9         20.17         37.09        20.89 o                         
   1 -13   9        295.50        341.63        31.10 o                         
   2 -13   9        561.31        541.62        36.17 o                         
   3 -13   9        212.59        185.23        32.67 o                         
   4 -13   9         65.86         38.55        23.29 o                         
   5 -13   9        568.97        562.94        35.38 o                         
   6 -13   9        325.02        369.45        31.72 o                         
   7 -13   9         45.96         28.25        37.49 o                         
   8 -13   9          0.20          2.49        24.84 o                         
  -5 -12   9          5.60         33.14        26.18 o                         
  -4 -12   9         44.11         11.29        24.98 o                         
  -3 -12   9        193.50        206.91        27.98 o                         
  -2 -12   9        364.91        371.19        29.99 o                         
  -1 -12   9         69.33        104.15        22.71 o                         
   0 -12   9        327.86        333.77        25.94 o                         
   1 -12   9        527.16        536.66        24.99 o                         
   2 -12   9        492.59        539.55        34.27 o                         
   3 -12   9        262.44        281.84        28.37 o                         
   4 -12   9        644.25        661.63        38.16 o                         
   5 -12   9        497.75        504.11        78.73 o                         
   6 -12   9        325.51        312.53        29.95 o                         
   7 -12   9        124.60        108.75        25.84 o                         
   8 -12   9         17.37         18.95        25.21 o                         
  -6 -11   9          0.08         12.01        26.45 o                         
  -5 -11   9         67.56         78.00        27.85 o                         
  -4 -11   9        248.52        251.52        29.32 o                         
  -3 -11   9        242.17        244.95        27.44 o                         
  -2 -11   9        354.35        367.56        30.26 o                         
  -1 -11   9       1195.12       1125.06        39.63 o                         
   0 -11   9       1367.68       1369.72        32.29 o                         
   1 -11   9        418.61        428.69        22.12 o                         
   2 -11   9        497.10        522.88        23.45 o                         
   3 -11   9       1651.28       1586.34        46.96 o                         
   4 -11   9       1925.19       1866.54        48.86 o                         
   5 -11   9        618.59        617.76        36.22 o                         
   6 -11   9        633.29        609.40        36.74 o                         
   7 -11   9        465.35        491.01        33.19 o                         
   8 -11   9         18.23         34.16        23.55 o                         
   9 -11   9         10.93         35.88        41.77 o                         
  -6 -10   9          9.73         20.25        25.93 o                         
  -5 -10   9        117.55        102.23        25.98 o                         
  -4 -10   9          3.92          8.97        21.74 o                         
  -3 -10   9        122.72        145.40        24.33 o                         
  -2 -10   9        892.09        879.18        37.85 o                         
  -1 -10   9        528.38        518.74        34.28 o                         
   0 -10   9         35.06         30.62        14.36 o                         
   1 -10   9         91.89        117.95        15.68 o                         
   2 -10   9       1575.34       1522.40        31.56 o                         
   3 -10   9       1129.16       1098.16        32.39 o                         
   4 -10   9        273.44        280.25        25.77 o                         
   5 -10   9        260.42        261.89        32.67 o                         
   6 -10   9        351.36        331.15        45.79 o                         
   7 -10   9         92.92        116.51        39.36 o                         
   8 -10   9         59.71        106.04        39.10 o                         
   9 -10   9         14.03         39.10        39.10 o                         
  -7  -9   9         49.90         57.31        44.72 o                         
  -6  -9   9         48.25         26.48        24.47 o                         
  -5  -9   9         19.51         45.24        23.28 o                         
  -4  -9   9         41.65         48.94        23.30 o                         
  -3  -9   9        595.45        557.03        32.55 o                         
  -2  -9   9        282.53        271.81        25.16 o                         
  -1  -9   9         66.17         52.64        19.14 o                         
   0  -9   9        284.49        284.60        17.70 o                         
   1  -9   9       1035.02       1026.52        46.06 o                         
   2  -9   9        350.77        350.63        18.34 o                         
   3  -9   9          5.32          9.39        12.81 o                         
   4  -9   9        457.02        471.44        22.13 o                         
   5  -9   9        263.75        304.54        18.12 o                         
   6  -9   9         48.16         51.35        33.21 o                         
   7  -9   9          1.12        -20.01        20.01 o                         
   8  -9   9          0.64        -33.74        36.95 o                         
   9  -9   9          1.35         56.77        35.88 o                         
  -7  -8   9         84.73         38.94        24.67 o                         
  -6  -8   9        155.20        129.03        56.50 o                         
  -5  -8   9        374.77        355.48        29.59 o                         
  -4  -8   9        283.82        289.54        26.88 o                         
  -3  -8   9        891.01        854.10        36.93 o                         
  -2  -8   9        672.64        689.15        33.14 o                         
  -1  -8   9       1691.37       1680.49        30.52 o                         
   0  -8   9       2050.96       2005.64        32.83 o                         
   1  -8   9       1220.91       1246.21        27.22 o                         
   2  -8   9       1592.49       1606.38        29.61 o                         
   3  -8   9       2071.80       2085.06        37.09 o                         
   4  -8   9       1183.61       1167.28        27.30 o                         
   5  -8   9        256.55        310.03        18.41 o                         
   6  -8   9        257.35        270.05        32.03 o                         
   7  -8   9        145.47        134.96        40.17 o                         
   8  -8   9        258.99        289.74        47.67 o                         
   9  -8   9         18.47         32.13        41.77 o                         
  -8  -7   9         51.33         37.19        26.32 o                         
  -7  -7   9         81.96         91.32        25.44 o                         
  -6  -7   9        139.16         83.49        23.53 o                         
  -5  -7   9       1432.30       1313.58        43.38 o                         
  -4  -7   9        652.58        594.36        33.57 o                         
  -3  -7   9       1051.21        999.55        36.50 o                         
  -2  -7   9       1083.86       1093.96        52.22 o                         
  -1  -7   9       2687.26       2718.14        35.79 o                         
   0  -7   9        909.23        876.31        23.53 o                         
   1  -7   9       3343.20       3271.64        39.42 o                         
   2  -7   9       3496.57       3566.76        41.30 o                         
   3  -7   9       3458.75       3609.91        41.73 o                         
   4  -7   9        433.16        406.59        20.19 o                         
   5  -7   9        312.26        300.25        17.72 o                         
   6  -7   9        473.98        486.45        29.21 o                         
   7  -7   9        268.89        307.07        30.26 o                         
   8  -7   9        123.88         87.83        38.56 o                         
   9  -7   9          1.99         21.42        38.56 o                         
  -8  -6   9         71.68         25.45        24.19 o                         
  -7  -6   9          1.80        -11.12        21.00 o                         
  -6  -6   9        519.67        530.37        74.18 o                         
  -5  -6   9        802.79        736.55        35.60 o                         
  -4  -6   9         19.05         23.30        18.75 o                         
  -3  -6   9        324.58        329.21        23.54 o                         
  -2  -6   9       1691.72       1729.12        27.97 o                         
  -1  -6   9       1754.32       1727.17        28.32 o                         
   0  -6   9        133.91        137.63        12.81 o                         
   1  -6   9       1840.92       1831.24        37.59 o                         
   2  -6   9       1391.25       1342.43        25.68 o                         
   3  -6   9        668.87        661.65        22.17 o                         
   4  -6   9        255.40        274.28        15.76 o                         
   5  -6   9        413.03        435.77        19.99 o                         
   6  -6   9        444.47        470.69        28.31 o                         
   7  -6   9         40.19         17.50        18.62 o                         
   8  -6   9          2.26         -9.23        18.89 o                         
   9  -6   9          1.08         17.14        37.49 o                         
  -8  -5   9         24.47         12.14        22.63 o                         
  -7  -5   9        164.71        155.52        24.58 o                         
  -6  -5   9         44.38         25.10        24.37 o                         
  -5  -5   9          0.71        -17.49        17.49 o                         
  -4  -5   9        317.49        325.57        24.02 o                         
  -3  -5   9       1373.13       1360.89        36.21 o                         
  -2  -5   9        692.45        676.39        19.97 o                         
  -1  -5   9        921.83       1023.66        22.83 o                         
   0  -5   9        239.58        209.71        17.24 o                         
   1  -5   9        535.74        466.03        17.95 o                         
   2  -5   9        249.79        269.41        13.48 o                         
   3  -5   9        454.23        458.60        18.18 o                         
   4  -5   9       1703.74       1733.53        28.87 o                         
   5  -5   9         41.95         32.83        17.61 o                         
   6  -5   9         15.99         16.58        18.22 o                         
   7  -5   9        129.47        139.28        22.26 o                         
   8  -5   9         88.88         85.21        22.58 o                         
   9  -5   9          0.15         -2.90        21.49 o                         
  -9  -4   9          4.92        -13.35        36.42 o                         
  -8  -4   9         63.09         68.33        23.02 o                         
  -7  -4   9         14.03         10.38        27.85 o                         
  -6  -4   9         25.65          5.06        18.92 o                         
  -5  -4   9       1327.47       1363.22        39.41 o                         
  -4  -4   9       2682.83       2513.38        46.71 o                         
  -3  -4   9       1333.82       1312.97        26.83 o                         
  -2  -4   9        798.66        769.52        20.45 o                         
  -1  -4   9       3983.76       3871.26        40.71 o                         
   0  -4   9        681.97        603.05        19.57 o                         
   1  -4   9       1845.17       1880.07        26.96 o                         
   2  -4   9       1898.45       1893.97        36.02 o                         
   3  -4   9       1473.95       1448.51        23.66 o                         
   4  -4   9       1640.61       1646.60        39.11 o                         
   5  -4   9         21.81         37.36        18.14 o                         
   6  -4   9          0.35         33.72        19.16 o                         
   7  -4   9         43.57         61.02        21.10 o                         
   8  -4   9          8.42          4.90        31.06 o                         
   9  -4   9          0.34        -10.49        21.49 o                         
  -9  -3   9          3.15         19.70        22.58 o                         
  -8  -3   9         10.52         21.40        21.23 o                         
  -7  -3   9          1.06          9.48        19.55 o                         
  -6  -3   9       1078.78       1033.06        37.51 o                         
  -5  -3   9       1418.81       1355.85        38.11 o                         
  -4  -3   9       1303.30       1321.60        29.37 o                         
  -3  -3   9       1006.50        978.94        22.64 o                         
  -2  -3   9       3550.45       3446.73        38.13 o                         
  -1  -3   9       4742.38       4858.73        46.16 o                         
   0  -3   9       1593.25       1448.61        31.46 o                         
   1  -3   9       1912.13       1842.12        25.15 o                         
   2  -3   9       3140.94       2984.11        47.35 o                         
   3  -3   9        850.03        828.21        30.09 o                         
   4  -3   9       2262.77       2257.53        45.78 o                         
   5  -3   9        308.88        357.80        25.48 o                         
   6  -3   9          2.60        -25.71        25.71 o                         
   7  -3   9         17.66         17.39        27.58 o                         
   8  -3   9         61.09         68.16        23.10 o                         
   9  -3   9         36.67         16.97        25.71 o                         
  -9  -2   9        108.53        143.63        25.86 o                         
  -8  -2   9          2.79          6.03        26.51 o                         
  -7  -2   9         84.09        103.33        21.72 o                         
  -6  -2   9        823.61        828.39        34.39 o                         
  -5  -2   9         38.46         16.54        17.31 o                         
  -4  -2   9        396.00        390.56        19.66 o                         
  -3  -2   9       1421.97       1401.52        25.86 o                         
  -2  -2   9       1967.40       2028.43        29.45 o                         
  -1  -2   9         76.82         94.03        14.08 o                         
   0  -2   9        414.67        385.90        16.47 o                         
   1  -2   9       2711.57       2728.78        44.76 o                         
   2  -2   9       3242.44       3071.66        48.73 o                         
   3  -2   9         11.91         13.61        15.44 o                         
   4  -2   9       1134.79       1102.77        37.22 o                         
   5  -2   9         95.39         77.90        20.81 o                         
   6  -2   9        158.25        165.13        25.44 o                         
   7  -2   9        198.30        222.13        26.16 o                         
   8  -2   9         15.67          4.57        21.88 o                         
  -9  -1   9         29.50         36.85        21.88 o                         
  -8  -1   9         61.26         60.51        20.98 o                         
  -7  -1   9        107.55         93.50        30.80 o                         
  -6  -1   9        368.51        367.03        25.30 o                         
  -5  -1   9        842.39        825.59        36.29 o                         
  -4  -1   9       2357.33       2298.95        33.69 o                         
  -3  -1   9       1296.51       1273.57        25.41 o                         
  -2  -1   9         26.11         23.05        10.09 o                         
  -1  -1   9       1335.41       1411.44        24.51 o                         
   0  -1   9       4907.48       4977.85        44.20 o                         
   1  -1   9       3526.47       3606.16        53.23 o                         
   2  -1   9        598.38        605.82        27.75 o                         
   3  -1   9         77.42         88.69        17.99 o                         
   4  -1   9       1607.96       1654.28        42.62 o                         
   5  -1   9        154.56        144.87        23.33 o                         
   6  -1   9          9.14        -24.17        30.80 o                         
   7  -1   9         61.80         96.36        23.82 o                         
   8  -1   9          8.14         31.03        23.25 o                         
  -9   0   9         84.29         99.19        23.29 o                         
  -8   0   9        165.47        197.07        23.81 o                         
  -7   0   9         28.03         34.72        22.76 o                         
  -6   0   9       1965.09       1862.79        42.99 o                         
  -5   0   9       2448.77       2348.59        36.27 o                         
  -4   0   9        874.76        860.44        24.66 o                         
  -3   0   9        697.36        688.00        22.14 o                         
  -2   0   9       3918.56       3720.30        40.15 o                         
  -1   0   9       9814.90       9526.39        72.73 o                         
   0   0   9       3571.39       3578.46        53.29 o                         
   1   0   9       2123.45       2039.41        41.53 o                         
   2   0   9       2868.48       2625.64        48.18 o                         
   3   0   9       1316.29       1196.26        37.03 o                         
   4   0   9        945.36        909.91        36.07 o                         
   5   0   9        302.50        282.97        26.76 o                         
   6   0   9        369.77        393.28        29.85 o                         
   7   0   9        259.90        296.20        53.02 o                         
   8   0   9         12.07         55.59        24.42 o                         
  -9   1   9          2.75         40.17        34.81 o                         
  -8   1   9         32.01         70.58        20.18 o                         
  -7   1   9         51.08         95.46        20.33 o                         
  -6   1   9       1282.24       1168.64        30.52 o                         
  -5   1   9        191.33        205.14        17.54 o                         
  -4   1   9         56.79         85.11        14.41 o                         
  -3   1   9       2241.84       2206.46        35.88 o                         
  -2   1   9       1267.68       1271.77        25.37 o                         
  -1   1   9       1106.98       1071.67        32.63 o                         
   0   1   9       1232.46       1194.21        46.86 o                         
   1   1   9       3676.07       3464.13        58.11 o                         
   2   1   9       2066.83       1954.23        43.68 o                         
   3   1   9          5.54        -17.75        17.75 o                         
   4   1   9        244.82        267.00        25.68 o                         
   5   1   9        137.26        127.49        24.32 o                         
   6   1   9         80.59         51.76        23.30 o                         
   7   1   9          0.86         -2.42        22.53 o                         
  -9   2   9          4.74          8.57        32.13 o                         
  -8   2   9         20.91         29.99        23.57 o                         
  -7   2   9         16.40         34.15        18.92 o                         
  -6   2   9         80.45         62.76        25.48 o                         
  -5   2   9        193.42        208.00        18.03 o                         
  -4   2   9        236.24        227.94        32.65 o                         
  -3   2   9       2224.92       2218.75        34.78 o                         
  -2   2   9        537.26        499.55        21.00 o                         
  -1   2   9        466.84        476.49        26.97 o                         
   0   2   9       1951.10       1904.82        42.43 o                         
   1   2   9       1186.18       1058.33        51.68 o                         
   2   2   9          1.93         -5.89        18.40 o                         
   3   2   9          5.81        -16.44        32.67 o                         
   4   2   9        569.20        538.76        33.01 o                         
   5   2   9         10.08         -0.30        20.95 o                         
   6   2   9         73.78         81.87        24.41 o                         
   7   2   9          3.07         27.58        23.86 o                         
  -9   3   9         29.98         44.45        39.10 o                         
  -8   3   9        189.85        232.97        42.31 o                         
  -7   3   9          8.14         10.91        15.93 o                         
  -6   3   9         99.69        136.41        17.99 o                         
  -5   3   9       1008.87       1014.36        29.61 o                         
  -4   3   9        431.73        481.54        23.86 o                         
  -3   3   9       1772.72       1831.87        32.99 o                         
  -2   3   9          0.85         -5.54        13.11 o                         
  -1   3   9       2190.10       2164.63        51.68 o                         
   0   3   9       1141.24       1121.32        37.19 o                         
   1   3   9        106.72        139.24        27.58 o                         
   2   3   9        586.18        546.96        32.40 o                         
   3   3   9       1046.95       1031.09        40.22 o                         
   4   3   9        154.73        163.85        25.68 o                         
   5   3   9          5.95         -8.96        21.75 o                         
   6   3   9          0.02         -5.62        22.72 o                         
  -9   4   9         29.72         -2.68        36.42 o                         
  -8   4   9         73.81         74.98        37.49 o                         
  -7   4   9        170.94        175.54        28.88 o                         
  -6   4   9        802.93        940.34        56.77 o                         
  -5   4   9        979.80       1024.85        29.99 o                         
  -4   4   9        207.06        209.52        18.63 o                         
  -3   4   9       2680.95       2599.62        39.38 o                         
  -2   4   9        656.97        710.27        25.38 o                         
  -1   4   9        143.73        159.92        22.47 o                         
   0   4   9        685.65        671.54        33.84 o                         
   1   4   9       1320.03       1245.54        41.04 o                         
   2   4   9       1975.96       1916.47        49.13 o                         
   3   4   9         69.14         82.90        32.40 o                         
   4   4   9          0.71        -11.61        46.33 o                         
   5   4   9         75.62         93.96        42.04 o                         
   6   4   9         58.04         71.37        25.56 o                         
  -9   5   9          0.62        -28.39        37.49 o                         
  -8   5   9         55.59         29.61        28.28 o                         
  -7   5   9        640.03        630.52        38.71 o                         
  -6   5   9        251.48        258.81        38.03 o                         
  -5   5   9        294.02        291.09        29.46 o                         
  -4   5   9        416.35        417.20        22.34 o                         
  -3   5   9       2027.83       2111.39        37.47 o                         
  -2   5   9         99.45         94.62        22.00 o                         
  -1   5   9         32.86         52.30        21.00 o                         
   0   5   9       1578.06       1461.03        43.35 o                         
   1   5   9        572.77        549.00        33.54 o                         
   2   5   9        169.67        133.18        25.59 o                         
   3   5   9         15.58          0.46        23.33 o                         
   4   5   9         49.76         40.48        33.21 o                         
   5   5   9          8.56         55.15        37.22 o                         
  -9   6   9          9.58        -37.49        37.49 o                         
  -8   6   9        167.74        184.30        33.01 o                         
  -7   6   9        340.92        303.54        34.08 o                         
  -6   6   9         41.43         31.22        26.25 o                         
  -5   6   9        135.46        123.86        27.67 o                         
  -4   6   9        326.84        349.99        31.14 o                         
  -3   6   9        265.09        262.37        20.91 o                         
  -2   6   9        192.77        176.17        24.46 o                         
  -1   6   9        305.09        336.28        28.00 o                         
   0   6   9        620.16        617.93        34.48 o                         
   1   6   9         16.19         -0.80        44.72 o                         
   2   6   9        160.99        168.75        27.27 o                         
   3   6   9        192.51        171.91        28.50 o                         
   4   6   9          2.02         12.60        71.77 o                         
  -8   7   9        358.57        409.78        54.63 o                         
  -7   7   9        297.64        317.41        35.69 o                         
  -6   7   9        439.39        556.41        38.34 o                         
  -5   7   9        351.96        428.15        59.45 o                         
  -4   7   9        456.47        486.39        65.88 o                         
  -3   7   9        131.21        187.99        46.59 o                         
  -2   7   9       1087.90       1052.36        41.11 o                         
  -1   7   9        543.88        545.75        34.36 o                         
   0   7   9        361.55        317.66        29.33 o                         
   1   7   9         81.33        115.23        25.35 o                         
   2   7   9        465.40        481.87        61.86 o                         
   3   7   9         77.60         77.61        29.46 o                         
   4   7   9          0.70         19.68        31.87 o                         
  -7   8   9        494.05        498.66        40.53 o                         
  -6   8   9        429.85        474.30        38.07 o                         
  -5   8   9        132.02        180.55        31.13 o                         
  -4   8   9        454.00        427.39        56.77 o                         
  -3   8   9        731.82        772.83        69.09 o                         
  -2   8   9        977.57        981.70        70.70 o                         
  -1   8   9        353.25        296.24        29.51 o                         
   0   8   9        357.08        328.61        39.90 o                         
   1   8   9        163.37        187.08        28.44 o                         
   2   8   9         80.67        142.54        58.38 o                         
   3   8   9         17.63          5.68        25.24 o                         
  -7   9   9        214.78        248.77        41.77 o                         
  -6   9   9          9.97         17.77        30.36 o                         
  -5   9   9         44.08         28.39        46.06 o                         
  -4   9   9        242.51        269.93        54.09 o                         
  -3   9   9        185.93        148.89        48.74 o                         
  -2   9   9         61.88        114.08        46.06 o                         
  -1   9   9        217.87        176.74        47.67 o                         
   0   9   9         92.14        105.51        44.99 o                         
   1   9   9          5.91         52.02        25.48 o                         
  -5  10   9        255.54        280.10        58.38 o                         
  -4  10   9        167.21        133.36        53.56 o                         
  -3  10   9         99.79         61.59        47.67 o                         
  -2  10   9        103.95        108.72        46.59 o                         
  -1  10   9        170.42        171.92        49.27 o                         
   0 -16  10          8.32        -41.77        41.77 o                         
   1 -16  10          7.95         18.75        42.85 o                         
   2 -16  10         10.02         18.75        40.70 o                         
   3 -16  10        109.00         88.64        33.47 o                         
   4 -16  10          4.49         -7.08        53.83 o                         
   5 -16  10        139.51        116.72        35.88 o                         
  -2 -15  10         11.53         44.45        49.27 o                         
  -1 -15  10        120.02         66.41        47.13 o                         
   0 -15  10         24.20         79.26        44.99 o                         
   1 -15  10         22.15         14.46        40.70 o                         
   2 -15  10          7.28         55.16        39.10 o                         
   3 -15  10         36.58        -25.24        25.24 o                         
   4 -15  10         74.99         70.10        30.26 o                         
   5 -15  10        175.02        201.22        46.33 o                         
   6 -15  10         36.07         22.33        35.62 o                         
  -3 -14  10        346.58        322.19        33.24 o                         
  -2 -14  10        438.98        501.42        35.37 o                         
  -1 -14  10        299.09        344.98        30.39 o                         
   0 -14  10         89.75        131.75        44.99 o                         
   1 -14  10        184.33        198.70        44.45 o                         
   2 -14  10        141.18        153.50        27.96 o                         
   3 -14  10         17.99         18.33        24.16 o                         
   4 -14  10          3.63        -23.06        23.06 o                         
   5 -14  10         14.85         19.13        24.96 o                         
   6 -14  10          4.05         21.02        24.54 o                         
   7 -14  10        262.14        263.94        32.92 o                         
  -4 -13  10        268.33        234.94        37.22 o                         
  -3 -13  10        576.07        610.47        39.18 o                         
  -2 -13  10        266.81        269.43        43.65 o                         
  -1 -13  10         60.49         58.56        30.53 o                         
   0 -13  10        203.09        230.24        25.26 o                         
   1 -13  10         47.32         72.30        38.56 o                         
   2 -13  10          6.64        -21.58        21.58 o                         
   3 -13  10         87.19         67.42        46.86 o                         
   4 -13  10          3.91         26.24        22.72 o                         
   5 -13  10         33.14         37.17        23.82 o                         
   6 -13  10         53.97         86.05        37.49 o                         
   7 -13  10        504.96        549.75        55.16 o                         
   8 -13  10        109.17         71.01        63.20 o                         
  -5 -12  10        160.03        150.86        30.81 o                         
  -4 -12  10        185.30        176.98        35.88 o                         
  -3 -12  10        327.42        269.52        29.68 o                         
  -2 -12  10        109.63        146.88        25.30 o                         
  -1 -12  10        129.06        123.19        34.28 o                         
   0 -12  10         33.33         54.20        19.56 o                         
   1 -12  10         39.47         26.70        15.72 o                         
   2 -12  10        131.82        165.20        39.36 o                         
   3 -12  10         58.05         54.58        38.83 o                         
   4 -12  10         14.41         31.46        21.81 o                         
   5 -12  10        252.64        302.48        28.82 o                         
   6 -12  10        119.10        132.74        25.45 o                         
   7 -12  10        538.63        574.94        37.13 o                         
   8 -12  10        371.68        459.52        56.77 o                         
  -5 -11  10        257.64        303.84        54.36 o                         
  -4 -11  10        228.82        187.75        28.03 o                         
  -3 -11  10        741.08        655.19        36.80 o                         
  -2 -11  10        391.02        416.70        30.42 o                         
  -1 -11  10        356.93        314.42        27.00 o                         
   0 -11  10         11.80          9.24        18.88 o                         
   1 -11  10          0.60         -7.71        14.41 o                         
   2 -11  10          0.02         -9.21        14.92 o                         
   3 -11  10         19.78          2.97        14.29 o                         
   4 -11  10        159.11        186.94        36.42 o                         
   5 -11  10        192.89        206.29        25.54 o                         
   6 -11  10         59.82         52.66        22.10 o                         
   7 -11  10        484.60        501.79        32.94 o                         
   8 -11  10        504.56        523.25        56.24 o                         
  -6 -10  10        689.81        709.63        41.79 o                         
  -5 -10  10        329.45        339.90        91.32 o                         
  -4 -10  10        417.07        445.65        32.64 o                         
  -3 -10  10        951.90        944.27        72.57 o                         
  -2 -10  10        622.67        617.45        35.08 o                         
  -1 -10  10        163.16        197.75        23.88 o                         
   0 -10  10        168.49        188.73        17.86 o                         
   1 -10  10        550.15        571.31        25.15 o                         
   2 -10  10        171.15        183.18        20.50 o                         
   3 -10  10         53.48         42.04        14.65 o                         
   4 -10  10        111.30        114.57        16.42 o                         
   5 -10  10         22.36         31.37        20.57 o                         
   6 -10  10        123.91        152.51        24.42 o                         
   7 -10  10        648.72        627.69        58.38 o                         
   9 -10  10        247.89        291.35        48.20 o                         
  -7  -9  10        420.39        440.84        36.80 o                         
  -6  -9  10        250.29        272.62        68.82 o                         
  -5  -9  10        174.40        126.74        26.04 o                         
  -4  -9  10        319.85        306.66        28.69 o                         
  -3  -9  10        670.56        632.53        34.34 o                         
  -2  -9  10         82.41         57.78        44.99 o                         
  -1  -9  10         14.44          9.71        19.12 o                         
   0  -9  10         34.19         30.47        17.91 o                         
   1  -9  10        108.08         98.50        16.90 o                         
   2  -9  10        245.14        257.97        29.75 o                         
   3  -9  10        263.70        258.16        18.18 o                         
   4  -9  10         74.72         92.09        17.05 o                         
   5  -9  10        313.90        340.95        19.53 o                         
   6  -9  10        666.81        691.08        35.90 o                         
   7  -9  10        660.44        687.67        62.13 o                         
   8  -9  10        487.24        586.99        58.91 o                         
   9  -9  10        783.61        721.42        69.62 o                         
  -7  -8  10        119.86        112.97        40.70 o                         
  -6  -8  10        161.47        137.04        25.71 o                         
  -5  -8  10        472.73        417.33        31.24 o                         
  -4  -8  10        206.97        193.79        25.32 o                         
  -3  -8  10        180.38        191.66        24.15 o                         
  -2  -8  10         66.37         49.57        28.65 o                         
  -1  -8  10        185.26        201.62        16.60 o                         
   0  -8  10         68.84         67.74        14.25 o                         
   1  -8  10         25.60         34.84        13.12 o                         
   2  -8  10        612.98        578.64        23.21 o                         
   3  -8  10         97.41         91.73        16.95 o                         
   4  -8  10        988.77        951.98        26.67 o                         
   5  -8  10       1214.78       1194.33        29.51 o                         
   6  -8  10        580.51        525.86        30.61 o                         
   7  -8  10        352.75        369.01        48.20 o                         
   8  -8  10       1012.50       1043.29        70.70 o                         
   9  -8  10        928.79        901.37        70.16 o                         
  -8  -7  10        221.47        157.37        29.47 o                         
  -7  -7  10        502.19        490.22        34.92 o                         
  -6  -7  10       1342.62       1256.84        44.15 o                         
  -5  -7  10        771.27        785.25        37.03 o                         
  -4  -7  10        413.96        410.64        28.80 o                         
  -3  -7  10        724.44        666.43        33.45 o                         
  -2  -7  10       2307.78       2209.10        46.44 o                         
  -1  -7  10        942.99        917.75        25.05 o                         
   0  -7  10          0.38        -13.46        14.12 o                         
   1  -7  10        478.58        519.45        21.65 o                         
   2  -7  10        155.14        195.95        15.18 o                         
   3  -7  10         92.60         98.05        13.67 o                         
   4  -7  10        259.81        278.84        17.04 o                         
   5  -7  10        151.65        191.16        21.97 o                         
   6  -7  10          6.11         16.51        18.53 o                         
   7  -7  10        455.68        449.39        29.01 o                         
   8  -7  10        638.75        613.77        58.38 o                         
   9  -7  10        348.86        291.35        50.88 o                         
  -8  -6  10        470.67        483.95        39.10 o                         
  -7  -6  10        958.95        841.60        39.95 o                         
  -6  -6  10        658.38        641.19        34.69 o                         
  -5  -6  10        406.07        358.92        29.99 o                         
  -4  -6  10       1422.39       1382.78        63.47 o                         
  -3  -6  10       2409.75       2417.52        48.26 o                         
  -2  -6  10       1857.56       1835.30        30.44 o                         
  -1  -6  10        319.73        297.40        16.10 o                         
   0  -6  10        160.06        174.81        14.53 o                         
   1  -6  10        608.98        574.76        21.17 o                         
   2  -6  10          2.67          6.70        10.98 o                         
   3  -6  10          4.57         -0.72        11.35 o                         
   4  -6  10        772.83        722.50        31.40 o                         
   5  -6  10        453.39        478.18        30.24 o                         
   6  -6  10        405.87        448.54        29.21 o                         
   7  -6  10        539.17        592.27        33.57 o                         
   8  -6  10        150.22        119.31        24.15 o                         
   9  -6  10        341.97        317.06        50.88 o                         
  -8  -5  10        306.29        366.49        37.49 o                         
  -7  -5  10        140.18        129.54        24.19 o                         
  -6  -5  10         51.34         54.68        21.09 o                         
  -5  -5  10        660.41        582.74        33.01 o                         
  -4  -5  10       1009.80        952.70        35.76 o                         
  -3  -5  10        365.73        360.70        32.67 o                         
  -2  -5  10          2.45         12.02        11.20 o                         
  -1  -5  10        149.41        145.20        14.50 o                         
   0  -5  10         59.34         81.19        21.03 o                         
   1  -5  10         98.10        112.14        12.40 o                         
   2  -5  10        227.43        221.14        13.73 o                         
   3  -5  10          0.52          1.36        22.23 o                         
   4  -5  10         36.03         21.78        17.63 o                         
   5  -5  10       2776.18       2796.11        53.40 o                         
   6  -5  10        887.11        918.31        36.80 o                         
   7  -5  10        434.79        461.49        30.37 o                         
   8  -5  10        784.38        771.86        45.26 o                         
   9  -5  10        768.03        753.01        40.14 o                         
  -9  -4  10        214.70        244.88        68.82 o                         
  -8  -4  10        101.74        103.66        24.32 o                         
  -7  -4  10        115.48        124.26        23.92 o                         
  -6  -4  10        794.88        778.11        35.83 o                         
  -5  -4  10        730.74        724.67        48.20 o                         
  -4  -4  10        190.80        203.05        21.65 o                         
  -3  -4  10        168.59        176.10        16.01 o                         
  -2  -4  10        237.43        217.83        19.10 o                         
  -1  -4  10         68.02         66.73        11.85 o                         
   0  -4  10        202.35        210.70        15.10 o                         
   1  -4  10        419.81        413.95        17.73 o                         
   2  -4  10          1.53         -7.58        14.02 o                         
   3  -4  10         52.56         52.11        17.31 o                         
   4  -4  10         40.25         19.29        17.37 o                         
   5  -4  10       1432.29       1389.90        41.04 o                         
   6  -4  10        546.64        562.71        33.07 o                         
   7  -4  10        548.02        539.45        33.84 o                         
   8  -4  10        890.21        909.08        40.66 o                         
  -9  -3  10        198.21        197.59        28.17 o                         
  -8  -3  10        157.92        138.13        25.08 o                         
  -7  -3  10        897.43        918.18        38.32 o                         
  -6  -3  10        951.10        950.73        53.29 o                         
  -5  -3  10        277.10        318.20        25.08 o                         
  -4  -3  10        610.57        596.91        29.74 o                         
  -3  -3  10       2061.69       2085.34        32.26 o                         
  -2  -3  10        604.96        556.59        20.68 o                         
  -1  -3  10        148.32        168.01        17.26 o                         
   0  -3  10          2.71         -3.52        10.02 o                         
   1  -3  10          1.89         13.78         8.68 o                         
   2  -3  10         68.17         59.06        16.60 o                         
   3  -3  10        403.14        353.62        23.92 o                         
   4  -3  10         71.52         55.26        19.17 o                         
   5  -3  10        436.96        395.02        27.65 o                         
   6  -3  10        495.76        459.82        30.11 o                         
   7  -3  10        449.12        475.06        31.95 o                         
   8  -3  10        277.02        278.63        38.03 o                         
  -9  -2  10        250.26        217.41        27.79 o                         
  -8  -2  10        347.60        354.15        29.32 o                         
  -7  -2  10        992.72        961.97        37.36 o                         
  -6  -2  10        237.26        219.62        24.90 o                         
  -5  -2  10        602.66        558.85        30.40 o                         
  -4  -2  10        659.67        677.81        23.68 o                         
  -3  -2  10        291.88        328.05        16.58 o                         
  -2  -2  10        203.96        201.36        14.08 o                         
  -1  -2  10         45.84         57.62        11.05 o                         
   0  -2  10        849.38        823.01        20.30 o                         
   1  -2  10         69.55        117.01        17.46 o                         
   2  -2  10        965.37        931.70        32.71 o                         
   3  -2  10        316.03        339.73        24.16 o                         
   4  -2  10         56.54         57.32        19.66 o                         
   5  -2  10        620.66        584.82        33.30 o                         
   6  -2  10       1236.01       1258.29        43.46 o                         
   7  -2  10        286.34        293.00        29.36 o                         
   8  -2  10        508.80        505.55        35.23 o                         
  -9  -1  10        428.91        428.87        31.76 o                         
  -8  -1  10        212.20        240.31        25.61 o                         
  -7  -1  10        377.15        366.45        27.07 o                         
  -6  -1  10        642.03        562.44        31.32 o                         
  -5  -1  10        477.79        474.13        22.94 o                         
  -4  -1  10          0.39         -7.52        12.25 o                         
  -3  -1  10        188.53        181.55        14.61 o                         
  -2  -1  10         67.63         82.22        12.27 o                         
  -1  -1  10        117.82        151.07        12.77 o                         
   0  -1  10        163.77        123.12        24.37 o                         
   1  -1  10       1180.47       1100.09        78.73 o                         
   2  -1  10        561.52        524.90        40.44 o                         
   3  -1  10         43.19         40.42        18.61 o                         
   4  -1  10       1017.28        996.96        37.55 o                         
   5  -1  10        637.36        650.79        35.15 o                         
   6  -1  10        823.62        862.02        39.16 o                         
   7  -1  10        439.85        431.79        32.92 o                         
   8  -1  10       1258.17       1277.19        48.74 o                         
  -9   0  10        521.67        524.19        33.93 o                         
  -8   0  10        104.33        126.98        42.85 o                         
  -7   0  10        613.48        559.89        70.96 o                         
  -6   0  10        938.78        947.65        35.07 o                         
  -5   0  10         83.36        111.45        15.50 o                         
  -4   0  10        448.95        452.67        22.40 o                         
  -3   0  10        138.88        159.97        14.74 o                         
  -2   0  10        107.37        104.21        12.88 o                         
  -1   0  10         67.51         77.19        11.65 o                         
   0   0  10         98.95        108.77        18.65 o                         
   1   0  10        225.98        185.68        20.71 o                         
   2   0  10        238.76        200.83        21.86 o                         
   3   0  10        161.47        133.54        21.96 o                         
   4   0  10        785.21        736.34        35.83 o                         
   5   0  10        136.60        162.91        24.86 o                         
   6   0  10        234.62        220.35        27.99 o                         
   7   0  10        479.45        476.44        34.41 o                         
  -9   1  10        468.52        505.58        51.41 o                         
  -8   1  10        549.87        629.60        33.09 o                         
  -7   1  10       1549.31       1544.82        42.85 o                         
  -6   1  10        871.23        917.93        28.63 o                         
  -5   1  10        564.71        560.50        30.47 o                         
  -4   1  10       1997.56       2010.92        35.28 o                         
  -3   1  10        219.74        256.11        23.33 o                         
  -2   1  10          0.13        -17.29        20.89 o                         
  -1   1  10        384.99        388.96        24.19 o                         
   0   1  10        120.52        112.02        23.03 o                         
   1   1  10          3.34         10.87        17.99 o                         
   2   1  10        371.96        325.10        40.44 o                         
   3   1  10         62.25         63.52        21.19 o                         
   4   1  10        111.24        118.15        23.40 o                         
   5   1  10         13.03          6.84        21.75 o                         
   6   1  10        307.04        335.55        31.05 o                         
   7   1  10        288.87        329.82        32.56 o                         
  -9   2  10        475.14        543.61        51.95 o                         
  -8   2  10        753.16        883.16        58.38 o                         
  -7   2  10        374.18        375.76        27.02 o                         
  -6   2  10        255.29        252.82        32.20 o                         
  -5   2  10        621.98        629.93        26.16 o                         
  -4   2  10       1797.96       1823.20        34.52 o                         
  -3   2  10          0.86         -6.68        13.86 o                         
  -2   2  10        211.44        196.74        16.40 o                         
  -1   2  10        109.49         81.65        20.33 o                         
   0   2  10         18.65          8.27        18.65 o                         
   1   2  10        326.12        327.19        25.73 o                         
   2   2  10        386.55        376.90        27.79 o                         
   3   2  10          3.93         -1.30        20.05 o                         
   4   2  10        302.08        337.71        29.80 o                         
   5   2  10        794.27        780.03        45.79 o                         
   6   2  10        649.84        648.15        39.34 o                         
  -9   3  10        347.87        444.52        48.74 o                         
  -8   3  10         71.68          5.36        36.42 o                         
  -7   3  10         46.08         24.10        33.74 o                         
  -6   3  10        404.79        439.49        25.70 o                         
  -5   3  10        235.25        235.89        19.81 o                         
  -4   3  10        278.23        263.50        25.88 o                         
  -3   3  10        160.92        176.32        17.74 o                         
  -2   3  10        241.92        244.89        23.80 o                         
  -1   3  10        296.22        307.95        34.28 o                         
   0   3  10        515.96        482.66        29.08 o                         
   1   3  10        263.93        294.19        26.36 o                         
   2   3  10         28.64         36.59        21.27 o                         
   3   3  10        841.64        792.94        40.97 o                         
   4   3  10       1376.71       1343.58        46.13 o                         
   5   3  10        728.71        728.25        43.11 o                         
   6   3  10        252.33        278.57        63.20 o                         
  -9   4  10        259.38        275.82        48.74 o                         
  -8   4  10        304.79        206.73        43.92 o                         
  -7   4  10       1365.16       1455.64        49.62 o                         
  -6   4  10        506.03        527.59        34.36 o                         
  -5   4  10        217.29        231.98        20.49 o                         
  -4   4  10        450.11        467.94        24.17 o                         
  -3   4  10         81.47         81.00        16.84 o                         
  -2   4  10         64.52         79.54        21.85 o                         
  -1   4  10         89.69         90.05        22.47 o                         
   0   4  10          2.64          4.23        19.94 o                         
   1   4  10          2.31         -2.97        20.59 o                         
   2   4  10         67.29         49.06        23.57 o                         
   3   4  10        680.57        620.12        37.21 o                         
   4   4  10        217.22        231.67        29.71 o                         
   5   4  10        134.21        159.33        36.69 o                         
  -8   5  10        696.72        632.51        56.24 o                         
  -7   5  10        762.56        828.21        74.71 o                         
  -6   5  10        121.18        138.67        28.12 o                         
  -5   5  10        522.31        569.25        36.75 o                         
  -4   5  10        738.18        753.31        29.09 o                         
  -3   5  10         88.60         84.70        21.97 o                         
  -2   5  10          0.11        -22.49        22.49 o                         
  -1   5  10          2.31         19.28        21.35 o                         
   0   5  10         10.61        -30.26        30.26 o                         
   1   5  10         12.57         45.69        22.52 o                         
   2   5  10         81.49         81.67        38.56 o                         
   3   5  10        122.96        129.76        26.82 o                         
   4   5  10        223.74        190.85        29.53 o                         
   5   5  10        278.80        295.81        45.79 o                         
  -8   6  10        267.07        256.12        35.36 o                         
  -7   6  10         69.39         18.38        27.75 o                         
  -6   6  10        155.08        148.27        29.95 o                         
  -5   6  10        247.47        205.94        34.28 o                         
  -4   6  10         85.02        105.51        42.31 o                         
  -3   6  10        110.97        145.07        24.37 o                         
  -2   6  10         11.38        -11.27        20.71 o                         
  -1   6  10          1.41         22.72        21.57 o                         
   0   6  10        169.42        137.01        25.73 o                         
   1   6  10        358.76        362.56        31.13 o                         
   2   6  10        152.08        152.72        28.65 o                         
   3   6  10        236.90        239.09        40.97 o                         
   4   6  10        616.55        709.74        46.59 o                         
  -7   7  10        273.08        257.77        34.86 o                         
  -6   7  10        354.17        281.32        34.09 o                         
  -5   7  10          9.98          6.96        41.77 o                         
  -4   7  10          1.28         34.81        41.77 o                         
  -3   7  10         38.75         53.56        40.70 o                         
  -2   7  10        153.36        125.15        24.86 o                         
  -1   7  10         34.57         82.18        23.86 o                         
   0   7  10        302.13        256.27        40.97 o                         
   1   7  10         39.89         36.10        40.44 o                         
   2   7  10         62.90         44.87        33.74 o                         
   3   7  10        206.14        201.80        30.34 o                         
  -7   8  10        153.52         84.45        32.29 o                         
  -6   8  10         86.62        191.20        51.95 o                         
  -5   8  10         48.48         49.81        45.52 o                         
  -4   8  10        351.13        353.48        55.70 o                         
  -3   8  10        147.29        133.36        47.13 o                         
  -2   8  10         15.56         67.48        42.31 o                         
  -1   8  10          4.72        -15.00        39.10 o                         
   0   8  10          0.27          4.21        23.94 o                         
   1   8  10          0.71         13.14        53.02 o                         
  -5   9  10        108.08         64.27        49.27 o                         
  -4   9  10         61.54          6.96        44.45 o                         
  -3   9  10          1.57         16.60        43.38 o                         
  -2   9  10          1.39        112.47        45.52 o                         
  -1   9  10          6.11         10.18        41.24 o                         
   0   9  10          6.78         48.74        43.92 o                         
   0 -16  11          0.49         62.13        47.13 o                         
   1 -16  11        156.34        183.70        49.27 o                         
   2 -16  11        290.66        355.08        53.02 o                         
   3 -16  11         86.13         71.77        40.70 o                         
   4 -16  11        174.54        181.09        84.08 o                         
   5 -16  11        384.72        413.51        67.21 o                         
  -1 -15  11        115.48         72.84        47.13 o                         
   1 -15  11        285.87        265.11        49.27 o                         
   2 -15  11        273.68        295.10        47.67 o                         
   3 -15  11        679.10        770.32        63.47 o                         
   4 -15  11        991.42       1063.41        47.60 o                         
   5 -15  11        225.91        232.00        32.25 o                         
   6 -15  11        209.17        173.98        30.33 o                         
  -3 -14  11          0.69        -17.87        23.63 o                         
  -2 -14  11        111.96        126.27        27.32 o                         
  -1 -14  11        326.18        337.32        36.69 o                         
   0 -14  11         81.78         55.16        41.24 o                         
   1 -14  11        161.32        129.61        41.77 o                         
   2 -14  11        753.60        809.89        42.58 o                         
   3 -14  11        864.97        835.18        49.27 o                         
   4 -14  11        266.53        307.34        47.40 o                         
   5 -14  11        176.68        172.82        28.21 o                         
   6 -14  11        538.94        562.85        37.03 o                         
   7 -14  11        510.04        539.66        52.75 o                         
  -4 -13  11         44.72         12.88        36.42 o                         
  -3 -13  11          0.31         14.13        42.58 o                         
  -2 -13  11         56.45         74.48        24.65 o                         
  -1 -13  11          2.30          5.87        20.65 o                         
   0 -13  11          3.64          7.89        19.77 o                         
   1 -13  11        268.62        288.14        44.99 o                         
   2 -13  11        418.25        439.65        32.67 o                         
   3 -13  11         60.90         76.19        24.42 o                         
   4 -13  11        118.81        136.89        25.46 o                         
   5 -13  11        271.14        291.03        34.28 o                         
   6 -13  11        274.47        282.66        32.94 o                         
   7 -13  11        102.69        124.94        27.02 o
[truncated: 133,003 more chars]
